# Supplementary material for: A sophisticated case of division of labour in the trimorphic stamens of the Cassia fistula (Leguminosae) flower
Source: AoB Plants. 2021 Aug 27;13(5):plab054. doi: 10.1093/aobpla/plab054 (PMC8420109; doi:10.1093/aobpla/plab054)
Supplement: plab054_suppl_Supplementary_Dataset_S1 [file plab054_suppl_supplementary_dataset_s1.xlsx]

## Sheet: READ_ME
Data collection of the file "complete_dataset_Saabetal_2020_AoBPlants.xlsx":
General notes:
Note-1: Here you can find several spreadsheets containing the metadata and raw dataset from each aim investigated in the study of the trimorphic androecium in flowers of Cassia fistula.
Note-2: The nature of each dataset is unique and the lines of spreadsheets can represent a flower, a part of a flower, or even a pollen grain analyzed.
Note-3: Additional details about this dataset are available in the new version of the MS ressubimited to the Annals of Botany journal. Please, contact the authors if you have any doubt about this dataset.
Note-4: "NA" means data not available.
DIFFERENT SPREADSHEETS (metadata and datasets):
1a. METADATA
1b. Dataset of the size of flower parts (Dataset_f.length)
2a. METADATA
2b. Dataset of the size of pollen grains (Dataset_p.length)
3a. METADATA
3b. Dataset of the relative reflection in the specific nanometer along a black-white scale (Dataset_reflectance)
4a. METADATA
4b. Dataset of the color descriptors of different flower parts obtained from bee visual models (Dataset_colour)
5a. METADATA
5b. Dataset of the exclusion experiment of different stamen morphs of flowers.
6a. METADATA
6b. Dataset of the pollen germination from different stamen morphs of flowers.
7a. METADATA
7b. Dataset of the reserve of pollen grains from different stamen morphs of flowers.

## Sheet: 1a.METADATA
Metadata of the dataset "1b.Dataset_f.length"
Column A (index) = Author control numbers.
Column B (plant) = ID number for each plant.
Column C (flower) = ID number for each flower.
Column D (floral.part) = Floral structure analysed.
Column E (length.cm) = Length of each floral structure in centimeters.

## Sheet: 1b.Dataset_f.length
index	plant	flower	floral.part	length.cm
1	1	a	sepal	1.1
2	2	b	sepal	1.2
3	3	c	sepal	1.1
4	4	d	sepal	1.2
5	5	e	sepal	1.2
6	6	f	sepal	1.3
7	7	g	sepal	1
8	8	h	sepal	1.1
9	9	i	sepal	1.2
10	10	j	sepal	1.1
11	1	a	petal	2.7
12	2	b	petal	2.2
13	3	c	petal	2.5
14	4	d	petal	2.8
15	5	e	petal	2.5
16	6	f	petal	2.5
17	7	g	petal	2.6
18	8	h	petal	2.5
19	9	i	petal	2.4
20	10	j	petal	2.7
21	1	a	largest_stamen	4.5
22	2	b	largest_stamen	4.6
23	3	c	largest_stamen	4.6
24	4	d	largest_stamen	4.5
25	5	e	largest_stamen	4.6
26	6	f	largest_stamen	4.8
27	7	g	largest_stamen	4.9
28	8	h	largest_stamen	3.9
29	9	i	largest_stamen	3.7
30	10	j	largest_stamen	4
31	1	a	largest_ANTHER	0.4
32	2	b	largest_ANTHER	0.4
33	3	c	largest_ANTHER	0.4
34	4	d	largest_ANTHER	0.4
35	5	e	largest_ANTHER	0.4
36	6	f	largest_ANTHER	0.4
37	7	g	largest_ANTHER	0.4
38	8	h	largest_ANTHER	0.4
39	9	i	largest_ANTHER	0.4
40	10	j	largest_ANTHER	0.4
41	1	a	int_stamen	1
42	2	b	int_stamen	1.4
43	3	c	int_stamen	1.2
44	4	d	int_stamen	1.4
45	5	e	int_stamen	1
46	6	f	int_stamen	1.1
47	7	g	int_stamen	1.1
48	8	h	int_stamen	1.2
49	9	i	int_stamen	1.3
50	10	j	int_stamen	1.3
51	1	a	int_ANTHER	0.5
52	2	b	int_ANTHER	0.5
53	3	c	int_ANTHER	0.4
54	4	d	int_ANTHER	0.4
55	5	e	int_ANTHER	0.5
56	6	f	int_ANTHER	0.5
57	7	g	int_ANTHER	0.5
58	8	h	int_ANTHER	0.6
59	9	i	int_ANTHER	0.5
60	10	j	int_ANTHER	0.5
61	1	a	small_me_stamen	0.8
62	2	b	small_me_stamen	0.7
63	3	c	small_me_stamen	0.7
64	4	d	small_me_stamen	0.7
65	5	e	small_me_stamen	0.7
66	6	f	small_me_stamen	0.7
67	7	g	small_me_stamen	NA
68	8	h	small_me_stamen	NA
69	9	i	small_me_stamen	NA
70	10	j	small_me_stamen	NA
71	1	a	small_me_ANTHER	0.3
72	2	b	small_me_ANTHER	0.3
73	3	c	small_me_ANTHER	0.3
74	4	d	small_me_ANTHER	0.3
75	5	e	small_me_ANTHER	0.3
76	6	f	small_me_ANTHER	0.3
77	7	g	small_me_ANTHER	0.3
78	8	h	small_me_ANTHER	0.3
79	9	i	small_me_ANTHER	0.3
80	10	j	small_me_ANTHER	0.3
81	1	a	small_lat_stamen	1.2
82	2	b	small_lat_stamen	1.2
83	3	c	small_lat_stamen	1.1
84	4	d	small_lat_stamen	1.2
85	5	e	small_lat_stamen	1.7
86	6	f	small_lat_stamen	1.1
87	7	g	small_lat_stamen	1
88	8	h	small_lat_stamen	1.1
89	9	i	small_lat_stamen	1.1
90	10	j	small_lat_stamen	1.2
91	1	a	small_lat_ANTHER	0.2
92	2	b	small_lat_ANTHER	0.2
93	3	c	small_lat_ANTHER	0.3
94	4	d	small_lat_ANTHER	0.3
95	5	e	small_lat_ANTHER	0.3
96	6	f	small_lat_ANTHER	0.3
97	7	g	small_lat_ANTHER	0.2
98	8	h	small_lat_ANTHER	0.2
99	9	i	small_lat_ANTHER	0.3
100	10	j	small_lat_ANTHER	0.2
101	1	a	carpel	4.2
102	2	b	carpel	4
103	3	c	carpel	3.1
104	4	d	carpel	3.3
105	5	e	carpel	3.6
106	6	f	carpel	3.5
107	7	g	carpel	2.5
108	8	h	carpel	2
109	9	i	carpel	2.7
110	10	j	carpel	3.7

## Sheet: 2a.METADATA
Metadata of the dataset "1b.Dataset_f.length"
Column A (index) = Author control numbers.
Column B (stamen.morph) = stamen morphs in four categories: largest, intermediate, smallest medium and smallest lateral.
Column C (pollen.grain) = ID number for each pollen grain.
Column D (axes) = Axes where each pollen grain was measured (equatorial or polar).
Column E (length.μm) = Length of each pollen grain in micrometers.

## Sheet: 2b.Dataset_p.length
index	index2	stamen.morph	pollen.grain	axes	length.μm
1	1	largest_stamen	1	equatorial	29.65
2	11	largest_stamen	1	polar	30.42
3	2	largest_stamen	2	equatorial	31.26
4	12	largest_stamen	2	polar	32.11
5	3	largest_stamen	3	equatorial	31.54
6	13	largest_stamen	3	polar	31.7
7	4	largest_stamen	4	equatorial	33.41
8	14	largest_stamen	4	polar	30.35
9	5	largest_stamen	5	equatorial	36.02
10	15	largest_stamen	5	polar	29.99
11	6	largest_stamen	6	equatorial	29.16
12	16	largest_stamen	6	polar	28.97
13	7	largest_stamen	7	equatorial	29.36
14	17	largest_stamen	7	polar	30.41
15	8	largest_stamen	8	equatorial	29.65
16	18	largest_stamen	8	polar	29.93
17	9	largest_stamen	9	equatorial	30.44
18	19	largest_stamen	9	polar	33.61
19	10	largest_stamen	10	equatorial	29.8
20	20	largest_stamen	10	polar	30.63
21	21	int_stamen	11	equatorial	32.24
22	31	int_stamen	11	polar	31.65
23	22	int_stamen	12	equatorial	35.62
24	32	int_stamen	12	polar	32.57
25	23	int_stamen	13	equatorial	34.12
26	33	int_stamen	13	polar	34.3
27	24	int_stamen	14	equatorial	34.65
28	34	int_stamen	14	polar	31.11
29	25	int_stamen	15	equatorial	33.41
30	35	int_stamen	15	polar	29.96
31	26	int_stamen	16	equatorial	34.65
32	36	int_stamen	16	polar	30.31
33	27	int_stamen	17	equatorial	32.61
34	37	int_stamen	17	polar	32.03
35	28	int_stamen	18	equatorial	36.19
36	38	int_stamen	18	polar	33.87
37	29	int_stamen	19	equatorial	35.34
38	39	int_stamen	19	polar	30.48
39	30	int_stamen	20	equatorial	32.26
40	40	int_stamen	20	polar	28.82
41	41	small_me_stamen	21	equatorial	22.96
42	51	small_me_stamen	21	polar	21.09
43	42	small_me_stamen	22	equatorial	21.97
44	52	small_me_stamen	22	polar	21.43
45	43	small_me_stamen	23	equatorial	21.93
46	53	small_me_stamen	23	polar	21.05
47	44	small_me_stamen	24	equatorial	23.15
48	54	small_me_stamen	24	polar	20.8
49	45	small_me_stamen	25	equatorial	23.68
50	55	small_me_stamen	25	polar	21.06
51	46	small_me_stamen	26	equatorial	23.77
52	56	small_me_stamen	26	polar	20.75
53	47	small_me_stamen	27	equatorial	21.63
54	57	small_me_stamen	27	polar	20.43
55	48	small_me_stamen	28	equatorial	23.33
56	58	small_me_stamen	28	polar	21.03
57	49	small_me_stamen	29	equatorial	23.3
58	59	small_me_stamen	29	polar	20.97
59	50	small_me_stamen	30	equatorial	22.77
60	60	small_me_stamen	30	polar	20.11
61	61	small_lat_stamen	31	equatorial	23.47
62	71	small_lat_stamen	31	polar	24.4
63	62	small_lat_stamen	32	equatorial	23.96
64	72	small_lat_stamen	32	polar	24
65	63	small_lat_stamen	33	equatorial	25.65
66	73	small_lat_stamen	33	polar	26.23
67	64	small_lat_stamen	34	equatorial	25.9
68	74	small_lat_stamen	34	polar	23.67
69	65	small_lat_stamen	35	equatorial	26.44
70	75	small_lat_stamen	35	polar	23.26
71	66	small_lat_stamen	36	equatorial	25.89
72	76	small_lat_stamen	36	polar	24.24
73	67	small_lat_stamen	37	equatorial	24
74	77	small_lat_stamen	37	polar	22.45
75	68	small_lat_stamen	38	equatorial	24.29
76	78	small_lat_stamen	38	polar	23.59
77	69	small_lat_stamen	39	equatorial	26.48
78	79	small_lat_stamen	39	polar	22.75
79	70	small_lat_stamen	40	equatorial	26.06
80	80	small_lat_stamen	40	polar	23.78

## Sheet: 3a.METADATA
Metadata of the dataset "3b.Dataset_reflectance"
Column A (nm) = Wavelength (nm)
Column B to Column EU = Relative reflection in the specific nanometer (nm) along a black-white scale - each column represents measurements of one floral part (see codes below)
General notes:
Note-1: It is recommendable to use the data in the 300-700nm range.
Note-2: Columns B to EU were named as follows:
cf - Cassia fistula
1 to 15 - Plant individual (15 individuals in total)
a/b - each flower of each individual (2 flowers per individual)
up - upper part of the petal
bp - basal part of the petal
ls - longest stamen
is - intermediate stamen
p - pistil

## Sheet: 3b.Dataset_reflectance
nm	cf_1a_up	cf_1a_bp	cf_1a_ls	cf_1a_is	cf_1a_p	cf_1b_up	cf_1b_bp	cf_1b_ls	cf_1b_is	cf_1b_p	cf_2a_up	cf_2a_bp	cf_2a_ls	cf_2a_is	cf_2a_p	cf_2b_up	cf_2b_bp	cf_2b_ls	cf_2b_is	cf_2b_p	cf_3a_up	cf_3a_bp	cf_3a_ls	cf_3a_is	cf_3a_p	cf_3b_up	cf_3b_bp	cf_3b_ls	cf_3b_is	cf_3b_p	cf_4a_up	cf_4a_bp	cf_4a_ls	cf_4a_is	cf_4a_p	cf_4b_up	cf_4b_bp	cf_4b_ls	cf_4b_is	cf_4b_p	cf_5a_up	cf_5a_bp	cf_5a_ls	cf_5a_is	cf_5a_p	cf_5b_up	cf_5b_bp	cf_5b_ls	cf_5b_is
196.19	146.809	144.681	153.191	165.957	457.447	461.702	391.489	351.064	559.574	602.128	753.191	748.936	844.681	536.17	742.553	685.106	880.851	876.596	655.319	787.234	1010.64	621.277	725.532	836.17	721.277	791.489	1063.83	868.085	859.574	893.617	842.553	953.191	1019.15	1221.28	904.255	710.638	929.787	831.915	1055.32	900	1148.94	1168.09	878.723	925.532	1000	1021.28	1046.81	1112.77	878.723
196.41	146.809	144.681	153.191	165.957	457.447	461.702	391.489	351.064	559.574	602.128	753.191	748.936	844.681	536.17	742.553	685.106	880.851	876.596	655.319	787.234	1010.64	621.277	725.532	836.17	721.277	791.489	1063.83	868.085	859.574	893.617	842.553	953.191	1019.15	1221.28	904.255	710.638	929.787	831.915	1055.32	900	1148.94	1168.09	878.723	925.532	1000	1021.28	1046.81	1112.77	878.723
196.63	146.809	144.681	153.191	165.957	457.447	461.702	391.489	351.064	559.574	602.128	753.191	748.936	844.681	536.17	742.553	685.106	880.851	876.596	655.319	787.234	1010.64	621.277	725.532	836.17	721.277	791.489	1063.83	868.085	859.574	893.617	842.553	953.191	1019.15	1221.28	904.255	710.638	929.787	831.915	1055.32	900	1148.94	1168.09	878.723	925.532	1000	1021.28	1046.81	1112.77	878.723
196.85	-194.118	-1200	-588.235	-811.765	-982.353	-1200	-1011.76	-1835.29	-1017.65	-1100	-2311.76	-1870.59	-2105.88	-1323.53	-1970.59	-1694.12	-2264.71	-1982.35	-2494.12	-2217.65	-2294.12	-2382.35	-2311.76	-2323.53	-2600	-1835.29	-2547.06	-2411.76	-2411.76	-2305.88	-2605.88	-2505.88	-2335.29	-2723.53	-2823.53	-2864.71	-2776.47	-3017.65	-2405.88	-3076.47	-3823.53	-2341.18	-3288.24	-2876.47	-2623.53	-2894.12	-2905.88	-3058.82	-2564.71
197.07	425	-565	-185	-710	-475	-515	-705	-1350	-1490	-1285	-955	-1460	-790	-1270	-1830	-1160	-1585	-1235	-2070	-1435	-2045	-1955	-1720	-1755	-1775	-1820	-1895	-1165	-2090	-2000	-1865	-2045	-1665	-2170	-1815	-2470	-1855	-1825	-2140	-2010	-2175	-1995	-1995	-1660	-2205	-2465	-2270	-2155	-2190
197.29	-2990	-12640	-9730	-14720	-18940	-20390	-21140	-28770	-28080	-27150	-38010	-37260	-39550	-33560	-40220	-37950	-43400	-40040	-41350	-40180	-48380	-41070	-43190	-44430	-40410	-45330	-47460	-45870	-48090	-48590	-46570	-50650	-47570	-55380	-49620	-49250	-52950	-51020	-52390	-53930	-60180	-56030	-53170	-55060	-57300	-56010	-58680	-59220	-55420
197.51	5477.78	15844.4	12644.4	19266.7	21977.8	25011.1	25566.7	35622.2	32377.8	31900	44200	43522.2	45666.7	39777.8	45922.2	45411.1	49244.4	46000	48288.9	45966.7	54877.8	48788.9	51433.3	50944.4	47777.8	52288.9	53666.7	53244.4	55600	55666.7	53566.7	58166.7	55288.9	62133.3	56922.2	58611.1	61711.1	59777.8	60044.4	62244.4	67855.6	62633.3	60944.4	63555.6	65900	64533.3	67333.3	69322.2	66555.6
197.73	-5942.86	-21185.7	-16014.3	-27085.7	-28585.7	-33657.1	-33157.1	-47171.4	-41757.1	-42000	-58314.3	-56871.4	-57942.9	-52071.4	-59271.4	-58471.4	-62500	-59800	-63957.1	-58671.4	-69871.4	-65585.7	-68800	-64842.9	-63757.1	-67228.6	-67985.7	-68600	-71742.9	-72671.4	-70257.1	-75928.6	-72300	-78157.1	-74200	-77942.9	-81528.6	-78071.4	-76414.3	-81771.4	-87942.9	-81271.4	-80857.1	-82871.4	-86342.9	-83228.6	-88685.7	-87742.9	-88500
197.95	-831.579	-2554.39	-2280.7	-3414.03	-3447.37	-4017.54	-4096.49	-5896.49	-5278.95	-5378.95	-7128.07	-6957.9	-7154.39	-6675.44	-7485.97	-7424.56	-7742.1	-7354.39	-8114.03	-7340.35	-8577.19	-8489.47	-8628.07	-7964.91	-8029.82	-8507.02	-8242.1	-8843.86	-8870.17	-8903.51	-8880.7	-9450.88	-8938.6	-9415.79	-9384.21	-9905.26	-10168.4	-9796.49	-9429.83	-10347.4	-10715.8	-10150.9	-10084.2	-10296.5	-10670.2	-10275.4	-11100	-10900	-11307
198.17	-344.882	-1069.29	-977.953	-1559.06	-1518.11	-1784.25	-1829.13	-2584.25	-2255.91	-2552.76	-3135.43	-3107.87	-3252.76	-3064.57	-3316.53	-3396.85	-3439.37	-3277.95	-3651.18	-3329.13	-3858.27	-3813.39	-3848.82	-3525.98	-3580.32	-3872.44	-3659.84	-4031.5	-3999.21	-4023.62	-4027.56	-4210.24	-4112.6	-4170.87	-4258.27	-4437.8	-4577.16	-4421.26	-4291.34	-4672.44	-4725.2	-4754.33	-4524.41	-4615.75	-4766.93	-4644.88	-4966.14	-4911.02	-5198.43
198.4	-280.5	-640	-626.5	-919	-930.5	-1112	-1146	-1607.5	-1378.5	-1551.5	-2034	-1920	-2138	-2006.5	-2031.5	-2189	-2181	-2042.5	-2249	-2099.5	-2438.5	-2351	-2457	-2227	-2308	-2426.5	-2334.5	-2633	-2521	-2531.5	-2613.5	-2699.5	-2584.5	-2622	-2779.5	-2768.5	-2915.5	-2828	-2720	-2991	-3015	-3012.5	-2898.5	-2947	-3027	-2895	-3115	-3147	-3295
198.62	-251.852	-466.667	-455.926	-727.778	-664.074	-794.444	-823.333	-1226.67	-1027.41	-1201.85	-1557.41	-1460.37	-1611.11	-1552.59	-1497.78	-1641.48	-1609.26	-1537.41	-1732.96	-1648.89	-1792.59	-1756.67	-1793.33	-1719.63	-1744.07	-1882.96	-1774.82	-1940	-1890.74	-1902.59	-2009.63	-2050.37	-1967.78	-2008.52	-2087.04	-2087.78	-2196.3	-2111.11	-2062.22	-2265.93	-2262.22	-2282.59	-2142.96	-2199.26	-2227.41	-2187.78	-2286.67	-2346.67	-2447.78
198.84	-330.693	-625.248	-669.802	-956.931	-922.277	-1117.82	-1159.41	-1543.56	-1364.85	-1551.48	-2073.76	-1993.07	-2118.32	-2071.29	-1969.31	-2180.69	-2078.71	-2077.23	-2237.13	-2176.24	-2397.53	-2361.39	-2393.56	-2306.93	-2372.77	-2501.49	-2372.28	-2581.68	-2501.49	-2499.01	-2669.8	-2787.62	-2586.63	-2665.84	-2790.59	-2765.84	-2992.57	-2844.06	-2743.07	-3094.06	-2972.77	-3022.28	-2860.4	-2951.98	-2950.49	-2934.16	-3118.32	-3054.45	-3244.55
199.06	109.163	162.557	161.652	215.95	226.357	286.086	285.407	347.059	334.502	370.249	500.905	472.738	485.86	468.1	456.448	535.181	471.267	490.498	535.633	517.421	598.869	538.914	551.244	534.163	555.317	583.597	555.769	578.507	601.244	577.602	656.109	648.643	623.077	617.76	645.475	677.036	673.303	650.679	632.919	723.19	720.701	702.262	666.29	680.43	670.928	708.258	705.43	701.018	758.484
199.28	65.175	62.276	63.257	84.101	87.084	131.415	110.87	132.651	134.484	148.38	205.797	181.714	184.186	188.576	168.67	215.004	182.992	191.091	208.056	199.787	247.101	210.955	205.584	205.115	213.725	234.996	215.857	221.228	244.885	212.873	271.441	243.947	232.864	237.17	243.308	279.54	260.188	245.951	248.806	279.028	290.708	267.945	254.007	260.87	255.968	289.471	266.922	267.008	297.4
199.5	56.507	44.633	40.578	56.904	56.533	93.666	74.45	84.071	90.087	94.514	138.404	121.866	116.433	125.046	108.773	146.939	119.64	124.781	139.915	127.432	171.614	132.282	128.306	133.581	138.537	156.507	137.848	139.73	160.562	135.065	178.797	161.277	148.556	150.517	153.697	191.837	165.916	154.042	163.451	176.862	191.227	170.633	162.576	168.195	158.23	199.019	171.323	170.421	192.844
199.72	46.021	31.18	30.027	40.888	41.1	74.241	59.919	57.958	68.435	71.588	104.402	87.601	82.622	92.234	80.142	112.937	85.544	89.023	104.075	90.023	132.795	96.059	90.254	97.366	102.691	118.993	101.057	100.692	119.627	97.328	137.236	115.475	106.786	106.401	111.842	147.366	120.108	111.995	116.474	127.951	142.695	121.05	114.245	122.953	115.013	148.962	124.99	121.569	144.598
199.94	40.649	23.358	22.099	30.972	31.776	60.746	48.43	40.406	56.135	53.83	84.59	67.192	62.415	73.548	62.111	90.717	66.844	69.483	82.891	70.59	109.98	74.791	67.42	75.61	79.327	97.346	78.462	76.627	95.116	75.929	112.726	90.065	79.933	83.012	88.063	121.69	92.674	86.637	91.112	99.09	116.214	94.418	90.05	97.179	88.579	122.949	96.329	91.309	111.982
200.16	42.002	20.073	20.22	26.154	26.557	53.883	43.284	34.212	48.071	43.993	73.028	56.068	52.234	62.503	53.297	79.475	56.911	57.326	69.951	58.303	96.215	62.515	54.054	63.871	65.189	85.409	64.408	62.479	80.256	62.125	98.034	74.444	65.043	68.706	72.601	105.617	75.861	71.697	77.643	82.747	99.426	77.57	73.346	80.305	72.32	107.448	79.231	77.094	93.04
200.38	39.663	18.429	16.327	23.602	23.092	50.041	38.724	28.816	40.857	36.888	65.306	47.02	42.837	53.582	43.694	70.163	47.531	49.173	60.724	48.908	86.133	53.867	45.867	55.388	55.194	74.184	54.122	51.245	70.01	53.122	86.316	64.143	53.531	59.122	60.143	93.347	64.806	60.857	66.041	68.612	87.082	64.112	61.133	69.551	62.429	95.235	67.276	63.316	79.816
200.6	38.716	17.627	14.57	20.913	21.15	47.41	36.002	25.881	39.323	31.651	60.086	43.252	36.628	47.155	39.077	64.473	42.274	45.243	54.299	41.869	78.717	48.362	40.68	49.278	48.194	66.993	47.886	44.97	63.557	44.82	78.074	56.739	45.402	52.731	51.656	85.65	56.501	52.475	58.034	59.373	78.347	54.889	53.303	62.227	54.281	85.588	59.963	54.607	70.816
200.82	37.549	15.499	13.254	19.843	20.435	45.353	33.436	23.403	35.788	28.077	56.393	40.332	32.49	42.831	35.811	60.075	38.387	41.901	49.227	38.602	73.399	44.307	35.996	44.092	42.308	62.835	42.892	39.094	58.023	40.017	71.608	49.865	40.248	47.059	44.799	79.688	51.518	47.29	52.11	52.925	71.892	48.974	47.021	56.792	48.089	79.334	54.394	48.059	64.727
201.04	36.842	15.747	12.99	18.297	18.888	43.854	31.643	20.941	33.005	25.684	52.858	36.547	29.911	38.278	31.971	57.186	35.36	38.56	44.458	33.743	69.357	40.157	32.568	39.681	37.265	57.334	38.05	35.997	53.1	35.796	65.955	45.337	35.487	41.767	39.956	73.504	46.021	42.331	46.531	47.538	65.573	43.908	42.713	50.443	42.982	73.155	49.933	42.693	59.36
201.26	36.232	14.498	11.452	18.544	17.507	41.955	29.773	19.66	31.239	24.141	50.386	33.162	27.271	35.52	30.304	54.234	33.235	35.912	42.637	31.486	66.47	37.004	29.224	36.111	34.067	54.535	35.171	31.932	49.626	32.62	62.26	41.527	32.535	39.006	37.022	70.341	42.582	38.861	42.691	43.119	62.14	40.876	39.042	46.641	38.94	68.942	45.23	39.205	56.043
201.48	36.371	13.24	10.721	17.98	16.443	41.858	28.418	18.503	30.566	22.377	49.529	31.396	24.573	34.923	28.765	53.232	32.438	34.205	41.599	29.46	64.818	36.018	28.123	34.829	32.15	53.314	34.022	30.184	48.316	31.22	61.898	39.927	30.443	37.696	34.799	69.239	41.923	37.295	40.963	40.745	60.138	39.232	36.889	45.155	37.119	67.72	44.119	37.761	54.045
201.7	35.684	12.963	10.62	17.457	16.869	40.685	28.742	17.673	30.846	21.841	49.458	31.132	24.283	33.72	28.882	52.944	31.866	33.941	42.026	28.777	64.974	35.498	28.363	34.041	31.965	52.448	33.353	30.427	47.814	31.849	60.999	39.537	31.173	36.623	34.349	69.078	41.676	36.763	39.741	40.446	59.588	38.925	35.842	44.672	36.296	67.533	44.352	37.357	53.701
201.92	33.996	12.367	10.644	17.197	16.373	41.108	28.452	16.914	30.21	21.3	48.444	30.123	23.611	32.826	27.824	51.948	31.916	33.253	41.309	28.919	64.396	35.846	27.864	33.103	31.61	52.063	32.411	29.685	47.349	31.005	60.875	38.457	30.02	35.575	34.394	68.148	39.88	36.111	38.514	39.684	58.449	38.86	35.322	44.041	36.647	65.33	43.609	36.007	52.76
202.14	35.079	12.385	11.389	18.73	16.653	41.26	27.614	17.525	30.254	21.286	47.047	31.115	23.645	32.613	27.552	51.292	31.633	33.863	40.86	29.443	63.897	35.833	28.334	32.258	31.543	52.356	32.433	29.235	47.047	31.048	60.761	38.991	29.933	35.664	34.223	67.494	39.92	35.732	39.143	38.974	58.031	39.396	35.619	42.915	35.906	64.741	42.859	35.574	51.382
202.36	34.879	12.854	11.454	18.771	16.279	40.78	27.049	17.492	29.144	21.678	46.603	30.958	23.514	32.271	27.22	50.877	30.975	33.203	40.829	28.962	63.284	35.387	28.118	31.901	30.914	51.82	32.591	28.99	46.757	30.015	60.411	38.216	30.396	34.83	34.289	66.869	40.366	34.967	39.131	38.943	57.014	39.66	34.416	42.373	35.679	63.582	42.903	34.945	51.654
202.58	33.061	11.647	11.205	18.306	15.806	39.96	25.433	16.705	28.406	20.772	45.579	30.099	22.351	30.84	25.749	50.065	29.359	32.838	39.813	28.362	62.169	33.758	27.36	30.916	30.017	50.686	31.885	28.743	46.368	28.504	58.788	37.014	29.026	33.959	33.753	65.491	38.936	33.943	37.319	36.802	55.331	38.462	32.99	42.421	34.94	62.256	41.811	33.475	50.926
202.8	32.717	11.093	11.526	18.27	15.355	39.905	25.913	16.361	28.46	20.428	45.752	31.164	22.035	30.067	25.826	49.132	29.52	32.181	39.288	28.087	61.831	33.122	26.578	30.012	29.504	50.933	31.96	28.292	46.33	27.811	59.187	36.508	28.996	33.166	34.118	65.78	38.461	33.377	36.681	37.287	56.028	38.455	33.371	41.392	33.847	62.069	40.786	33.723	50.252
203.02	32.021	10.595	11.536	17.689	15.122	39.324	24.719	15.122	27.306	20.161	44.378	29.46	21.703	30.066	25.237	47.703	28.493	30.124	38.179	26.93	60.316	31.927	25.801	29.094	28.456	49.909	31.472	27.176	44.87	27.892	58.12	35.22	27.918	32.105	32.816	64.132	37.813	32.33	35.534	36.59	54.31	37.646	31.75	40.364	33.84	61.063	39.073	33.161	48.644
203.24	32.458	11.19	11.521	17.526	14.942	39.131	24.023	14.797	27.615	20.679	43.886	28.602	21.134	28.99	25.145	47.457	27.801	29.765	38.66	25.801	59.851	31.445	26.184	28.484	28.509	49.152	30.799	27.078	44.315	27.574	57.453	35.471	28.204	32.024	33.115	63.49	36.815	31.264	34.608	36.329	53.778	37.735	31.29	40.449	33.497	60.57	39.094	33.239	47.493
203.46	32.466	11.357	11.357	18.021	15.615	39.469	24.059	14.866	28.127	20.909	43.931	28.763	21.299	29.517	25.305	46.681	27.455	29.978	38.956	26.372	59.793	31.871	26.388	28.491	29.04	49.641	30.845	26.629	44.162	27.449	57.797	35.406	28.096	32.153	33.415	63.614	36.77	31.302	34.631	37.391	53.868	38.166	30.881	41.295	34.057	60.121	38.371	33.41	46.866
203.68	31.456	10.333	10.886	16.611	15.104	38.82	23.609	14.043	27.395	19.747	42.946	28.263	20.772	29.288	24.513	45.783	26.309	29.009	38.266	25.548	58.44	31.643	26.015	27.949	28.563	48.741	30.014	26.807	43.58	26.573	57.471	34.597	27.03	31.242	32.806	63.312	35.419	30.644	34.079	36.703	53.004	37.028	30.385	40.489	33.607	59.871	37.586	32.547	45.717
203.9	31.529	10.95	10.832	16.723	15.565	38.229	23.828	14.377	26.293	19.982	42.937	28.576	22.043	28.876	24.986	45.437	26.791	29.212	37.539	26.431	57.881	31.307	26.49	28.374	28.521	49.031	30.148	27.471	43.036	26.771	56.106	34.295	26.82	31.189	33.486	62.673	34.886	30.612	34.211	36.972	52.369	36.173	30.217	39.757	34.541	58.532	37.455	32.254	45.338
204.12	31.919	11.357	10.722	17.515	14.874	38.789	23.169	15.315	25.262	19.104	42.602	28.648	22.287	28.949	25.334	44.501	26.483	28.992	36.657	26.788	56.899	31.095	26.42	27.984	27.786	49.322	29.482	26.986	42.253	26.473	55.388	34.273	25.732	30.979	33.212	61.88	33.721	30.484	34.365	36.105	51.739	35.669	29.671	38.978	34.496	57.263	36.749	31.609	44.249
204.34	32.034	10.931	10.678	17.944	15.738	37.776	22.747	15.209	25.144	19.188	43.122	27.979	22.757	28.175	25.435	43.97	25.725	28.78	36.022	26.064	55.873	30.576	25.811	27.393	27.717	48.535	28.865	26.397	41.559	26.269	55.101	33.783	25.687	30.443	31.944	61.686	33.602	30.376	34.412	35.694	51.232	35.203	28.761	37.771	34.04	57.288	36.251	30.924	43.556
204.56	31.116	11.42	9.73	17.076	15.641	37.532	22.996	14.578	24.351	18.893	43.391	27.316	22.373	27.448	25.087	43.499	25.64	28.137	36.049	25.432	55.462	30.139	25.706	27.462	27.316	47.909	28.458	25.923	40.799	26.183	54.787	32.735	25.125	30.12	31.385	60.995	32.948	29.997	33.788	35.365	50.477	34.912	28.076	37.801	33.632	56.968	35.865	30.587	43.509
204.78	30.174	10.423	9.165	16.124	15.402	37.26	22.427	14.945	24.021	17.719	42.537	26.869	21.327	26.687	24.66	42.77	25.093	27.792	35.078	25	55.151	29.307	24.772	26.846	26.799	47.352	26.944	25.27	40.49	26.31	54.326	32.244	23.751	29.503	30.263	60.265	31.55	29.489	32.762	34.64	49.874	33.698	28.063	36.463	32.645	55.533	34.57	30.039	42.341
205	30.248	10.941	8.814	15.883	14.48	36.906	23.298	14.305	23.935	17.613	42.056	26.695	21.314	26.861	24.563	42.112	24.835	27.17	34.936	25.103	55.064	28.513	24.355	25.998	26.279	47.118	26.529	24.549	40.164	26.722	54.086	32.467	23.326	29.057	29.459	59.873	31.185	29.039	32.537	34.95	49.679	33.713	27.581	35.564	32.163	55	34.299	29.126	41.253
205.22	29.75	11.393	8.781	16.134	14.953	36.5	22.951	14.989	23.797	17.244	40.969	26.226	21.842	26.901	24.441	42.472	24.365	27.241	34.55	25.148	54.571	27.988	24.289	26.226	26.203	46.663	26.346	24.436	40.007	27.111	52.563	32.103	23.64	28.892	29.263	58.964	30.793	28.918	32.179	34.317	48.815	33.575	27.147	35.038	32.054	54.267	34.259	28.565	40.446
205.44	29.749	11.316	8.809	16.261	14.502	35.952	22.682	15.167	23.749	16.851	41.074	26.674	21.047	26.036	24.246	41.721	24.077	27.493	34.246	25.69	54.362	27.812	23.63	25.991	26.55	46.364	25.774	24.095	39.355	26.909	51.717	31.588	23.789	28.752	29.408	58.607	30.635	28.517	32.15	33.75	48.828	33.165	27.454	34.383	31.725	53.348	33.426	27.768	40.374
205.66	28.858	11.324	9.04	17.092	14.553	36.52	23.012	14.956	23.22	16.897	40.624	26.613	20.706	25.868	23.909	41.075	23.64	27.506	33.46	25.842	53.941	27.705	22.132	25.911	26.215	45.933	25.898	24.386	39.528	26.47	51.48	31.268	23.068	28.121	28.871	58.362	30.44	28.342	31.944	33.525	48.26	32.806	27.614	33.33	31.809	53.148	32.559	27.246	40.338
205.88	28.909	10.675	8.923	16.145	13.61	35.837	22.533	14.32	22.18	15.532	40.077	25.442	19.373	24.766	23.269	40.222	22.325	26.063	32.622	24.324	52.748	26.74	21.517	24.456	25.038	44.794	24.541	24.175	38.712	25.829	50.213	29.445	22.274	26.65	27.501	56.967	30.087	27.199	30.929	31.201	47.087	31.248	26.799	31.371	30.61	52.224	31.55	26.114	39.354
206.1	28.716	10.218	8.36	15.784	13.133	35.549	21.867	13.96	21.552	15.247	39.32	24.786	18.188	24.216	22.697	39.073	21.741	24.966	31.879	23.612	52.404	25.176	21.036	23.926	24.404	44.077	23.343	23.024	38.188	25.667	49.4	28.813	21.783	25.839	26.074	55.646	29.299	26.091	29.933	30.365	45.919	30.877	25.738	30.44	29.941	51.464	30.579	25.763	39.006
206.32	28.047	9.822	7.573	15.644	12.727	34.86	20.876	13.511	21.474	15.1	38.45	23.947	17.441	23.681	21.976	38.495	21.183	24.445	31.757	22.868	52.259	24.478	20.013	23.399	23.922	43.545	22.897	22.192	37.86	24.711	49.309	28.615	21.279	25.184	25.2	54.923	28.586	25.445	29.03	29.209	45.492	31.043	25.769	29.914	29.379	50.944	29.59	25.491	38.583
206.54	27.576	9.268	7.586	15.148	12.728	34.161	20.703	12.514	21.392	15.379	37.748	23.431	17.17	23.2	21.315	38.428	20.991	23.56	30.786	22.211	51.36	24.391	19.293	23.273	23.382	42.319	22.653	21.806	37.31	24.12	48.515	28.075	21.218	25.121	24.788	54.52	27.921	24.963	28.099	28.391	44.507	30.15	25.295	29.153	29.266	50.703	28.999	25.185	37.731
206.76	27.459	9.44	7.163	14.08	12.15	34.28	20.24	12.369	20.555	14.943	36.871	22.74	15.628	23.142	20.408	37.862	20.634	23.106	29.911	21.769	50.434	24.252	19.05	22.521	22.051	41.794	21.948	21.323	36.871	23.814	47.819	27.432	20.579	24.642	24.741	53.243	27.686	24.013	27.336	27.221	44.17	28.988	25.107	29.091	28.267	49.773	28.22	24.92	37.52
206.98	27.501	8.841	7.102	13.683	12.037	33.57	20.056	12.392	19.968	14.578	36.523	22.061	15.646	23.021	20.099	37.514	20.357	22.825	28.924	21.016	49.532	23.522	18.468	21.892	21.421	40.737	21.857	21.051	36.492	23.522	47.153	26.634	20.423	24.509	24.058	52.207	26.645	23.195	26.854	25.92	44.076	28.322	24.748	28.195	27.605	48.799	27.416	24.494	36.593
207.2	27.678	9.187	7.244	13.818	12.038	33.484	19.733	11.815	19.654	14.504	36.521	21.888	15.628	22.653	20.082	37.096	20.12	22.433	28.576	20.786	48.949	23.312	17.957	21.801	21.07	40.209	21.881	20.767	36.24	23.108	46.541	26.001	20.726	24.459	23.096	51.183	26.402	22.956	26.679	25.308	43.56	27.75	24.111	27.951	27.55	48.54	27.269	24.187	35.9
207.42	27.725	9.012	7.082	13.95	12.547	33.605	18.869	12.113	19.593	14.536	36.403	21.667	15.326	22.153	20.275	37.245	20.205	22.535	27.825	20.108	48.757	23.496	17.578	22.201	20.72	39.894	21.874	20.327	35.813	23.076	45.834	24.883	20.576	24.419	23.21	50.831	26.593	22.731	26.441	24.935	42.925	26.972	24.401	27.762	27.265	47.945	26.831	24.772	35.62
207.64	27.608	8.286	6.329	13.252	11.863	33.12	18.108	11.614	19.417	14.689	35.689	20.974	14.421	21.407	19.805	35.927	19.977	22.235	27.212	19.563	47.383	22.895	16.73	21.315	19.801	38.672	21.209	19.669	34.882	21.729	45.243	23.979	19.728	24.031	22.099	49.421	26.024	21.821	26.134	24.203	41.446	26.2	23.015	27.641	27.058	46.921	25.753	24.393	35.253
207.86	26.959	8.168	6.249	12.91	11.604	33.097	18.07	11.226	19.004	14.471	35.217	20.216	14.042	21.6	18.842	36.23	19.722	22.293	26.44	18.719	46.998	21.813	16.408	21.207	19.076	38.574	20.811	19.657	35.044	21.456	45.426	24.135	19.469	23.717	21.377	48.952	25.268	21.716	25.581	23.67	41.059	26.061	22.199	27.049	26.588	46.338	25.765	24.345	34.838
208.08	26.887	8.387	6.207	12.307	11.03	32.275	17.621	10.966	18.824	13.941	34.759	19.629	13.832	21.294	18.224	35.92	19.47	22.081	25.924	18.415	45.789	21.135	16.7	20.691	18.394	37.666	20.13	19.068	33.947	21.524	44.582	23.069	19.466	23.468	20.405	47.733	25.01	21.139	25.426	22.455	40.471	25.387	21.629	26.71	25.638	45.549	25.123	23.482	34.198
208.3	26.248	7.979	5.755	11.95	10.958	32.024	17.742	11.161	18.724	14.219	34.062	19.812	13.927	21.007	17.852	35.925	19.695	22.25	24.991	18.748	45.272	20.663	16.244	20.914	18.569	37.076	20.453	18.376	33.556	21.21	43.677	22.915	19.574	23.362	20.246	46.966	24.585	20.783	25.277	22.553	40.413	25.091	21.627	26.317	25.467	44.562	24.63	23.314	33.883
208.52	26.128	8.262	5.851	12.089	10.706	32.134	17.786	11.115	18.286	13.72	33.943	19.696	14.489	20.176	17.225	35.8	19.189	22.506	24.48	18.652	44.625	20.632	15.808	20.448	18.081	36.696	20.495	18.46	33.329	20.505	42.712	22.308	19.518	22.831	20.773	46.492	24.194	20.461	24.956	21.925	40.157	24.433	21.442	26.041	24.795	43.675	24.436	22.704	32.829
208.74	25.589	7.54	5.329	11.157	10.411	31.391	17.228	10.082	17.586	13.108	33.122	19.032	13.654	19.199	16.252	35.004	18.338	21.679	23.145	17.399	42.873	19.869	14.856	19.298	17.56	35.208	19.314	17.905	32.215	19.58	41.243	20.691	18.729	21.686	20.122	45.389	23.572	19.367	24.038	21.246	39.193	23.407	19.859	25.178	23.112	42.997	23.47	21.226	31.381
208.96	24.81	7.013	4.82	10.165	10.311	30.603	16.874	9.391	17	12.647	32.255	18.154	13.077	18.601	15.575	33.819	17.078	21.189	22.971	17.311	42.345	19.106	14.205	18.205	16.936	34.179	18.61	16.825	31.983	18.746	40.392	20.006	17.687	20.677	19.686	44.127	22.779	18.364	23.132	20.868	38.546	22.485	18.912	24.25	21.736	42.054	22.669	20.557	30.46
209.18	24.586	6.69	4.742	10.381	9.965	30.263	16.058	8.986	17.163	12.405	31.523	17.675	12.702	18.385	15.291	33.244	16.901	20.772	22.461	16.98	41.459	18.117	13.952	17.953	17.126	33.926	18.196	16.535	31.596	18.237	39.682	19.487	17.353	20.147	19.386	43.294	21.956	17.94	22.461	20.554	37.626	22.124	18.635	23.69	21.432	41.131	22.038	19.579	29.584
209.4	24.277	6.391	4.994	9.995	9.523	29.96	15.592	8.809	17.072	12.429	30.926	17.466	12.332	17.941	15.114	32.493	16.411	20.561	21.775	16.936	40.967	18.205	13.686	17.317	16.61	33.527	17.572	16.178	31.252	18.059	39.08	19.515	16.802	19.276	19.68	42.963	21.691	17.373	21.905	20.533	36.271	21.716	17.836	23.29	21.278	40.312	21.582	19.32	28.75
209.62	23.856	6.148	5.119	9.906	9.293	29.418	15.632	8.573	16.971	12.915	30.608	16.786	12.359	18.073	14.66	32.257	16.084	20.45	21.024	16.528	40.511	17.921	13.841	17.28	16.524	33.407	17.174	15.699	30.645	17.784	38.079	19.667	16.294	18.613	19.597	42.415	21.385	16.74	21.145	20.45	35.736	21.519	17.414	23.325	21.015	39.956	21.239	19.172	28.122
209.84	23.179	5.348	4.635	9.033	8.675	28.41	15.112	7.873	15.93	12.128	29.861	15.802	11.737	17.195	13.367	31.171	15.196	19.258	20.257	16.091	39.169	17.413	12.874	16.225	15.835	31.884	16.285	15.193	29.792	16.476	37.333	19.428	15.673	17.965	18.464	41.437	20.141	15.79	19.944	19.523	34.704	20.973	16.452	22.236	20.374	38.858	20.195	17.909	27.079
210.06	22.813	5.582	4.767	8.628	8.588	27.967	14.974	7.973	15.239	11.506	29.575	15.571	11.838	17.137	13.154	31.089	14.461	18.818	19.63	15.909	39.027	17.254	13.058	15.754	15.941	31.759	15.85	14.886	29.592	16.421	36.605	19.319	15.21	17.507	18.259	41.427	19.665	15.507	19.56	19.269	34.808	20.617	16.939	21.517	20.006	38.413	20.169	17.726	26.573
210.28	23.054	5.193	4.415	8.364	8.803	27.662	14.975	7.808	14.838	11.307	29.541	15.377	12.026	16.455	13.115	30.465	14.27	18.294	19.178	15.939	38.459	17.228	12.967	15.34	15.824	30.776	15.414	14.396	29.048	16.195	36.035	19.141	14.983	16.803	18.04	40.532	19.401	15.009	19.204	19.064	34.093	19.691	16.238	21.08	19.532	38.034	19.532	17.008	25.529
210.5	22.78	4.655	4.153	7.889	8.931	27.162	14.907	7.752	14.754	11.402	29.295	15.619	11.813	16.429	12.911	29.865	14.282	17.851	18.934	15.809	38.209	16.988	12.656	15.321	15.949	30.613	15.083	14.268	29.105	15.795	35.392	19.339	14.854	16.686	17.915	40.05	18.61	14.715	18.708	19.046	33.255	19.208	15.952	20.535	19.373	37.436	19.342	17.116	24.886
210.72	21.918	4.582	3.827	7.66	8.297	26.275	14.184	7.139	14.088	10.897	28.598	14.791	11.15	15.776	12.536	29.155	13.401	17.275	18.423	15.035	37.28	16.026	12.344	14.45	15.147	30.009	14.077	13.286	28.225	15.422	34.872	19.041	14.225	15.812	17.388	39.353	17.797	14.154	17.948	18.231	32.277	18.53	14.711	20.095	18.739	36.654	18.626	16.874	23.749
210.94	21.737	4.299	3.853	7.735	8.202	25.557	13.882	6.719	13.93	11.114	28.145	14.209	10.577	15.649	12.794	28.763	13.444	17.057	17.941	14.921	36.809	15.684	11.915	14.282	15.139	29.507	13.943	12.751	28.067	15.386	34.383	18.742	13.828	15.453	16.904	38.386	17.721	13.951	17.86	18.258	31.766	18.398	14.658	19.749	18.782	35.987	18.18	16.536	23.142
211.16	22.132	4.954	4.521	8.193	8.177	25.754	14.047	7.634	14.357	11.659	28.205	14.507	11.232	16.301	13.368	28.236	13.614	17.467	17.96	15.63	36.949	15.624	12.216	14.459	15.512	29.575	14.399	12.793	28.215	15.596	34.361	19.456	14.123	15.687	17.141	38.405	17.852	14.197	18.054	18.472	31.54	18.474	14.806	19.81	19.479	35.568	18.579	16.95	23.358
211.38	21.977	4.936	4.386	8.698	7.705	25.551	13.814	7.693	14.102	11.225	27.95	14.202	10.929	16.282	13.048	27.973	13.624	17.084	17.545	15.102	36.295	15.048	11.973	14.387	15.573	29.343	14.477	12.979	27.68	15.624	34.174	19.157	13.93	15.467	16.665	38.105	17.645	14.128	17.666	18.357	30.994	18.177	14.765	19.622	19.452	34.398	17.971	16.437	23.124
211.6	21.276	4.869	4.453	8.682	7.795	24.89	14.053	8.113	14.058	11.155	28.008	14.388	11.248	15.958	13.196	27.708	13.436	17.045	17.587	15.233	36.348	15.034	12.105	14.497	15.437	28.701	14.388	12.871	27.247	15.598	33.754	19.24	13.801	15.452	16.548	37.704	17.675	14.114	17.675	18.333	30.475	17.997	14.471	19.565	19.315	33.966	17.881	16.662	22.801
211.82	20.972	4.81	4.092	8.904	7.823	24.574	13.568	7.803	13.791	10.905	27.55	14.128	11.219	15.737	12.858	27.287	13.217	17.021	17.559	15.185	35.506	14.769	11.905	14.484	15.331	28.243	14.026	12.481	26.914	14.868	33.167	18.774	13.665	15.259	16.086	36.917	17.368	14.113	17.499	17.866	30.28	17.536	14.506	19.197	18.992	33.773	17.544	16.073	22.433
212.04	20.808	5.105	3.575	8.822	8.043	24.362	13.586	7.682	13.978	10.442	27.334	13.937	10.812	15.307	12.627	26.608	13.162	16.636	17.519	15.561	35.062	14.406	11.872	14.099	14.978	27.578	13.789	12.31	26.627	14.544	33.032	18.243	13.412	15.166	16.176	36.59	17.081	13.886	17.471	17.657	29.868	17.35	14.467	18.729	18.799	33.429	17.195	15.493	22.244
212.26	20.766	5.501	3.799	9.124	8.322	24.255	13.726	7.786	14.199	10.704	27.248	13.993	10.908	15.661	13.053	26.568	13.129	17.065	17.588	15.784	35.051	14.545	12.487	14.197	15.014	28.058	13.749	12.442	26.725	15.026	32.782	17.998	13.458	14.851	16.139	36.259	17.451	14.015	17.913	17.768	30.066	17.221	14.382	18.507	18.517	33.157	17.257	15.855	22.327
212.48	20.923	5.174	3.658	9.343	8.074	23.945	13.664	7.374	13.797	10.571	27.185	13.57	10.473	15.145	12.58	26.216	12.881	16.952	17.413	15.661	34.372	14.037	11.973	13.865	14.591	27.475	13.479	12.092	26.421	14.722	32.58	17.328	13.369	14.367	15.754	35.428	17.1	13.925	17.375	17.135	29.259	16.847	13.678	18.109	17.726	32.632	16.46	15.009	21.577
212.7	20.885	5.396	4.04	9.521	8.065	23.687	13.735	7.37	13.953	10.704	26.721	13.235	10.408	15.07	12.708	26.083	12.692	16.726	17.402	15.613	34.265	13.907	11.876	13.676	14.405	27.526	13.394	12.055	26.457	14.976	32.307	16.881	13.073	14.173	16.113	35.515	16.751	13.832	17.248	17.173	29.181	17.157	14.32	18.072	17.854	32.428	16.677	14.992	21.669
212.92	20.391	5.14	3.767	9.561	7.79	23.261	13.338	7.199	13.585	10.105	26.145	12.358	10.425	14.385	12.679	25.443	12.245	16.363	16.869	15.178	33.796	13.562	11.665	13.205	13.881	27.113	12.991	11.755	25.96	14.661	31.8	16.089	12.661	13.587	15.81	34.962	16.774	13.535	16.415	16.9	28.972	16.79	13.845	17.671	17.356	31.499	16.075	14.421	21.15
213.14	20.533	4.952	3.967	9.633	7.961	23.269	13.356	7.06	13.633	10.261	26.115	11.99	10.494	14.323	12.666	24.936	12.184	16.422	17.028	15.451	33.492	14.023	11.424	13.283	13.975	26.806	13.058	12.063	25.685	14.477	31.62	15.887	12.71	13.796	15.704	34.781	16.728	13.387	16.167	17.171	28.974	16.757	14.239	17.643	16.982	31.192	16.054	14.039	21.079
213.36	20.397	5.111	3.96	9.267	8.159	22.909	13.285	6.803	13.473	10.332	26.032	12	10.327	14.012	12.115	24.681	12.089	16.066	16.853	14.917	32.958	14.004	11.468	13.09	13.545	26.386	12.679	11.97	25.051	14.339	31.627	15.698	12.547	13.527	15.051	34.457	16.342	13.201	15.551	16.786	28.747	16.254	13.859	17.056	16.687	30.768	15.674	13.761	20.992
213.58	20.302	4.753	4.023	9.166	8.003	22.425	13.478	6.619	13.259	10.02	25.565	11.567	10.041	13.418	11.682	24.811	11.902	15.634	16.524	14.465	32.451	13.826	11.206	12.718	13.047	26.104	12.384	11.777	24.539	14.182	31.173	15.28	12.229	13.405	14.641	33.71	16.048	13.161	15.099	16.362	28.433	15.842	13.768	16.736	16.305	30.228	15.131	13.414	20.457
213.8	20.268	4.989	4.153	8.719	8.127	22.433	13.46	6.541	13.22	9.9	25.377	11.347	9.805	13.216	11.711	24.783	11.905	15.627	16.233	14.541	31.977	13.72	11.211	12.555	12.703	26.084	11.92	11.449	24.094	13.63	30.941	14.943	12.411	13.351	14.389	33.173	16.002	12.978	15.025	15.812	28.065	15.766	13.572	16.765	16.235	30.453	15.016	13.458	20.115
214.02	20.279	4.644	3.961	8.798	7.904	22.107	13.489	6.36	12.892	9.886	24.814	11.158	9.601	12.837	11.642	24.315	11.712	15.393	15.843	14.242	31.716	13.651	10.718	12.323	12.278	25.7	11.738	11.329	23.986	13.323	30.567	14.276	12.197	13	14.051	32.821	15.726	12.816	14.732	15.428	28.009	15.634	13.399	16.432	15.937	30.042	14.732	13.141	19.645
214.24	20.097	4.728	4.248	8.609	7.964	21.926	13.395	6.151	12.891	9.733	24.455	11.032	9.326	12.642	11.775	24.172	11.628	14.899	15.204	13.873	31.394	13.445	10.352	12.048	12.102	25.457	11.564	11.094	23.586	13.435	30.107	14.074	11.871	12.865	13.875	32.578	15.61	12.504	14.716	15.236	27.682	15.459	13.383	16.17	15.674	29.611	14.582	12.978	19.298
214.46	19.729	4.329	4.315	8.501	7.561	21.631	12.85	6.292	12.553	9.681	24.186	10.817	9.266	12.462	11.518	23.945	11.289	14.794	14.997	13.154	30.852	13.591	10.159	11.605	11.793	25.324	11.413	10.975	23.24	13.308	29.748	13.681	11.498	12.666	13.446	32.104	15.118	12.289	14.138	14.817	27.347	15.217	13.055	15.813	15.266	29.013	14.537	12.946	18.998
214.68	19.601	4.378	4.414	8.585	7.569	21.624	12.722	6.302	12.573	9.689	23.983	10.695	9.199	12.166	11.179	23.63	11.183	14.578	14.78	13.065	30.693	13.208	9.763	11.52	11.834	24.907	11.373	10.883	22.923	13.057	29.436	13.586	11.363	12.766	13.42	31.823	14.819	12.121	13.856	14.644	26.901	14.962	12.819	15.906	15.322	28.622	14.416	12.594	18.566
214.9	19.092	4.389	4.235	8.537	7.398	21.485	12.356	6.076	12.757	9.669	23.664	10.445	8.933	12.187	11.055	23.31	11.28	14.391	14.359	12.79	30.547	13.269	9.612	11.464	11.782	24.581	11.34	10.81	22.763	13.122	29.124	13.56	11.283	12.649	13.022	31.57	14.619	11.848	13.541	14.638	26.669	14.792	12.702	15.825	15.395	28.32	14.627	12.561	18.436
215.12	18.243	4.093	3.885	8.243	7.088	20.922	11.642	5.88	12.522	9.079	23.183	10.23	8.449	11.874	10.666	22.685	10.98	14.381	14.121	12.478	29.844	12.992	9.245	11.117	11.518	24.321	10.892	10.408	22.166	12.56	28.369	13.164	11.152	12.438	12.416	30.889	14.27	11.408	12.999	14.199	25.849	14.36	11.848	15.245	14.977	27.759	14.102	12.248	17.866
215.34	18.07	3.976	3.985	7.863	6.973	20.722	11.507	5.688	12.187	9.023	22.873	9.994	8.044	11.73	10.225	22.622	10.866	14.17	13.871	12.214	29.782	12.626	8.752	10.883	11.326	24.002	10.648	10.05	21.697	12.288	28.314	12.992	10.796	11.985	12.288	30.674	13.703	11.232	13.106	13.847	25.494	14.127	11.599	15.115	14.868	27.559	13.671	11.996	17.501
215.56	17.713	3.94	3.756	7.601	6.904	20.307	11.014	5.685	11.968	8.902	22.499	10.084	7.821	11.214	9.904	22.206	10.844	13.781	13.539	11.892	29.267	12.082	8.511	10.604	10.982	23.641	10.379	9.616	21.573	11.97	28.041	12.549	10.357	11.485	11.953	30.12	13.492	10.874	12.936	13.35	25.071	13.612	10.838	14.789	14.729	27.018	13.406	11.692	17.241
215.78	17.358	3.93	3.743	7.624	6.669	20.262	10.671	5.517	11.798	8.685	22.058	9.98	7.804	11.064	9.942	21.944	10.479	13.863	13.168	11.95	28.858	11.82	8.519	10.272	10.777	23.352	10.26	9.468	21.53	11.914	27.382	12.415	10.301	11.704	12.053	29.884	13.421	10.584	12.904	13.145	24.611	13.394	10.811	14.794	14.646	26.763	13.444	11.42	16.661
216	16.822	4.076	3.63	7.58	6.915	20.172	10.44	5.323	11.424	8.425	21.891	9.718	7.547	11.175	9.884	21.64	10.053	13.434	13.043	12.007	28.718	11.782	8.453	10.125	10.612	23.033	9.886	9.179	21.347	11.842	27.014	12.233	10.13	11.573	11.894	29.417	13.071	10.239	12.74	12.948	24.33	13.255	10.749	14.446	14.465	26.602	13.138	11.261	16.64
216.22	16.599	3.848	3.56	7.589	6.7	19.792	10.275	5.236	11.32	8.405	21.589	9.801	7.55	10.851	9.606	21.421	9.96	13.336	12.789	11.749	28.481	11.808	8.365	10.091	10.601	22.697	9.975	8.874	21.382	11.829	26.538	12.022	9.82	11.125	11.798	29.117	12.855	10.117	12.448	12.894	24.235	12.953	10.343	13.87	14.132	26.03	12.908	10.98	16.499
216.44	16.432	3.929	3.504	7.221	6.508	19.439	10.179	5.033	11.201	8.231	21.381	9.525	7.525	10.637	9.574	21.359	9.851	13.094	12.681	11.551	28.09	11.415	8.388	9.882	10.512	22.5	9.827	8.683	21.011	11.872	26.18	11.994	9.685	11.087	11.675	28.808	12.547	9.698	12.092	12.612	23.806	12.422	10.023	13.384	13.865	25.743	12.778	10.78	16.177
216.66	16.092	3.782	3.45	6.858	6.139	18.936	10.274	5.018	10.759	8.067	21.082	9.331	7.398	10.279	9.263	20.731	9.618	13.018	12.598	11.47	27.881	11.066	8.301	9.545	10.382	22.039	9.657	8.864	20.826	11.508	25.684	12.032	9.797	10.618	11.492	28.176	12.262	9.4	11.463	12.491	23.495	12.067	9.723	12.956	13.669	25.417	12.376	10.664	16.031
216.87	16.1	3.825	3.467	7.063	6.25	18.859	10.377	5.111	10.626	7.983	20.901	9.475	7.293	10.145	9.626	20.98	9.618	13.036	12.532	11.661	27.533	11.017	8.173	9.514	10.567	21.842	9.701	8.878	20.835	11.612	25.472	12.295	10.028	10.687	11.403	28.131	12.254	9.388	11.696	12.558	23.334	12.161	9.726	12.967	13.787	25.115	12.389	10.751	15.869
217.09	15.857	3.809	3.118	6.822	6.003	18.589	10.474	4.942	10.36	7.61	20.666	9.496	7.172	10.009	9.325	20.579	9.602	12.835	12.296	11.38	27.063	11.057	8.101	9.43	10.104	21.723	9.505	8.714	20.564	11.459	25.303	12.032	9.777	10.372	11.298	27.849	12.008	9.245	11.456	12.3	23.136	12.157	9.586	12.425	13.668	25.017	12.202	10.534	15.652
217.31	15.647	3.723	3.083	6.535	6.021	18.163	10.295	4.862	9.974	7.219	20.388	9.306	7.064	9.501	9.342	20.143	9.23	12.465	12.027	11.207	26.47	10.709	8.036	9.209	9.811	21.413	9.184	8.354	20.205	11.129	24.842	11.604	9.439	10.031	11.304	27.337	11.572	8.838	11.282	11.761	22.709	11.729	9.411	12.005	13.159	24.425	11.728	10.269	15.236
217.53	15.8	3.705	3.114	6.687	5.954	18.157	10.633	4.846	9.81	7.303	20.214	9.16	7.095	9.356	9.306	20.043	9.275	12.161	11.861	11.237	26.341	10.691	8.095	9.142	9.757	21.133	9.142	8.145	20.001	11.074	24.645	11.53	9.248	9.877	11.125	26.928	11.632	8.867	11.204	11.57	22.717	11.383	9.549	11.951	13.075	24.204	11.511	10.118	14.995
217.75	16.05	3.853	3.064	6.829	5.893	18.043	10.653	4.773	9.72	7.495	20.047	9.204	7.106	9.391	9.376	19.833	9.309	11.954	11.788	11.289	25.963	10.881	8.172	8.962	9.646	21.043	9.204	8.035	20.009	11.079	24.108	11.504	9.428	9.824	11.061	26.465	11.601	8.807	11.114	11.807	22.447	11.247	9.436	11.627	13.015	24.042	11.692	10.224	14.931
217.97	15.947	3.785	3.087	6.922	5.893	17.939	10.792	4.637	9.574	7.356	19.825	9.006	7.016	9.442	9.352	19.786	9.025	11.817	11.568	11.281	25.782	10.766	8.055	8.845	9.628	20.896	9.171	8.121	19.833	11.136	23.595	11.572	9.245	9.946	11.123	26.134	11.405	8.731	10.881	11.563	22.095	11.324	9.503	11.496	12.954	23.995	11.396	10.295	14.535
218.19	15.791	3.608	2.947	6.822	5.815	17.59	10.742	4.814	9.615	7.086	19.459	8.799	6.976	9.24	9.011	19.223	9.02	11.595	11.468	11.092	25.616	10.685	7.807	8.658	9.397	20.614	8.951	7.921	19.447	10.846	23.3	11.239	8.926	9.495	10.962	25.824	11.041	8.667	10.648	11.169	21.767	11.331	9.258	11.405	12.721	23.577	10.921	10.046	14.358
218.41	15.801	3.538	2.808	6.712	5.615	17.48	10.607	4.702	9.691	6.959	19.109	8.863	6.819	8.915	8.93	18.969	9.077	11.943	11.281	10.886	25.513	10.512	7.635	8.619	9.197	20.382	8.959	7.926	19.233	10.638	23.286	11.077	8.651	9.299	10.816	25.657	10.996	8.626	10.527	11.078	21.31	11.173	9.064	11.319	12.498	23.282	10.754	9.82	13.848
218.63	15.752	3.646	2.909	6.675	5.746	17.314	10.753	4.813	9.62	6.994	18.916	8.773	6.794	8.613	9.114	18.85	9.037	11.919	11.036	10.902	25.346	10.439	7.697	8.491	8.968	20.171	8.785	7.997	18.941	10.677	23.092	10.787	8.583	9.476	10.781	25.363	10.97	8.524	10.512	11.129	21.187	11.194	9.086	11.518	12.584	23.091	10.733	9.683	13.623
218.85	15.507	3.716	2.874	6.596	5.65	17.227	10.492	4.503	9.31	6.985	18.668	8.468	6.494	8.392	8.777	18.557	8.809	11.704	10.532	10.849	25.069	10.201	7.19	8.212	8.799	19.675	8.611	7.677	18.634	10.371	22.843	10.605	8.277	9.083	10.507	25.032	10.843	8.367	10.217	11.011	20.819	11.102	8.907	11.343	12.324	22.77	10.364	9.421	13.173
219.07	15.467	3.882	2.739	6.681	5.852	17.31	10.378	4.649	9.39	7.042	18.828	8.36	6.339	8.513	8.762	18.708	8.781	11.665	10.434	10.74	25.069	10.216	7.246	8.259	8.71	19.581	8.418	7.323	18.42	10.443	22.758	10.226	8.111	9.332	10.231	24.999	10.645	8.354	10.084	10.819	20.692	11.064	8.801	11.35	12.27	22.736	10.393	9.343	12.873
219.29	15.304	3.832	2.748	6.299	5.594	17.216	10.258	4.535	9.207	6.996	18.482	8.114	6.216	8.355	8.295	18.307	8.598	11.481	10.127	10.709	24.898	9.738	7.086	8.073	8.381	19.22	8.14	7.235	18.049	10.252	22.392	9.85	7.805	8.985	10	24.665	10.384	8.197	9.774	10.457	20.423	10.788	8.662	10.992	12.118	22.311	9.963	8.926	12.366
219.51	15.239	3.756	2.971	6.353	5.58	16.95	10.092	4.515	9.195	7.02	18.206	8.062	6.151	8.325	8.356	18.375	8.641	11.339	10.027	10.86	24.472	9.599	7.267	7.978	8.549	18.966	8.266	7.19	17.958	10.245	22.001	9.815	7.887	8.902	9.959	24.347	10.322	8.029	9.714	10.485	20.171	10.756	8.753	11.127	11.884	21.96	9.85	8.914	12.327
219.73	15.027	3.521	2.882	6.249	5.418	16.718	9.945	4.424	9.063	6.93	17.999	7.956	5.919	8.356	7.957	18.224	8.467	11.18	9.886	10.535	24.187	9.303	6.946	7.677	8.286	18.747	7.931	6.993	17.737	10.1	21.617	9.606	7.589	8.63	9.585	24.279	10.12	7.804	9.447	10.406	19.809	10.432	8.32	10.932	11.711	21.858	9.6	8.812	12.079
219.95	14.807	3.539	2.846	6.069	5.512	16.55	9.887	4.467	8.957	7.09	17.954	7.907	5.901	8.342	7.901	18.021	8.316	11.224	9.696	10.363	23.917	9.128	6.775	7.551	8.139	18.426	7.979	7.143	17.57	9.988	21.208	9.523	7.68	8.553	9.695	24.002	9.841	7.695	9.399	10.314	19.625	10.39	8.134	10.816	11.669	21.468	9.591	8.764	11.903
220.17	14.424	3.226	2.687	6.014	5.444	16.253	9.736	4.499	8.765	6.9	17.594	7.768	5.861	8.016	7.699	17.845	8.091	11.145	9.526	10.318	23.583	8.736	6.583	7.405	7.927	18.103	7.678	6.937	17.299	9.679	21.024	9.351	7.311	8.441	9.555	23.843	9.579	7.514	9.084	9.826	19.332	10.161	8.007	10.589	11.503	21.218	9.387	8.393	11.615
220.39	14.452	3.193	2.54	5.884	5.272	16.127	9.534	4.508	8.64	6.75	17.335	7.595	5.825	7.943	7.523	17.709	8.062	11.212	9.343	10.092	23.417	8.729	6.433	7.286	7.819	17.947	7.527	6.779	17.158	9.514	20.94	9.164	7.288	8.267	9.317	23.674	9.617	7.506	8.908	9.72	19.117	9.845	7.853	10.543	11.294	20.987	9.394	8.227	11.511
220.61	14.227	3.122	2.522	5.913	5.263	15.88	9.475	4.633	8.567	6.844	17.423	7.647	5.671	7.967	7.543	17.742	7.979	11.071	9.237	10.158	23.214	8.534	6.485	7.219	7.892	17.807	7.546	6.704	17.019	9.478	20.801	9.215	7.426	8.368	9.393	23.454	9.577	7.362	8.854	9.692	18.912	9.645	7.721	10.326	11.269	20.795	9.352	8.301	11.317
220.83	14.043	2.775	2.301	5.603	4.906	15.541	9.257	4.589	8.238	6.723	17.195	7.444	5.463	7.741	7.325	17.387	7.71	10.59	8.888	9.858	22.727	8.22	6.307	6.984	7.707	17.485	7.236	6.437	16.82	9.198	20.291	8.801	7.246	8.132	9.122	23.008	9.335	7.111	8.475	9.382	18.692	9.418	7.444	10.084	11.072	20.408	9.245	8.145	11.045
221.05	13.835	2.656	2.058	5.652	4.81	15.369	9.053	4.484	8.078	6.701	16.977	7.311	5.31	7.771	7.115	17.067	7.539	10.499	8.755	9.716	22.539	7.99	6.038	6.707	7.626	17.334	7.204	6.378	16.763	9.14	20.123	8.8	7.167	7.836	8.982	22.604	9.144	7.076	8.151	9.058	18.258	9.156	7.314	9.812	10.769	20.116	9.003	8.088	10.751
221.26	13.798	2.469	2.037	5.53	4.759	15.267	8.927	4.623	7.897	6.396	16.699	7.279	5.09	7.634	6.764	16.777	7.349	10.372	8.636	9.432	22.225	7.898	6.049	6.46	7.54	17.232	7.045	6.342	16.473	9.075	19.735	8.53	7.07	7.774	8.926	22.256	8.798	6.955	8.039	8.787	18.06	9.051	7.202	9.679	10.621	19.969	8.784	8.089	10.742
221.48	13.679	2.235	1.922	5.491	4.592	15.081	8.682	4.354	7.777	6.254	16.355	6.971	4.876	7.308	6.533	16.365	7.159	10.077	8.33	9.401	21.847	7.75	5.773	6.304	7.408	16.977	6.98	6.27	16.252	8.832	19.557	8.427	6.849	7.564	8.735	21.878	8.672	6.844	7.857	8.517	17.722	8.668	6.965	9.402	10.253	19.567	8.505	7.895	10.501
221.7	13.466	2.153	1.82	5.515	4.543	14.809	8.536	4.2	7.673	6.02	16.046	6.818	4.783	7.017	6.547	16.098	6.998	9.993	8.229	9.183	21.514	7.795	5.679	6.243	7.454	16.695	6.708	6.077	15.98	8.704	19.316	8.265	6.747	7.552	8.695	21.506	8.653	6.701	7.571	8.402	17.466	8.33	6.753	9.279	9.933	19.506	8.309	7.714	10.351
221.92	13.125	2.077	1.688	5.325	4.47	14.706	8.326	4.115	7.427	5.82	15.793	6.55	4.616	6.698	6.437	15.757	6.634	9.857	8.006	9.045	21.295	7.516	5.303	5.96	7.105	16.368	6.333	5.887	15.657	8.593	19.154	7.973	6.449	7.346	8.394	21.162	8.414	6.477	7.28	8.102	17.132	8.011	6.469	8.975	9.798	19.276	8.006	7.342	9.951
222.14	12.986	2.205	1.739	5.311	4.464	14.554	8.238	4.192	7.387	5.794	15.494	6.529	4.597	6.593	6.436	15.567	6.708	9.828	8	9.177	21.15	7.629	5.314	5.942	7.083	16.15	6.39	5.839	15.469	8.512	18.947	8.083	6.507	7.362	8.444	20.755	8.463	6.469	7.264	8.048	16.927	8.074	6.67	8.963	9.839	18.832	8.02	7.297	9.831
222.36	12.931	2.047	1.613	5.177	4.123	14.189	7.963	4.049	7.194	5.552	15.147	6.299	4.377	6.404	6.234	15.454	6.366	9.528	7.786	9.127	20.954	7.49	5.045	5.804	6.904	15.891	6.146	5.407	15.158	8.373	18.82	7.811	6.106	7.295	8.032	20.555	8.255	6.174	7.025	7.9	16.553	7.764	6.423	8.719	9.579	18.582	7.746	7.133	9.769
222.58	12.638	2.195	1.546	4.997	3.959	13.892	7.882	3.926	7.109	5.356	14.876	6.163	4.168	6.351	6.117	15.142	6.061	9.432	7.56	9.008	20.465	7.451	5.076	5.683	6.884	15.64	6.062	5.249	14.886	8.292	18.516	7.492	6.117	7.254	7.88	20.135	8.181	6.021	6.883	7.692	16.185	7.702	6.272	8.556	9.411	18.174	7.432	7.017	9.598
222.8	12.489	2.071	1.588	4.891	3.866	13.746	7.757	3.885	6.999	5.218	14.722	6.085	3.992	6.256	6.146	14.907	6.097	9.27	7.414	9.041	20.165	7.202	5.025	5.625	6.704	15.387	5.853	5.102	14.652	8.177	18.162	7.169	6.05	7.021	7.818	19.863	7.911	5.847	6.744	7.553	16.071	7.569	6.185	8.161	9.368	17.835	7.226	6.768	9.404
223.02	12.346	2.162	1.478	4.618	3.782	13.645	7.704	3.684	6.728	5.069	14.365	5.981	3.887	5.976	5.958	14.609	5.903	9.083	7.138	8.845	19.884	7.14	4.816	5.571	6.641	15.196	5.648	5.059	14.463	8.108	17.859	6.919	5.759	6.766	7.579	19.521	7.622	5.7	6.521	7.56	15.782	7.377	6.122	7.971	9.181	17.676	7.16	6.508	9.226
223.24	12.085	2.173	1.442	4.544	3.765	13.42	7.652	3.552	6.67	4.87	14.205	5.726	3.845	5.904	5.932	14.372	5.729	9.049	7.16	8.738	19.623	6.983	4.721	5.487	6.552	14.967	5.556	5.004	14.254	8.084	17.7	6.861	5.648	6.602	7.494	19.262	7.457	5.555	6.35	7.464	15.498	7.171	5.886	7.755	9.031	17.399	6.899	6.332	9.105
223.46	11.942	2.116	1.53	4.341	3.825	13.275	7.473	3.415	6.42	4.738	14.102	5.67	3.824	5.745	5.798	14.111	5.607	8.951	7.075	8.628	19.309	6.818	4.592	5.363	6.351	14.659	5.337	4.809	13.819	7.896	17.418	6.79	5.469	6.54	7.343	19.074	7.311	5.479	6.397	7.409	15.202	7.161	5.758	7.587	8.992	17.226	6.852	6.151	8.998
223.68	11.649	2.03	1.455	4.186	3.663	12.973	7.335	3.171	6.387	4.591	13.842	5.555	3.826	5.565	5.799	13.918	5.347	8.829	7.052	8.628	19.062	6.603	4.357	5.195	6.119	14.41	5.198	4.645	13.714	7.822	17.245	6.733	5.209	6.369	7.148	18.8	7.145	5.297	6.259	7.169	14.892	6.958	5.522	7.434	8.985	16.784	6.792	5.942	8.779
223.9	11.425	1.986	1.443	4.074	3.52	12.757	7.356	3.119	6.153	4.421	13.499	5.583	3.733	5.434	5.697	13.71	5.26	8.842	6.965	8.482	18.78	6.403	4.283	5.055	5.882	14.12	5.008	4.515	13.528	7.842	16.9	6.487	5.086	6.139	7.087	18.615	6.926	5.098	6.152	7.08	14.695	6.882	5.404	7.264	8.758	16.523	6.738	5.738	8.528
224.12	11.281	1.949	1.425	4.02	3.497	12.386	7.331	3.01	5.997	4.368	13.513	5.467	3.62	5.433	5.621	13.426	5.24	8.664	6.779	8.35	18.548	6.094	4.151	4.961	5.722	13.982	4.953	4.38	13.423	7.711	16.768	6.368	4.928	5.863	6.936	18.427	6.776	4.978	6.06	6.974	14.554	6.816	5.22	7.16	8.709	16.286	6.686	5.632	8.467
224.34	11.238	1.902	1.4	3.904	3.447	12.215	7.231	2.9	6.02	4.381	13.418	5.332	3.677	5.43	5.531	13.312	5.209	8.611	6.717	8.143	18.373	5.96	4.019	4.858	5.652	13.889	4.881	4.258	13.289	7.458	16.608	6.315	4.869	5.866	6.949	18.192	6.663	4.94	6.052	6.83	14.394	6.632	5.113	7.135	8.581	16.013	6.614	5.634	8.338
224.55	11.216	1.95	1.391	3.877	3.442	12.265	7.206	2.787	5.989	4.43	13.302	5.241	3.659	5.357	5.509	13.149	5.058	8.544	6.575	8.132	18.365	5.762	4.026	4.837	5.704	13.713	4.792	4.227	13.073	7.474	16.574	6.122	4.877	5.888	6.981	17.954	6.519	4.902	5.948	6.743	14.503	6.606	4.997	7.011	8.452	15.967	6.568	5.51	8.145
224.77	10.893	1.9	1.292	3.88	3.438	12.219	7.076	2.68	5.984	4.319	13.141	5.129	3.669	5.188	5.425	12.87	5.137	8.418	6.414	7.967	17.938	5.545	3.902	4.714	5.599	13.519	4.651	4.211	13.068	7.335	16.38	6.007	4.859	5.682	6.99	17.687	6.405	4.859	5.786	6.488	14.231	6.486	4.881	6.859	8.244	15.732	6.437	5.346	7.845
224.99	10.914	1.957	1.228	3.911	3.318	12.211	7.073	2.567	5.86	4.302	13.03	4.996	3.631	5.011	5.296	12.711	5.098	8.248	6.253	7.847	17.952	5.423	3.668	4.687	5.47	13.302	4.551	4.124	12.886	7.293	16.198	5.982	4.67	5.477	6.84	17.617	6.292	4.692	5.694	6.37	14.207	6.349	4.774	6.728	8.224	15.605	6.289	5.196	7.622
225.21	10.762	2.024	1.264	3.916	3.257	12.047	7.091	2.569	5.908	4.352	12.922	4.996	3.689	4.959	5.122	12.575	4.944	8.189	6.126	7.749	17.93	5.494	3.693	4.551	5.453	13.162	4.649	4.059	12.733	7.254	16.088	6.104	4.714	5.462	6.848	17.45	6.109	4.649	5.65	6.357	14.027	6.321	4.76	6.654	8.2	15.538	6.251	5.1	7.526
225.43	10.822	1.965	1.335	3.986	3.232	11.968	7.063	2.521	5.951	4.304	12.862	4.751	3.638	4.98	5.147	12.585	4.905	8.081	6.051	7.665	17.801	5.308	3.645	4.492	5.325	13.081	4.563	3.976	12.716	7.244	15.933	6.023	4.74	5.311	6.76	17.303	6.124	4.557	5.535	6.189	14.055	6.137	4.636	6.623	8.027	15.245	6.049	5.064	7.37
225.65	10.712	2.004	1.391	4.007	3.25	11.898	6.993	2.473	5.895	4.389	12.711	4.761	3.54	4.871	5.046	12.485	4.854	7.978	5.934	7.73	17.759	5.34	3.703	4.437	5.341	12.965	4.473	3.918	12.554	7.226	15.737	5.995	4.67	5.221	6.74	17.3	6.056	4.397	5.534	6.133	14.006	6.155	4.709	6.493	7.993	15.165	6.026	5.102	7.254
225.87	10.608	2.011	1.302	3.987	3.014	11.768	6.865	2.42	5.888	4.329	12.559	4.59	3.378	4.722	4.974	12.376	4.749	7.77	5.757	7.608	17.557	5.168	3.602	4.323	5.268	12.881	4.299	3.822	12.516	7.147	15.56	5.799	4.567	5.056	6.613	17.19	5.889	4.159	5.342	5.979	13.881	5.929	4.547	6.357	7.883	14.933	5.756	4.96	6.995
226.09	10.56	2.021	1.265	4.133	3.017	11.699	6.801	2.427	5.836	4.444	12.562	4.497	3.432	4.681	4.972	12.16	4.805	7.75	5.652	7.547	17.312	5.184	3.662	4.457	5.255	12.745	4.227	3.753	12.426	7.094	15.373	5.702	4.635	5.011	6.584	17.046	5.948	4.18	5.22	5.953	13.877	5.854	4.573	6.277	7.732	14.824	5.753	4.915	6.846
226.31	10.483	2.012	1.295	4.084	3.037	11.747	6.698	2.444	5.854	4.444	12.567	4.451	3.483	4.637	4.9	12.153	4.667	7.602	5.621	7.454	17.292	5.175	3.563	4.419	5.429	12.728	4.202	3.782	12.332	6.942	15.284	5.708	4.645	5.036	6.518	16.895	6.035	4.195	5.132	5.898	13.745	5.899	4.629	6.3	7.782	14.69	5.659	4.834	6.802
226.53	10.308	1.978	1.27	4.037	3.059	11.697	6.622	2.401	5.78	4.414	12.335	4.381	3.427	4.45	4.759	12.089	4.542	7.557	5.499	7.348	17.2	5.212	3.571	4.324	5.36	12.538	4.203	3.695	12.193	6.941	15	5.647	4.55	4.963	6.436	16.676	5.815	4.063	5.056	5.787	13.534	5.828	4.57	6.128	7.705	14.588	5.467	4.723	6.62
226.75	10.257	1.944	1.253	4.039	2.984	11.605	6.542	2.457	5.714	4.313	12.09	4.279	3.163	4.418	4.708	11.848	4.427	7.446	5.397	7.129	17.053	5.097	3.579	4.309	5.374	12.374	4.138	3.521	12.158	6.992	14.833	5.517	4.474	4.723	6.235	16.51	5.726	3.897	4.775	5.661	13.341	5.687	4.451	5.863	7.637	14.409	5.318	4.578	6.485
226.97	10.088	1.944	1.195	3.949	2.933	11.344	6.557	2.34	5.615	4.231	11.955	4.229	3.082	4.316	4.592	11.737	4.378	7.318	5.284	6.891	16.775	5.018	3.483	4.276	5.231	12.313	4.076	3.516	12.076	6.947	14.59	5.443	4.402	4.552	6.168	16.416	5.602	3.792	4.783	5.555	13.116	5.557	4.328	5.762	7.606	14.229	5.147	4.485	6.384
227.18	10.105	1.905	1.299	3.918	2.901	11.228	6.525	2.265	5.472	4.181	11.81	4.209	3.053	4.318	4.523	11.616	4.379	7.246	5.185	6.838	16.656	4.969	3.537	4.205	5.097	12.258	4.027	3.461	11.848	6.907	14.399	5.447	4.278	4.398	6.022	16.317	5.545	3.729	4.66	5.455	13.099	5.503	4.258	5.704	7.516	14.173	5.101	4.419	6.296
227.4	9.946	1.718	1.313	3.778	2.779	10.987	6.4	2.245	5.385	4.158	11.662	4.251	3.037	4.264	4.413	11.462	4.306	7.161	5.09	6.682	16.357	4.83	3.476	4.051	5.052	11.993	3.94	3.424	11.729	6.847	14.219	5.393	4.134	4.302	5.946	16.058	5.415	3.73	4.567	5.354	12.862	5.343	4.151	5.562	7.248	13.893	5.07	4.303	6.125
227.62	9.629	1.504	1.09	3.585	2.589	10.824	6.257	2.03	5.192	3.991	11.411	4.102	2.843	4.008	4.254	11.222	4.2	6.869	4.941	6.452	15.978	4.632	3.284	3.834	4.775	11.709	3.694	3.341	11.439	6.663	14.058	5.147	3.824	4.103	5.752	15.774	5.31	3.511	4.446	5.115	12.62	5.177	3.966	5.299	6.969	13.679	4.864	4.215	5.921
227.84	9.445	1.454	1.021	3.553	2.524	10.683	6.177	2.003	5.157	4.055	11.219	4.071	2.791	3.963	4.185	11.017	4.055	6.855	4.865	6.377	15.717	4.682	3.173	3.754	4.756	11.544	3.663	3.22	11.264	6.457	13.863	5.071	3.733	4.075	5.671	15.644	5.221	3.499	4.438	4.954	12.383	5.165	3.858	5.13	6.95	13.581	4.804	4.108	5.845
228.06	9.373	1.337	0.981	3.49	2.449	10.55	6.013	1.903	5.017	3.916	11.013	3.982	2.769	3.831	4.136	10.944	3.977	6.732	4.646	6.236	15.455	4.575	2.929	3.572	4.559	11.439	3.592	3.04	11.089	6.254	13.664	4.924	3.611	4.025	5.495	15.433	5.034	3.466	4.305	4.781	12.199	5.031	3.694	5.02	6.778	13.411	4.712	3.953	5.717
228.28	9.215	1.296	0.971	3.401	2.365	10.385	5.926	1.945	4.999	3.834	10.84	3.905	2.745	3.837	4.146	10.787	3.869	6.651	4.53	6.22	15.334	4.535	2.953	3.637	4.556	11.259	3.651	3.024	10.907	6.157	13.448	4.844	3.594	3.914	5.409	15.213	4.949	3.456	4.378	4.678	12.059	4.943	3.746	4.934	6.624	13.249	4.739	3.883	5.602
228.5	9.159	1.358	0.974	3.255	2.412	10.295	5.91	1.981	5.006	3.822	10.789	3.899	2.571	3.814	4.083	10.801	3.826	6.614	4.414	6.229	15.295	4.59	2.956	3.528	4.559	11.184	3.643	3.045	10.897	6.044	13.337	4.792	3.609	3.907	5.365	15.128	4.827	3.457	4.371	4.732	11.853	4.955	3.715	4.946	6.601	13.107	4.651	3.833	5.558
228.72	9.187	1.477	0.987	3.308	2.431	10.144	5.958	2.048	5.039	3.878	10.751	3.958	2.588	3.828	4.229	10.786	3.864	6.746	4.437	6.319	15.125	4.619	3.015	3.561	4.515	11.021	3.735	2.997	10.82	6.099	13.285	4.829	3.652	3.836	5.458	15.028	4.789	3.481	4.365	4.76	11.876	4.953	3.685	4.944	6.614	13.001	4.705	3.903	5.564
228.94	9.102	1.409	0.913	3.239	2.361	10.124	5.777	2.024	5.024	3.79	10.65	3.864	2.611	3.8	4.233	10.659	3.839	6.617	4.302	6.252	14.985	4.515	2.912	3.51	4.379	10.909	3.647	2.917	10.752	5.962	13.217	4.63	3.603	3.744	5.434	14.76	4.71	3.435	4.255	4.648	11.731	4.847	3.581	4.834	6.477	12.761	4.737	3.85	5.444
229.16	8.976	1.419	0.916	3.187	2.349	9.987	5.737	1.967	4.949	3.738	10.57	3.789	2.622	3.703	4.077	10.524	3.753	6.501	4.147	6.285	14.848	4.455	2.826	3.364	4.343	10.693	3.563	2.925	10.551	5.839	13.048	4.578	3.489	3.685	5.386	14.602	4.6	3.437	4.264	4.561	11.566	4.875	3.527	4.804	6.342	12.58	4.695	3.799	5.384
229.38	8.915	1.315	0.818	3.186	2.389	10.031	5.651	1.966	4.877	3.726	10.518	3.727	2.615	3.658	4.09	10.414	3.779	6.477	4.117	6.326	14.766	4.407	2.765	3.264	4.346	10.59	3.497	2.813	10.41	5.728	12.982	4.514	3.438	3.664	5.228	14.53	4.594	3.439	4.082	4.566	11.432	4.769	3.446	4.672	6.237	12.473	4.635	3.672	5.307
229.59	8.7	1.277	0.679	3.061	2.369	9.856	5.474	1.943	4.809	3.641	10.362	3.673	2.473	3.525	4.001	10.222	3.557	6.364	3.98	6.247	14.716	4.343	2.635	3.17	4.381	10.375	3.398	2.764	10.207	5.603	12.847	4.346	3.382	3.602	5.157	14.296	4.485	3.376	4.039	4.448	11.185	4.745	3.409	4.532	6.116	12.27	4.531	3.596	5.128
229.81	8.52	1.294	0.73	3.008	2.415	9.816	5.473	1.903	4.835	3.611	10.383	3.609	2.346	3.456	4.024	10.12	3.543	6.274	3.942	6.207	14.663	4.272	2.65	3.174	4.266	10.324	3.331	2.704	10.147	5.506	12.758	4.282	3.448	3.574	5.058	14.191	4.454	3.303	3.94	4.404	11.111	4.688	3.332	4.485	6.108	12.236	4.529	3.573	5.062
230.03	8.513	1.379	0.802	3.116	2.528	9.782	5.452	1.866	4.809	3.597	10.393	3.63	2.351	3.556	4.039	10.133	3.502	6.27	3.844	6.199	14.632	4.223	2.662	3.273	4.288	10.302	3.248	2.588	10.204	5.525	12.673	4.263	3.425	3.624	4.952	14.16	4.402	3.345	3.834	4.424	10.991	4.644	3.221	4.624	6.176	12.096	4.5	3.551	4.979
230.25	8.376	1.352	0.787	3.039	2.538	9.704	5.369	1.852	4.714	3.489	10.384	3.597	2.291	3.471	3.922	10.087	3.538	6.142	3.826	6.167	14.609	4.113	2.669	3.169	4.254	10.177	3.224	2.565	10.073	5.489	12.585	4.204	3.335	3.513	4.894	14.039	4.328	3.254	3.683	4.413	10.855	4.588	3.214	4.583	6.054	11.937	4.473	3.49	4.957
230.47	8.329	1.339	0.752	3.001	2.464	9.614	5.377	1.798	4.727	3.479	10.3	3.594	2.183	3.379	3.813	9.95	3.488	6.118	3.784	6.04	14.459	3.987	2.657	3.147	4.203	9.94	3.143	2.544	9.983	5.466	12.448	4.134	3.361	3.401	4.843	13.916	4.289	3.169	3.694	4.343	10.755	4.507	3.169	4.484	5.961	11.822	4.292	3.412	4.783
230.69	8.294	1.317	0.773	3.003	2.48	9.544	5.443	1.752	4.749	3.453	10.333	3.59	2.083	3.321	3.774	9.914	3.557	6.133	3.769	5.895	14.383	3.963	2.564	3.059	4.074	9.822	3.048	2.503	9.927	5.456	12.379	4.119	3.242	3.384	4.773	13.878	4.311	3.111	3.565	4.277	10.655	4.56	3.034	4.48	5.924	11.718	4.241	3.392	4.767
230.91	8.163	1.266	0.758	2.929	2.425	9.491	5.394	1.686	4.639	3.315	10.183	3.518	2.045	3.272	3.717	9.801	3.514	6.021	3.632	5.769	14.283	3.787	2.511	3.028	3.968	9.667	3.01	2.401	9.73	5.312	12.238	4.035	3.128	3.249	4.702	13.691	4.259	2.976	3.414	4.122	10.554	4.384	2.935	4.288	5.791	11.684	4.118	3.293	4.62
231.13	7.948	1.157	0.585	2.819	2.333	9.289	5.212	1.58	4.516	3.216	10.04	3.34	1.92	3.171	3.474	9.571	3.337	5.798	3.434	5.566	14.065	3.561	2.413	2.876	3.76	9.564	2.839	2.227	9.566	5.137	11.959	3.844	2.889	3.075	4.492	13.497	4.035	2.785	3.254	3.921	10.291	4.212	2.683	4.116	5.63	11.494	3.886	3.153	4.45
231.35	7.902	1.171	0.598	2.821	2.26	9.208	5.216	1.611	4.455	3.267	9.946	3.322	1.834	3.102	3.419	9.513	3.31	5.733	3.41	5.587	13.953	3.535	2.359	2.778	3.788	9.565	2.812	2.196	9.46	5.068	11.875	3.868	2.901	3.009	4.435	13.472	4.038	2.76	3.224	3.969	10.232	4.157	2.696	4.094	5.581	11.4	3.781	3.143	4.333
231.57	7.827	1.146	0.537	2.851	2.208	9.139	5.185	1.602	4.372	3.319	9.892	3.319	1.811	2.998	3.462	9.495	3.334	5.696	3.428	5.582	13.821	3.538	2.391	2.739	3.726	9.468	2.765	2.144	9.391	5.029	11.782	3.848	2.938	2.973	4.443	13.397	3.952	2.711	3.148	3.963	10.211	4.09	2.652	4.088	5.551	11.383	3.698	3.143	4.282
231.78	7.726	1.123	0.615	2.808	2.111	8.962	5.045	1.592	4.285	3.208	9.784	3.238	1.757	2.907	3.396	9.379	3.229	5.577	3.319	5.494	13.594	3.408	2.383	2.718	3.603	9.308	2.736	2.134	9.359	4.947	11.628	3.79	2.83	2.88	4.395	13.211	3.873	2.652	3.12	3.858	10.052	4.091	2.628	4.107	5.431	11.24	3.612	3.159	4.139
232	7.778	1.182	0.653	2.836	2.109	8.946	5.033	1.629	4.251	3.206	9.787	3.215	1.772	2.886	3.427	9.42	3.335	5.599	3.329	5.52	13.504	3.379	2.426	2.7	3.478	9.307	2.753	2.135	9.345	4.97	11.514	3.814	2.778	2.842	4.45	13.123	3.814	2.583	3.078	3.884	9.977	4.025	2.569	4.054	5.471	11.201	3.56	3.137	4.08
232.22	7.726	1.218	0.635	2.835	2.201	8.929	4.896	1.628	4.213	3.165	9.65	3.176	1.813	2.832	3.419	9.333	3.282	5.605	3.284	5.486	13.4	3.456	2.376	2.661	3.503	9.241	2.758	2.084	9.202	4.963	11.474	3.74	2.744	2.773	4.427	13.039	3.778	2.519	3.08	3.863	9.903	4.035	2.581	4.067	5.424	11.05	3.471	3.146	4.074
232.44	7.707	1.274	0.733	2.839	2.219	8.849	4.891	1.698	4.21	3.166	9.567	3.125	1.81	2.73	3.405	9.247	3.301	5.578	3.374	5.483	13.372	3.51	2.393	2.678	3.55	9.156	2.829	2.157	9.175	4.944	11.326	3.763	2.823	2.783	4.466	12.948	3.79	2.58	3.118	3.832	9.781	4.066	2.676	3.99	5.3	10.978	3.511	3.201	4.073
232.66	7.616	1.227	0.733	2.782	2.116	8.705	4.775	1.629	4.109	3.023	9.437	2.986	1.732	2.603	3.389	9.079	3.263	5.532	3.227	5.371	13.174	3.471	2.303	2.625	3.394	8.98	2.717	2.047	8.999	4.873	11.213	3.732	2.728	2.739	4.36	12.73	3.734	2.502	3.038	3.792	9.638	4.051	2.509	3.852	5.238	10.853	3.412	3.181	3.888
232.88	7.538	1.231	0.781	2.795	2.142	8.649	4.752	1.673	4.009	3.027	9.457	2.943	1.749	2.629	3.39	9.005	3.31	5.448	3.18	5.422	13.132	3.501	2.278	2.604	3.373	8.989	2.704	2.013	8.862	4.87	11.143	3.724	2.778	2.731	4.344	12.621	3.728	2.504	2.952	3.768	9.56	3.971	2.477	3.87	5.225	10.725	3.483	3.159	3.892
233.1	7.532	1.273	0.829	2.753	2.149	8.607	4.652	1.712	3.945	3.022	9.263	2.922	1.818	2.632	3.287	8.909	3.2	5.354	3.118	5.471	12.989	3.509	2.218	2.61	3.41	9.01	2.694	1.947	8.839	4.828	11.062	3.669	2.818	2.756	4.362	12.526	3.697	2.511	2.89	3.761	9.56	3.918	2.485	3.775	5.237	10.708	3.456	3.108	3.824
233.32	7.523	1.298	0.831	2.797	2.187	8.576	4.634	1.75	3.928	3.01	9.28	2.915	1.809	2.634	3.263	8.919	3.188	5.35	3.17	5.456	12.872	3.539	2.174	2.564	3.416	9.058	2.661	1.974	8.837	4.921	10.997	3.654	2.825	2.735	4.323	12.484	3.689	2.498	2.884	3.779	9.494	3.979	2.442	3.76	5.264	10.643	3.479	3.086	3.808
233.54	7.49	1.347	0.906	2.818	2.161	8.543	4.623	1.749	3.964	2.984	9.199	2.936	1.811	2.623	3.346	8.892	3.307	5.314	3.184	5.487	12.783	3.595	2.218	2.596	3.436	8.963	2.662	2.008	8.805	4.905	11.061	3.709	2.901	2.754	4.31	12.433	3.72	2.499	2.926	3.777	9.453	3.96	2.492	3.749	5.245	10.619	3.453	3.082	3.81
233.75	7.418	1.297	0.929	2.753	2.187	8.431	4.587	1.685	3.87	2.885	9.094	2.896	1.834	2.557	3.312	8.796	3.237	5.253	3.115	5.336	12.659	3.492	2.187	2.574	3.321	8.772	2.6	1.969	8.69	4.825	10.906	3.605	2.864	2.751	4.246	12.322	3.649	2.451	2.857	3.652	9.349	3.937	2.363	3.69	5.195	10.484	3.41	2.963	3.787
233.97	7.326	1.284	0.953	2.674	2.187	8.434	4.517	1.67	3.849	2.856	9.012	2.905	1.826	2.568	3.338	8.734	3.23	5.187	3.073	5.294	12.553	3.483	2.158	2.62	3.312	8.748	2.589	2.007	8.622	4.789	10.845	3.541	2.882	2.771	4.204	12.249	3.69	2.476	2.86	3.62	9.218	3.919	2.373	3.63	5.137	10.367	3.405	2.92	3.73
234.19	7.318	1.283	0.899	2.667	2.115	8.372	4.473	1.661	3.865	2.863	8.908	2.895	1.808	2.491	3.268	8.62	3.229	5.152	3.009	5.231	12.506	3.458	2.077	2.539	3.261	8.704	2.545	1.94	8.445	4.711	10.772	3.493	2.851	2.745	4.14	12.196	3.65	2.424	2.774	3.565	9.181	3.851	2.346	3.507	5.086	10.26	3.387	2.875	3.704
234.41	7.215	1.226	0.869	2.654	2.037	8.284	4.42	1.643	3.862	2.837	8.768	2.865	1.766	2.446	3.191	8.449	3.108	5.08	2.96	5.158	12.377	3.419	2.078	2.514	3.315	8.577	2.467	1.816	8.349	4.646	10.673	3.419	2.842	2.702	4.02	12.1	3.598	2.375	2.679	3.527	9.099	3.813	2.277	3.434	4.953	10.141	3.357	2.826	3.684
234.63	7.169	1.204	0.832	2.688	1.943	8.281	4.417	1.615	3.792	2.819	8.708	2.798	1.711	2.475	3.128	8.416	3.104	5.045	2.898	5.13	12.324	3.325	2.041	2.48	3.21	8.507	2.403	1.855	8.333	4.582	10.587	3.436	2.783	2.645	3.987	12.028	3.523	2.366	2.628	3.49	9.031	3.749	2.214	3.366	4.949	10.096	3.335	2.791	3.639
234.85	7.128	1.159	0.777	2.619	1.906	8.22	4.339	1.518	3.709	2.767	8.622	2.774	1.651	2.424	3.061	8.294	3.043	4.973	2.783	5.035	12.16	3.249	1.982	2.382	3.119	8.42	2.38	1.784	8.216	4.493	10.528	3.327	2.732	2.523	3.91	11.894	3.461	2.253	2.498	3.384	8.986	3.628	2.138	3.307	4.932	10.014	3.274	2.682	3.539
235.07	7.142	1.17	0.813	2.59	1.923	8.224	4.342	1.506	3.71	2.837	8.524	2.867	1.689	2.45	3.064	8.342	3.019	4.944	2.78	5.022	12.132	3.219	2.04	2.391	3.156	8.424	2.393	1.802	8.223	4.436	10.48	3.309	2.8	2.512	3.89	11.898	3.469	2.307	2.533	3.389	8.969	3.59	2.15	3.356	4.923	9.991	3.294	2.64	3.521
235.29	7.061	1.247	0.839	2.58	1.921	8.19	4.345	1.521	3.714	2.778	8.455	2.824	1.733	2.445	3.052	8.294	2.967	4.893	2.764	4.934	12.024	3.197	2.079	2.404	3.186	8.343	2.406	1.842	8.197	4.436	10.415	3.281	2.748	2.547	3.825	11.786	3.463	2.317	2.544	3.425	8.907	3.614	2.181	3.354	4.876	9.899	3.296	2.675	3.502
235.5	6.917	1.207	0.73	2.508	1.851	8.093	4.281	1.425	3.641	2.746	8.443	2.731	1.647	2.332	3.01	8.209	2.946	4.815	2.684	4.855	12.024	3.105	2.016	2.313	3.114	8.181	2.328	1.809	8.136	4.334	10.285	3.213	2.66	2.409	3.744	11.689	3.379	2.236	2.49	3.289	8.789	3.558	2.122	3.258	4.785	9.732	3.193	2.589	3.442
235.72	6.856	1.184	0.704	2.455	1.821	8.002	4.196	1.366	3.582	2.759	8.296	2.69	1.619	2.231	2.978	8.067	2.922	4.738	2.618	4.786	11.973	3.053	1.967	2.268	3.074	8.057	2.25	1.762	8.063	4.24	10.206	3.155	2.591	2.374	3.695	11.604	3.317	2.179	2.473	3.229	8.654	3.489	2.035	3.185	4.68	9.642	3.159	2.576	3.416
235.94	6.791	1.089	0.621	2.327	1.781	7.949	4.121	1.274	3.416	2.676	8.159	2.601	1.548	2.102	2.847	7.919	2.811	4.631	2.483	4.647	11.856	2.941	1.844	2.127	2.975	7.947	2.173	1.683	7.921	4.125	10.043	2.99	2.509	2.282	3.59	11.452	3.191	2.085	2.338	3.135	8.512	3.415	1.926	3.066	4.544	9.457	3.083	2.455	3.292
236.16	6.761	1.102	0.613	2.297	1.762	7.906	4.056	1.279	3.373	2.666	8.109	2.586	1.493	2.109	2.818	7.811	2.814	4.563	2.474	4.685	11.824	2.933	1.831	2.117	2.979	7.875	2.151	1.711	7.855	4.076	10.011	2.994	2.488	2.221	3.509	11.41	3.19	2.042	2.339	3.115	8.429	3.356	1.915	3.047	4.463	9.441	3.059	2.488	3.252
236.38	6.769	1.133	0.615	2.321	1.753	7.845	4.076	1.275	3.356	2.653	8.101	2.517	1.493	2.092	2.76	7.754	2.81	4.582	2.401	4.679	11.774	2.905	1.78	2.058	2.952	7.802	2.156	1.703	7.814	4.07	9.937	2.975	2.398	2.207	3.486	11.383	3.133	1.969	2.262	3.104	8.401	3.341	1.882	3.027	4.446	9.407	3.027	2.445	3.186
236.6	6.698	1.091	0.609	2.252	1.795	7.822	4.092	1.257	3.337	2.629	8.04	2.476	1.402	2.116	2.775	7.736	2.736	4.54	2.392	4.604	11.707	2.943	1.756	2.018	2.951	7.754	2.136	1.674	7.806	4.067	9.87	2.91	2.356	2.201	3.45	11.298	3.104	1.914	2.227	3.009	8.3	3.27	1.836	3.03	4.422	9.351	3.014	2.401	3.156
236.82	6.716	1.13	0.671	2.285	1.851	7.893	4.159	1.249	3.313	2.706	8.102	2.488	1.467	2.126	2.818	7.784	2.776	4.525	2.421	4.587	11.753	2.96	1.752	2.033	2.919	7.729	2.163	1.698	7.834	4.07	9.91	2.898	2.407	2.223	3.468	11.299	3.172	1.954	2.282	3.05	8.345	3.276	1.907	3.076	4.479	9.37	3.048	2.427	3.141
237.04	6.751	1.157	0.733	2.266	1.882	7.849	4.121	1.29	3.316	2.719	8.054	2.505	1.497	2.061	2.819	7.768	2.801	4.523	2.382	4.592	11.733	2.952	1.763	2.028	2.938	7.7	2.186	1.697	7.852	4.03	9.911	2.905	2.427	2.281	3.493	11.233	3.205	1.982	2.256	3.023	8.278	3.288	1.923	3.029	4.461	9.321	3.039	2.409	3.102
237.25	6.721	1.174	0.689	2.213	1.867	7.783	4.12	1.365	3.292	2.722	8.025	2.48	1.508	2.004	2.796	7.701	2.766	4.506	2.324	4.551	11.727	2.875	1.749	1.986	2.923	7.652	2.109	1.664	7.825	3.984	9.83	2.893	2.367	2.286	3.475	11.189	3.149	1.941	2.238	3.028	8.196	3.305	1.888	2.969	4.397	9.284	2.969	2.335	3.073
237.47	6.634	1.183	0.605	2.218	1.874	7.721	4.105	1.372	3.222	2.656	7.939	2.43	1.485	1.969	2.732	7.588	2.681	4.433	2.282	4.476	11.625	2.82	1.675	1.92	2.886	7.556	2.082	1.669	7.764	3.968	9.742	2.826	2.335	2.222	3.454	11.095	3.038	1.868	2.164	2.943	8.044	3.225	1.846	2.863	4.292	9.196	2.909	2.316	3
237.69	6.66	1.156	0.613	2.217	1.894	7.673	4.038	1.408	3.229	2.648	7.846	2.421	1.43	1.929	2.723	7.551	2.698	4.441	2.27	4.469	11.585	2.81	1.677	1.907	2.82	7.498	2.013	1.635	7.746	3.889	9.736	2.815	2.31	2.201	3.463	11.088	2.943	1.853	2.119	2.905	7.998	3.174	1.784	2.849	4.289	9.136	2.924	2.242	2.963
237.91	6.634	1.139	0.647	2.244	1.9	7.663	4.049	1.433	3.218	2.573	7.773	2.491	1.471	1.959	2.732	7.53	2.676	4.391	2.283	4.427	11.525	2.811	1.7	1.917	2.843	7.463	2.028	1.668	7.636	3.864	9.731	2.801	2.314	2.255	3.44	11.031	2.895	1.868	2.113	2.95	7.95	3.171	1.789	2.848	4.248	9.138	2.925	2.289	2.93
238.13	6.599	1.092	0.678	2.232	1.848	7.619	4.028	1.435	3.239	2.529	7.707	2.499	1.45	1.957	2.717	7.477	2.667	4.291	2.221	4.386	11.477	2.772	1.729	1.913	2.822	7.419	2.051	1.611	7.57	3.832	9.709	2.786	2.309	2.234	3.398	10.996	2.862	1.86	2.066	2.891	7.929	3.128	1.813	2.845	4.246	9.064	2.902	2.287	2.85
238.35	6.547	1.121	0.715	2.249	1.849	7.583	3.976	1.495	3.234	2.541	7.7	2.523	1.453	1.981	2.698	7.465	2.679	4.317	2.224	4.379	11.426	2.784	1.737	1.927	2.797	7.384	2.048	1.624	7.568	3.87	9.651	2.835	2.276	2.261	3.372	11.025	2.884	1.899	2.103	2.94	7.86	3.149	1.837	2.804	4.249	9.033	2.95	2.294	2.826
238.57	6.475	1.091	0.689	2.255	1.792	7.54	3.97	1.45	3.226	2.523	7.707	2.493	1.425	1.971	2.651	7.467	2.648	4.279	2.131	4.25	11.329	2.789	1.705	1.894	2.756	7.355	2.013	1.567	7.493	3.85	9.565	2.815	2.219	2.225	3.382	10.93	2.857	1.916	2.057	2.912	7.809	3.135	1.854	2.752	4.21	8.961	2.893	2.224	2.782
238.78	6.388	1.055	0.624	2.208	1.71	7.461	3.858	1.36	3.104	2.44	7.614	2.506	1.35	1.899	2.57	7.371	2.579	4.167	2.063	4.132	11.246	2.708	1.674	1.816	2.693	7.268	1.955	1.512	7.423	3.746	9.497	2.766	2.17	2.147	3.286	10.797	2.757	1.878	2.023	2.839	7.698	3.051	1.779	2.682	4.109	8.866	2.815	2.177	2.707
239	6.36	1.072	0.621	2.182	1.677	7.408	3.798	1.335	3.035	2.419	7.572	2.436	1.383	1.853	2.548	7.313	2.542	4.099	2.012	4.069	11.208	2.665	1.662	1.824	2.632	7.155	1.909	1.528	7.387	3.743	9.419	2.764	2.149	2.07	3.28	10.765	2.688	1.863	2.01	2.867	7.626	3.019	1.731	2.608	4.096	8.809	2.772	2.17	2.654
239.22	6.285	1.041	0.581	2.131	1.652	7.302	3.723	1.342	2.991	2.341	7.486	2.373	1.317	1.761	2.498	7.229	2.516	4.069	1.933	4.015	11.089	2.651	1.597	1.785	2.597	7.084	1.892	1.554	7.351	3.604	9.307	2.774	2.115	2.04	3.229	10.716	2.605	1.857	1.957	2.805	7.509	2.998	1.665	2.588	3.99	8.688	2.72	2.086	2.597
239.44	6.199	1.012	0.499	2.08	1.625	7.204	3.668	1.304	2.94	2.289	7.485	2.28	1.278	1.715	2.486	7.099	2.474	3.958	1.896	3.95	10.992	2.625	1.565	1.734	2.544	7.007	1.847	1.518	7.248	3.559	9.163	2.664	2.073	1.959	3.147	10.606	2.534	1.8	1.916	2.756	7.406	2.941	1.583	2.549	3.893	8.601	2.67	2.058	2.554
239.66	6.154	1.021	0.517	2.1	1.598	7.216	3.592	1.306	2.912	2.275	7.445	2.252	1.246	1.738	2.49	7.086	2.428	3.939	1.949	3.925	10.918	2.652	1.539	1.732	2.538	6.998	1.863	1.5	7.212	3.525	9.1	2.624	2.08	1.938	3.116	10.591	2.574	1.792	1.929	2.744	7.353	2.93	1.537	2.577	3.869	8.529	2.675	2.079	2.538
239.88	6.193	0.99	0.573	2.131	1.584	7.215	3.552	1.333	2.943	2.28	7.499	2.229	1.272	1.741	2.49	7.051	2.474	3.963	1.939	3.969	10.914	2.677	1.565	1.771	2.561	7	1.874	1.531	7.204	3.505	9.082	2.631	2.047	1.998	3.097	10.591	2.61	1.797	1.986	2.732	7.401	2.976	1.605	2.606	3.884	8.528	2.689	2.075	2.581
240.1	6.107	1.004	0.578	2.132	1.566	7.205	3.572	1.307	2.895	2.307	7.5	2.248	1.279	1.774	2.478	7.009	2.484	3.936	1.964	3.983	10.885	2.673	1.547	1.755	2.595	6.954	1.92	1.572	7.166	3.544	9.027	2.626	2.085	1.985	3.105	10.576	2.659	1.781	1.986	2.689	7.422	2.971	1.65	2.596	3.854	8.562	2.649	2.11	2.545
240.31	6.095	1.022	0.591	2.143	1.572	7.163	3.556	1.316	2.86	2.343	7.475	2.177	1.248	1.741	2.48	6.975	2.468	3.941	1.925	3.972	10.778	2.649	1.551	1.72	2.551	6.892	1.925	1.524	7.182	3.562	8.997	2.636	2.114	1.969	3.117	10.463	2.694	1.751	1.962	2.65	7.387	2.944	1.624	2.606	3.814	8.497	2.666	2.075	2.556
240.53	6.006	0.994	0.565	2.102	1.561	7.109	3.501	1.324	2.749	2.323	7.455	2.107	1.221	1.702	2.456	6.927	2.404	3.929	1.911	3.899	10.688	2.634	1.518	1.667	2.5	6.809	1.878	1.494	7.124	3.489	8.886	2.598	2.088	1.938	3.062	10.371	2.67	1.687	1.947	2.63	7.315	2.918	1.596	2.586	3.736	8.392	2.574	2.004	2.521
240.75	6.027	1.014	0.614	2.133	1.58	7.063	3.53	1.286	2.791	2.324	7.433	2.073	1.266	1.674	2.486	6.868	2.402	3.92	1.906	3.901	10.694	2.639	1.512	1.682	2.514	6.808	1.892	1.497	7.095	3.441	8.835	2.56	2.107	1.924	3.095	10.302	2.65	1.659	1.92	2.569	7.307	2.881	1.605	2.643	3.735	8.386	2.565	2.016	2.517
240.97	5.994	1.034	0.589	2.094	1.598	7.024	3.469	1.277	2.766	2.312	7.326	2.066	1.24	1.638	2.458	6.802	2.359	3.882	1.905	3.899	10.653	2.599	1.496	1.66	2.489	6.729	1.88	1.469	7.092	3.412	8.764	2.536	2.107	1.878	3.033	10.251	2.597	1.609	1.846	2.502	7.245	2.867	1.576	2.649	3.702	8.354	2.562	1.989	2.468
241.19	5.956	1.007	0.621	2.052	1.625	6.979	3.473	1.31	2.789	2.321	7.294	2.002	1.228	1.611	2.43	6.744	2.347	3.86	1.885	3.877	10.636	2.574	1.48	1.669	2.436	6.717	1.843	1.426	7.064	3.385	8.672	2.491	2.084	1.862	3.007	10.189	2.625	1.587	1.844	2.458	7.209	2.843	1.562	2.61	3.692	8.313	2.571	2.007	2.462
241.41	5.919	1.009	0.639	2.023	1.61	6.944	3.461	1.316	2.779	2.309	7.231	2.023	1.2	1.601	2.387	6.696	2.34	3.857	1.846	3.885	10.609	2.524	1.444	1.671	2.437	6.69	1.834	1.364	7.024	3.313	8.635	2.456	2.07	1.852	2.947	10.11	2.633	1.573	1.803	2.433	7.166	2.841	1.587	2.603	3.659	8.251	2.56	1.995	2.442
241.63	5.867	1.001	0.65	1.99	1.567	6.859	3.406	1.277	2.752	2.272	7.155	2.012	1.162	1.586	2.364	6.608	2.292	3.808	1.81	3.846	10.518	2.451	1.425	1.584	2.421	6.647	1.779	1.337	6.901	3.315	8.574	2.41	2.03	1.804	2.9	10.003	2.575	1.5	1.768	2.39	7.083	2.796	1.556	2.544	3.628	8.185	2.509	1.96	2.427
241.84	5.793	0.999	0.665	1.989	1.515	6.812	3.351	1.271	2.706	2.232	7.07	1.997	1.147	1.565	2.319	6.615	2.25	3.812	1.781	3.799	10.443	2.388	1.393	1.587	2.397	6.586	1.707	1.322	6.868	3.283	8.498	2.396	2.027	1.774	2.861	9.953	2.493	1.478	1.754	2.386	7.076	2.775	1.564	2.516	3.568	8.152	2.487	1.94	2.355
242.06	5.749	0.95	0.624	1.928	1.467	6.705	3.294	1.2	2.67	2.2	6.998	1.932	1.122	1.523	2.276	6.548	2.241	3.737	1.703	3.756	10.367	2.339	1.367	1.542	2.365	6.475	1.671	1.302	6.786	3.24	8.453	2.363	1.984	1.7	2.797	9.865	2.39	1.428	1.699	2.282	7.038	2.697	1.55	2.443	3.522	8.058	2.421	1.877	2.283
242.28	5.68	0.985	0.626	1.906	1.45	6.644	3.287	1.175	2.614	2.154	6.901	1.92	1.089	1.497	2.261	6.488	2.223	3.65	1.669	3.696	10.304	2.324	1.334	1.483	2.307	6.413	1.677	1.241	6.742	3.164	8.387	2.31	1.967	1.635	2.739	9.741	2.339	1.404	1.642	2.272	6.963	2.633	1.505	2.41	3.47	7.929	2.387	1.859	2.245
242.5	5.646	0.941	0.577	1.82	1.392	6.592	3.214	1.123	2.548	2.098	6.838	1.853	1.041	1.416	2.164	6.448	2.13	3.61	1.598	3.609	10.234	2.247	1.269	1.443	2.241	6.356	1.632	1.178	6.684	3.087	8.343	2.241	1.866	1.552	2.665	9.636	2.259	1.361	1.588	2.254	6.822	2.61	1.427	2.327	3.43	7.804	2.298	1.782	2.241
242.72	5.61	0.926	0.565	1.81	1.38	6.59	3.191	1.116	2.542	2.097	6.809	1.862	1.03	1.401	2.122	6.361	2.138	3.574	1.614	3.553	10.237	2.227	1.255	1.467	2.223	6.321	1.594	1.2	6.631	3.023	8.284	2.232	1.836	1.566	2.623	9.64	2.206	1.35	1.565	2.278	6.759	2.568	1.413	2.279	3.392	7.784	2.288	1.779	2.202
242.94	5.612	0.941	0.574	1.79	1.359	6.576	3.154	1.076	2.55	2.074	6.762	1.851	1.051	1.396	2.1	6.306	2.133	3.561	1.579	3.536	10.185	2.194	1.256	1.478	2.22	6.287	1.593	1.212	6.571	3.008	8.223	2.226	1.817	1.531	2.63	9.572	2.196	1.375	1.56	2.247	6.728	2.554	1.424	2.229	3.396	7.755	2.315	1.76	2.18
243.15	5.529	0.878	0.539	1.75	1.296	6.548	3.084	1.062	2.487	2.044	6.694	1.815	0.974	1.386	2.035	6.265	2.091	3.478	1.535	3.475	10.11	2.118	1.232	1.432	2.161	6.176	1.528	1.182	6.481	2.952	8.167	2.192	1.776	1.492	2.619	9.486	2.147	1.385	1.515	2.239	6.661	2.493	1.365	2.165	3.344	7.675	2.256	1.72	2.123
243.37	5.542	0.896	0.574	1.77	1.272	6.529	3.105	1.076	2.48	2.045	6.676	1.802	1.013	1.401	2.016	6.248	2.087	3.496	1.581	3.491	10.082	2.136	1.234	1.407	2.155	6.158	1.491	1.223	6.439	2.96	8.153	2.197	1.779	1.521	2.639	9.458	2.178	1.411	1.547	2.257	6.657	2.451	1.352	2.123	3.35	7.646	2.261	1.755	2.139
243.59	5.523	0.882	0.545	1.771	1.3	6.477	3.095	1.057	2.484	2.033	6.629	1.784	1.043	1.413	2.049	6.253	2.094	3.467	1.582	3.478	10.018	2.133	1.246	1.416	2.178	6.109	1.485	1.21	6.373	2.954	8.095	2.198	1.757	1.497	2.643	9.431	2.173	1.429	1.511	2.267	6.607	2.443	1.345	2.111	3.338	7.583	2.245	1.698	2.125
243.81	5.468	0.899	0.552	1.815	1.324	6.447	3.068	1.076	2.455	2.024	6.614	1.791	1.084	1.412	2.041	6.228	2.112	3.481	1.58	3.445	9.954	2.126	1.269	1.388	2.174	6.079	1.481	1.22	6.283	2.953	8.065	2.204	1.758	1.516	2.675	9.395	2.177	1.425	1.533	2.239	6.572	2.465	1.297	2.078	3.286	7.547	2.209	1.677	2.118
244.03	5.455	0.877	0.507	1.76	1.297	6.428	3.011	1.042	2.393	1.99	6.558	1.731	1.038	1.411	1.986	6.188	2.07	3.407	1.539	3.386	9.914	2.079	1.214	1.401	2.111	6.038	1.461	1.168	6.265	2.906	8.028	2.149	1.699	1.481	2.64	9.324	2.145	1.39	1.468	2.181	6.529	2.412	1.252	2.018	3.249	7.443	2.178	1.658	2.064
244.25	5.425	0.859	0.474	1.727	1.273	6.387	3	0.989	2.359	1.972	6.509	1.735	1.014	1.391	1.979	6.131	2.044	3.348	1.53	3.355	9.884	2.06	1.214	1.386	2.105	6.014	1.46	1.132	6.2	2.894	7.996	2.109	1.63	1.46	2.612	9.249	2.133	1.36	1.45	2.148	6.451	2.361	1.226	2.016	3.222	7.367	2.145	1.614	2.079
244.46	5.357	0.854	0.479	1.758	1.286	6.363	3.011	1.007	2.343	1.949	6.454	1.746	1.014	1.376	1.974	6.105	2.022	3.332	1.495	3.315	9.825	2.033	1.215	1.377	2.047	5.974	1.451	1.134	6.137	2.862	7.938	2.08	1.609	1.46	2.623	9.203	2.144	1.381	1.436	2.183	6.385	2.343	1.198	1.99	3.177	7.327	2.161	1.607	2.065
244.68	5.333	0.828	0.435	1.717	1.273	6.342	2.983	1.013	2.356	1.971	6.467	1.732	0.982	1.358	1.949	6.1	1.98	3.333	1.482	3.274	9.785	1.974	1.208	1.394	2.022	5.944	1.398	1.14	6.098	2.923	7.923	2.077	1.582	1.451	2.641	9.177	2.168	1.355	1.42	2.188	6.363	2.345	1.186	1.983	3.154	7.325	2.118	1.597	2.039
244.9	5.285	0.825	0.464	1.684	1.264	6.277	2.956	1.012	2.369	1.951	6.428	1.701	0.989	1.337	1.969	6.023	1.928	3.3	1.455	3.256	9.725	1.967	1.191	1.346	2.002	5.905	1.353	1.119	6.066	2.869	7.827	2.063	1.61	1.436	2.588	9.114	2.182	1.358	1.4	2.141	6.311	2.316	1.183	1.975	3.096	7.262	2.104	1.567	1.964
245.12	5.223	0.767	0.413	1.633	1.235	6.173	2.865	0.964	2.29	1.892	6.333	1.624	0.919	1.298	1.934	5.949	1.869	3.248	1.395	3.211	9.611	1.918	1.16	1.279	1.935	5.861	1.307	1.045	6.001	2.835	7.715	1.977	1.55	1.364	2.532	9.016	2.126	1.277	1.341	2.072	6.216	2.27	1.143	1.921	3.041	7.151	2.015	1.521	1.888
245.34	5.175	0.799	0.41	1.642	1.213	6.125	2.879	0.961	2.29	1.884	6.313	1.593	0.901	1.277	1.903	5.9	1.887	3.241	1.431	3.191	9.58	1.9	1.141	1.254	1.92	5.803	1.278	1.054	5.993	2.815	7.72	1.922	1.537	1.396	2.532	9.007	2.088	1.285	1.338	2.073	6.147	2.256	1.113	1.924	3.008	7.136	1.985	1.551	1.901
245.56	5.152	0.776	0.382	1.631	1.202	6.082	2.86	0.949	2.244	1.864	6.307	1.598	0.893	1.238	1.898	5.861	1.838	3.207	1.428	3.163	9.528	1.897	1.125	1.263	1.937	5.798	1.284	1.061	6.014	2.816	7.68	1.919	1.537	1.395	2.459	8.948	2.072	1.243	1.353	2.077	6.135	2.22	1.132	1.914	2.985	7.109	1.986	1.521	1.876
245.77	5.076	0.721	0.345	1.593	1.189	6.022	2.814	0.905	2.199	1.808	6.249	1.562	0.824	1.198	1.872	5.796	1.829	3.133	1.348	3.085	9.452	1.841	1.088	1.237	1.921	5.773	1.296	1.018	5.958	2.737	7.637	1.883	1.48	1.392	2.416	8.884	2.006	1.193	1.308	2.032	6.036	2.174	1.124	1.874	2.897	7.015	1.937	1.5	1.828
245.99	5.058	0.736	0.387	1.591	1.143	6.011	2.765	0.9	2.151	1.777	6.222	1.585	0.808	1.198	1.854	5.728	1.81	3.125	1.335	3.066	9.425	1.824	1.06	1.234	1.877	5.738	1.315	1.01	5.951	2.699	7.609	1.872	1.507	1.386	2.398	8.848	1.972	1.194	1.322	2.025	6.022	2.143	1.123	1.875	2.885	6.943	1.908	1.508	1.793
246.21	5.036	0.712	0.372	1.55	1.111	5.967	2.753	0.883	2.149	1.74	6.201	1.539	0.796	1.182	1.849	5.657	1.768	3.075	1.314	3.039	9.406	1.832	1.046	1.216	1.85	5.719	1.31	1.012	5.976	2.675	7.58	1.867	1.48	1.373	2.373	8.781	1.909	1.184	1.3	2.008	5.999	2.094	1.124	1.884	2.855	6.915	1.893	1.518	1.77
246.43	5.03	0.719	0.395	1.588	1.133	5.969	2.786	0.905	2.175	1.755	6.194	1.561	0.835	1.189	1.887	5.673	1.793	3.08	1.337	3.069	9.378	1.841	1.12	1.208	1.874	5.709	1.324	1.046	5.995	2.671	7.539	1.87	1.515	1.437	2.392	8.763	1.928	1.213	1.341	2.035	5.99	2.101	1.16	1.901	2.868	6.947	1.896	1.51	1.756
246.65	5.015	0.694	0.399	1.561	1.157	5.939	2.761	0.911	2.161	1.73	6.151	1.525	0.827	1.187	1.853	5.634	1.739	3.031	1.335	3.055	9.299	1.823	1.094	1.168	1.85	5.675	1.32	1.031	5.964	2.628	7.503	1.872	1.527	1.473	2.379	8.75	1.939	1.212	1.3	2.018	5.948	2.079	1.137	1.891	2.852	6.905	1.872	1.513	1.718
246.87	4.975	0.68	0.375	1.528	1.126	5.872	2.71	0.874	2.115	1.711	6.125	1.484	0.785	1.144	1.813	5.588	1.721	2.994	1.301	3.016	9.268	1.785	1.052	1.163	1.842	5.636	1.269	0.981	5.917	2.641	7.464	1.866	1.486	1.459	2.351	8.68	1.886	1.157	1.275	1.97	5.881	2.063	1.129	1.856	2.816	6.834	1.826	1.496	1.678
247.08	4.908	0.674	0.356	1.503	1.083	5.802	2.674	0.819	2.049	1.673	6.029	1.425	0.767	1.109	1.771	5.537	1.696	2.952	1.285	2.963	9.228	1.769	0.998	1.125	1.817	5.533	1.257	0.947	5.886	2.549	7.357	1.807	1.477	1.447	2.302	8.63	1.815	1.14	1.243	1.881	5.83	2.035	1.086	1.814	2.784	6.768	1.784	1.459	1.634
247.3	4.897	0.667	0.272	1.55	1.079	5.765	2.643	0.812	2.026	1.69	5.995	1.414	0.757	1.106	1.763	5.528	1.709	2.952	1.248	2.918	9.203	1.757	1.011	1.12	1.789	5.507	1.249	0.914	5.865	2.559	7.305	1.787	1.433	1.452	2.293	8.6	1.78	1.094	1.198	1.875	5.808	1.985	1.06	1.788	2.762	6.734	1.764	1.449	1.637
247.52	4.847	0.66	0.305	1.517	1.05	5.744	2.631	0.79	2.007	1.649	5.968	1.413	0.763	1.07	1.704	5.523	1.662	2.936	1.249	2.873	9.185	1.736	0.992	1.1	1.791	5.447	1.235	0.919	5.829	2.536	7.253	1.783	1.428	1.427	2.24	8.559	1.744	1.091	1.182	1.834	5.785	1.972	1.033	1.792	2.734	6.697	1.755	1.442	1.63
247.74	4.846	0.626	0.289	1.517	1.039	5.733	2.601	0.783	1.981	1.627	5.914	1.408	0.728	1.039	1.679	5.483	1.595	2.886	1.204	2.849	9.108	1.707	0.962	1.066	1.757	5.41	1.204	0.888	5.768	2.518	7.181	1.791	1.406	1.4	2.189	8.487	1.705	1.066	1.129	1.802	5.772	1.927	1.02	1.787	2.694	6.631	1.756	1.377	1.568
247.96	4.818	0.646	0.323	1.501	1.067	5.721	2.563	0.8	1.985	1.662	5.858	1.393	0.751	1.048	1.682	5.459	1.634	2.887	1.229	2.837	9.075	1.703	0.974	1.066	1.742	5.372	1.222	0.906	5.73	2.515	7.13	1.766	1.386	1.39	2.209	8.466	1.715	1.073	1.125	1.75	5.733	1.955	0.997	1.758	2.68	6.56	1.726	1.385	1.561
248.17	4.844	0.689	0.352	1.517	1.064	5.717	2.582	0.823	2	1.686	5.87	1.403	0.77	1.042	1.706	5.446	1.613	2.888	1.231	2.838	9.067	1.706	0.997	1.085	1.727	5.362	1.205	0.914	5.712	2.517	7.121	1.761	1.403	1.381	2.185	8.418	1.704	1.076	1.128	1.726	5.743	1.962	0.977	1.765	2.719	6.533	1.709	1.365	1.541
248.39	4.808	0.683	0.301	1.494	1.059	5.668	2.559	0.822	1.983	1.68	5.806	1.351	0.74	1.005	1.655	5.414	1.585	2.855	1.23	2.792	9.031	1.691	0.976	1.056	1.716	5.305	1.143	0.918	5.663	2.518	7.079	1.716	1.35	1.369	2.15	8.339	1.684	1.033	1.059	1.68	5.698	1.918	0.948	1.735	2.656	6.533	1.706	1.345	1.536
248.61	4.765	0.661	0.266	1.465	1.028	5.649	2.508	0.794	1.949	1.665	5.75	1.321	0.708	0.985	1.612	5.401	1.558	2.801	1.192	2.778	8.951	1.625	0.972	1.05	1.687	5.235	1.108	0.903	5.609	2.476	6.984	1.643	1.338	1.324	2.094	8.314	1.667	1.003	1.031	1.649	5.608	1.874	0.939	1.693	2.634	6.446	1.669	1.293	1.503
248.83	4.725	0.663	0.278	1.418	1.006	5.592	2.49	0.771	1.929	1.631	5.718	1.296	0.703	0.969	1.581	5.357	1.534	2.761	1.17	2.738	8.948	1.611	0.937	1.062	1.637	5.171	1.081	0.888	5.566	2.454	6.943	1.626	1.309	1.27	2.051	8.264	1.652	0.96	1.032	1.623	5.56	1.843	0.913	1.677	2.605	6.385	1.648	1.285	1.494
249.05	4.692	0.66	0.281	1.414	0.976	5.584	2.464	0.768	1.921	1.628	5.688	1.303	0.694	0.948	1.564	5.324	1.545	2.751	1.142	2.714	8.954	1.6	0.946	1.055	1.618	5.161	1.065	0.87	5.55	2.415	6.893	1.602	1.283	1.233	2.041	8.219	1.622	0.952	1.043	1.597	5.555	1.845	0.915	1.645	2.577	6.349	1.635	1.254	1.492
249.27	4.672	0.635	0.314	1.389	0.98	5.579	2.465	0.783	1.935	1.606	5.645	1.297	0.72	0.968	1.565	5.301	1.526	2.737	1.16	2.715	8.915	1.6	0.944	1.04	1.599	5.14	1.093	0.869	5.547	2.385	6.865	1.591	1.321	1.234	2.006	8.184	1.622	0.97	1.049	1.616	5.547	1.837	0.919	1.677	2.589	6.343	1.612	1.243	1.477
249.48	4.668	0.603	0.318	1.386	0.98	5.56	2.419	0.777	1.932	1.575	5.622	1.286	0.712	0.948	1.562	5.25	1.493	2.704	1.142	2.729	8.84	1.567	0.932	1.032	1.573	5.131	1.06	0.846	5.473	2.354	6.847	1.584	1.277	1.196	1.993	8.12	1.589	0.944	1.011	1.614	5.479	1.766	0.903	1.632	2.558	6.283	1.594	1.2	1.445
249.7	4.67	0.575	0.342	1.343	0.976	5.536	2.413	0.772	1.903	1.544	5.588	1.291	0.714	0.929	1.534	5.206	1.482	2.662	1.154	2.727	8.778	1.547	0.916	1.041	1.581	5.103	1.06	0.858	5.449	2.339	6.829	1.585	1.264	1.183	2.005	8.065	1.557	0.954	1.049	1.611	5.433	1.77	0.917	1.624	2.543	6.274	1.598	1.209	1.448
249.92	4.67	0.592	0.331	1.347	0.983	5.532	2.4	0.755	1.899	1.543	5.583	1.273	0.714	0.938	1.549	5.192	1.484	2.643	1.128	2.713	8.738	1.557	0.892	1.054	1.57	5.097	1.04	0.844	5.448	2.32	6.792	1.582	1.253	1.164	2.02	8.025	1.557	0.949	1.01	1.605	5.404	1.744	0.918	1.599	2.545	6.203	1.582	1.183	1.431
250.14	4.633	0.581	0.317	1.331	0.967	5.459	2.377	0.751	1.895	1.538	5.551	1.269	0.724	0.936	1.552	5.177	1.508	2.644	1.105	2.686	8.725	1.551	0.896	1.089	1.547	5.07	1.028	0.845	5.457	2.288	6.773	1.574	1.242	1.147	2.008	7.989	1.568	0.952	1.033	1.587	5.37	1.724	0.909	1.55	2.536	6.187	1.538	1.184	1.454
250.36	4.605	0.567	0.266	1.314	0.922	5.425	2.361	0.728	1.888	1.466	5.514	1.231	0.672	0.911	1.497	5.133	1.442	2.614	1.059	2.645	8.675	1.525	0.844	1.051	1.51	5.035	0.957	0.779	5.417	2.247	6.721	1.545	1.22	1.111	1.942	7.947	1.53	0.914	0.968	1.579	5.332	1.67	0.887	1.529	2.489	6.167	1.494	1.151	1.422
250.57	4.542	0.53	0.248	1.276	0.901	5.379	2.316	0.735	1.849	1.443	5.466	1.185	0.663	0.904	1.458	5.074	1.423	2.583	1.047	2.618	8.606	1.509	0.789	1.018	1.49	4.998	0.952	0.747	5.41	2.224	6.621	1.493	1.194	1.082	1.921	7.914	1.506	0.881	0.966	1.552	5.267	1.65	0.868	1.484	2.434	6.109	1.473	1.12	1.409
250.79	4.525	0.526	0.262	1.272	0.901	5.373	2.326	0.742	1.87	1.433	5.453	1.201	0.674	0.898	1.463	5.072	1.411	2.57	1.042	2.618	8.584	1.522	0.8	1.048	1.486	5.017	0.968	0.743	5.405	2.229	6.596	1.505	1.23	1.09	1.916	7.902	1.519	0.876	1.013	1.543	5.258	1.671	0.894	1.458	2.434	6.066	1.468	1.116	1.396
251.01	4.523	0.528	0.293	1.277	0.933	5.32	2.34	0.759	1.885	1.448	5.454	1.217	0.68	0.913	1.49	5.056	1.42	2.569	1.068	2.624	8.584	1.548	0.794	1.048	1.489	5.02	0.964	0.76	5.395	2.229	6.603	1.535	1.225	1.099	1.942	7.861	1.512	0.885	1.033	1.565	5.275	1.694	0.92	1.487	2.432	6.065	1.487	1.12	1.393
251.23	4.493	0.529	0.301	1.284	0.93	5.287	2.32	0.788	1.887	1.455	5.427	1.204	0.65	0.878	1.481	5.025	1.407	2.579	1.046	2.607	8.512	1.541	0.776	1.045	1.5	5.019	0.954	0.756	5.366	2.224	6.599	1.529	1.217	1.082	1.924	7.845	1.504	0.918	1.021	1.558	5.244	1.678	0.909	1.462	2.418	6.045	1.48	1.108	1.378
251.45	4.463	0.553	0.293	1.277	0.922	5.24	2.331	0.756	1.882	1.445	5.423	1.189	0.647	0.878	1.485	4.99	1.394	2.585	1.042	2.591	8.485	1.523	0.762	1.04	1.502	4.984	0.953	0.749	5.33	2.249	6.561	1.503	1.199	1.062	1.918	7.836	1.506	0.896	1.008	1.567	5.177	1.656	0.896	1.446	2.413	6.024	1.46	1.085	1.377
251.66	4.436	0.565	0.285	1.267	0.902	5.218	2.321	0.746	1.861	1.44	5.404	1.184	0.63	0.865	1.48	4.957	1.388	2.581	1.025	2.594	8.456	1.513	0.774	1.029	1.497	4.978	0.924	0.745	5.327	2.226	6.521	1.463	1.175	1.045	1.92	7.798	1.484	0.865	0.98	1.536	5.137	1.631	0.881	1.407	2.389	5.971	1.449	1.067	1.381
251.88	4.42	0.584	0.294	1.244	0.902	5.187	2.329	0.746	1.838	1.449	5.385	1.186	0.628	0.857	1.487	4.937	1.375	2.563	0.999	2.562	8.434	1.506	0.781	1.019	1.485	4.969	0.898	0.741	5.325	2.226	6.466	1.454	1.188	1.032	1.912	7.775	1.465	0.865	0.997	1.544	5.102	1.637	0.877	1.425	2.363	5.959	1.441	1.089	1.375
252.1	4.377	0.593	0.309	1.233	0.901	5.175	2.328	0.726	1.841	1.429	5.368	1.174	0.604	0.848	1.477	4.904	1.354	2.518	0.99	2.546	8.438	1.492	0.769	1.008	1.454	4.964	0.873	0.711	5.282	2.194	6.432	1.41	1.178	1.012	1.906	7.74	1.459	0.858	0.961	1.521	5.088	1.611	0.857	1.409	2.367	5.896	1.422	1.051	1.332
252.32	4.35	0.587	0.295	1.242	0.904	5.131	2.33	0.745	1.85	1.43	5.342	1.166	0.604	0.833	1.476	4.872	1.376	2.478	0.96	2.554	8.415	1.464	0.783	0.994	1.449	4.944	0.867	0.719	5.252	2.188	6.444	1.384	1.185	1.019	1.911	7.718	1.447	0.86	0.997	1.501	5.063	1.613	0.856	1.403	2.355	5.893	1.427	1.064	1.331
252.54	4.316	0.576	0.303	1.218	0.918	5.124	2.307	0.737	1.819	1.414	5.314	1.119	0.591	0.838	1.463	4.829	1.336	2.448	0.955	2.55	8.369	1.443	0.758	0.944	1.452	4.918	0.884	0.702	5.227	2.18	6.408	1.348	1.175	1.017	1.893	7.69	1.406	0.833	0.965	1.496	5.01	1.62	0.841	1.404	2.33	5.824	1.403	1.02	1.298
252.75	4.278	0.557	0.31	1.215	0.918	5.087	2.281	0.745	1.793	1.402	5.301	1.108	0.598	0.83	1.473	4.786	1.352	2.42	0.926	2.534	8.353	1.436	0.782	0.947	1.437	4.897	0.887	0.693	5.179	2.147	6.377	1.316	1.172	1.003	1.905	7.655	1.405	0.83	0.969	1.485	4.971	1.628	0.829	1.408	2.334	5.765	1.406	1.02	1.305
252.97	4.269	0.549	0.307	1.201	0.91	5.073	2.259	0.716	1.787	1.39	5.285	1.11	0.585	0.815	1.476	4.75	1.355	2.415	0.913	2.533	8.329	1.406	0.802	0.943	1.427	4.848	0.862	0.67	5.143	2.124	6.377	1.309	1.159	0.984	1.89	7.627	1.398	0.829	0.934	1.483	4.933	1.622	0.829	1.395	2.337	5.747	1.386	1.012	1.289
253.19	4.253	0.546	0.331	1.201	0.904	5.062	2.236	0.706	1.763	1.384	5.284	1.095	0.582	0.824	1.461	4.731	1.348	2.406	0.887	2.521	8.295	1.389	0.805	0.911	1.414	4.814	0.84	0.665	5.116	2.09	6.372	1.303	1.14	0.967	1.893	7.6	1.377	0.836	0.902	1.493	4.912	1.601	0.807	1.403	2.326	5.712	1.361	0.994	1.278
253.41	4.23	0.522	0.311	1.189	0.874	5.029	2.215	0.689	1.725	1.331	5.237	1.046	0.558	0.778	1.428	4.695	1.339	2.393	0.874	2.476	8.226	1.356	0.783	0.881	1.398	4.778	0.825	0.62	5.068	2.059	6.34	1.255	1.131	0.949	1.856	7.57	1.372	0.826	0.852	1.443	4.858	1.542	0.763	1.356	2.295	5.663	1.337	0.963	1.258
253.63	4.226	0.512	0.266	1.175	0.881	5.025	2.215	0.666	1.703	1.323	5.221	1.031	0.555	0.796	1.415	4.659	1.328	2.361	0.89	2.442	8.224	1.332	0.773	0.864	1.382	4.748	0.827	0.611	5.038	2.045	6.3	1.247	1.125	0.95	1.857	7.52	1.371	0.794	0.842	1.426	4.837	1.523	0.772	1.356	2.277	5.629	1.327	0.975	1.245
253.84	4.242	0.463	0.262	1.159	0.88	5.017	2.184	0.664	1.691	1.305	5.199	1.02	0.534	0.778	1.391	4.66	1.331	2.337	0.879	2.422	8.164	1.343	0.763	0.858	1.351	4.717	0.822	0.611	5.038	2.047	6.284	1.244	1.134	0.937	1.834	7.47	1.357	0.781	0.831	1.41	4.811	1.531	0.762	1.349	2.241	5.573	1.313	0.988	1.221
254.06	4.244	0.459	0.244	1.139	0.87	4.991	2.157	0.644	1.688	1.273	5.176	0.987	0.504	0.763	1.37	4.637	1.298	2.3	0.86	2.39	8.103	1.33	0.748	0.856	1.33	4.678	0.797	0.61	5.021	2.03	6.265	1.254	1.117	0.922	1.805	7.418	1.338	0.753	0.831	1.38	4.795	1.509	0.746	1.339	2.211	5.527	1.315	0.996	1.205
254.28	4.252	0.443	0.241	1.147	0.859	4.96	2.14	0.643	1.685	1.257	5.156	0.985	0.494	0.762	1.358	4.601	1.292	2.298	0.871	2.366	8.073	1.336	0.747	0.846	1.317	4.666	0.793	0.608	5	2.026	6.256	1.242	1.12	0.928	1.787	7.397	1.352	0.738	0.825	1.359	4.753	1.513	0.737	1.321	2.213	5.499	1.317	0.969	1.187
254.5	4.217	0.457	0.238	1.156	0.873	4.937	2.111	0.66	1.679	1.254	5.131	0.98	0.503	0.779	1.366	4.608	1.298	2.332	0.867	2.351	8.055	1.327	0.761	0.837	1.332	4.663	0.779	0.637	5.006	2.027	6.267	1.252	1.128	0.934	1.782	7.385	1.35	0.724	0.836	1.357	4.723	1.522	0.765	1.311	2.195	5.496	1.324	0.986	1.192
254.71	4.189	0.448	0.238	1.137	0.861	4.886	2.095	0.643	1.651	1.247	5.091	0.972	0.487	0.778	1.355	4.557	1.275	2.341	0.863	2.334	8.01	1.303	0.743	0.829	1.317	4.61	0.787	0.599	4.979	1.994	6.221	1.227	1.109	0.917	1.735	7.361	1.33	0.697	0.818	1.379	4.699	1.501	0.745	1.299	2.17	5.469	1.302	0.969	1.16
254.93	4.185	0.437	0.213	1.14	0.818	4.856	2.086	0.631	1.633	1.235	5.077	0.977	0.476	0.762	1.341	4.543	1.255	2.33	0.848	2.298	7.994	1.291	0.725	0.837	1.293	4.594	0.755	0.592	4.918	1.99	6.176	1.23	1.098	0.881	1.731	7.344	1.334	0.682	0.791	1.348	4.677	1.472	0.737	1.305	2.143	5.446	1.295	0.983	1.124
255.15	4.155	0.429	0.207	1.114	0.825	4.815	2.082	0.604	1.617	1.24	5.04	0.96	0.47	0.754	1.34	4.532	1.222	2.3	0.824	2.272	7.958	1.253	0.702	0.806	1.28	4.572	0.731	0.594	4.925	1.981	6.172	1.232	1.063	0.876	1.692	7.283	1.291	0.651	0.783	1.318	4.642	1.439	0.715	1.291	2.101	5.41	1.257	0.962	1.083
255.37	4.124	0.436	0.214	1.1	0.83	4.788	2.052	0.606	1.589	1.218	5.026	0.96	0.459	0.728	1.303	4.515	1.2	2.284	0.808	2.239	7.924	1.234	0.707	0.798	1.255	4.561	0.722	0.603	4.907	1.984	6.116	1.226	1.067	0.884	1.681	7.253	1.266	0.645	0.794	1.327	4.621	1.419	0.698	1.289	2.085	5.358	1.245	0.972	1.061
255.59	4.09	0.426	0.185	1.09	0.822	4.724	2.034	0.586	1.561	1.2	4.995	0.927	0.437	0.696	1.277	4.454	1.184	2.248	0.797	2.212	7.869	1.208	0.672	0.776	1.241	4.512	0.706	0.581	4.879	1.956	6.056	1.213	1.038	0.859	1.658	7.217	1.23	0.63	0.806	1.298	4.567	1.413	0.668	1.262	2.053	5.328	1.228	0.96	1.03
255.8	4.057	0.438	0.188	1.097	0.818	4.723	2.012	0.588	1.564	1.23	4.97	0.936	0.427	0.708	1.271	4.429	1.158	2.232	0.781	2.213	7.858	1.183	0.66	0.789	1.226	4.498	0.698	0.576	4.875	1.947	6.024	1.208	1.041	0.861	1.63	7.165	1.212	0.62	0.81	1.315	4.554	1.425	0.681	1.263	2.051	5.304	1.209	0.966	1.007
256.02	4.031	0.432	0.208	1.092	0.79	4.705	1.99	0.594	1.562	1.226	4.978	0.948	0.442	0.698	1.27	4.4	1.166	2.225	0.775	2.204	7.826	1.183	0.664	0.784	1.219	4.482	0.706	0.577	4.868	1.956	6.002	1.208	1.032	0.862	1.636	7.174	1.196	0.637	0.805	1.301	4.537	1.45	0.674	1.275	2.046	5.278	1.202	0.964	1.001
256.24	4.009	0.454	0.224	1.12	0.811	4.675	2.013	0.633	1.556	1.241	4.967	0.959	0.451	0.713	1.283	4.384	1.161	2.225	0.776	2.197	7.822	1.172	0.672	0.793	1.233	4.482	0.727	0.603	4.833	1.928	5.994	1.209	1.022	0.887	1.633	7.153	1.189	0.65	0.796	1.295	4.533	1.443	0.682	1.278	2.063	5.261	1.215	0.959	0.998
256.46	3.981	0.46	0.228	1.122	0.826	4.653	2.011	0.651	1.533	1.268	4.947	0.972	0.456	0.708	1.28	4.349	1.177	2.232	0.77	2.184	7.807	1.166	0.658	0.78	1.237	4.459	0.739	0.598	4.802	1.925	5.947	1.195	1.003	0.893	1.637	7.145	1.19	0.669	0.796	1.309	4.5	1.437	0.679	1.273	2.047	5.263	1.208	0.926	0.985
256.67	3.919	0.465	0.216	1.1	0.811	4.617	2.002	0.635	1.521	1.261	4.92	0.96	0.438	0.707	1.26	4.343	1.192	2.224	0.745	2.173	7.778	1.146	0.651	0.763	1.239	4.422	0.733	0.591	4.777	1.894	5.94	1.187	0.993	0.899	1.62	7.123	1.166	0.664	0.777	1.3	4.501	1.408	0.669	1.262	2.005	5.226	1.198	0.933	0.977
256.89	3.95	0.448	0.205	1.094	0.788	4.597	1.996	0.632	1.52	1.262	4.922	0.963	0.431	0.701	1.263	4.324	1.196	2.197	0.742	2.168	7.742	1.15	0.646	0.765	1.221	4.396	0.748	0.592	4.763	1.878	5.921	1.184	1.008	0.907	1.608	7.113	1.174	0.672	0.778	1.303	4.519	1.421	0.623	1.267	1.989	5.202	1.176	0.93	0.984
257.11	3.964	0.437	0.203	1.075	0.772	4.619	1.975	0.641	1.522	1.251	4.896	0.965	0.442	0.689	1.233	4.331	1.173	2.179	0.751	2.135	7.731	1.146	0.651	0.745	1.215	4.395	0.727	0.61	4.727	1.877	5.915	1.185	0.996	0.904	1.594	7.086	1.164	0.672	0.773	1.28	4.49	1.41	0.616	1.265	1.979	5.169	1.155	0.908	0.969
257.33	3.945	0.439	0.219	1.072	0.801	4.622	1.968	0.651	1.52	1.237	4.892	0.972	0.442	0.705	1.213	4.341	1.199	2.168	0.749	2.151	7.709	1.154	0.672	0.755	1.223	4.397	0.742	0.615	4.734	1.865	5.901	1.171	1.001	0.917	1.592	7.059	1.148	0.669	0.791	1.297	4.486	1.412	0.612	1.259	1.986	5.16	1.178	0.92	0.995
257.55	3.954	0.454	0.224	1.079	0.789	4.608	1.978	0.668	1.528	1.206	4.9	0.965	0.436	0.69	1.187	4.316	1.193	2.179	0.77	2.162	7.68	1.159	0.661	0.773	1.214	4.373	0.755	0.626	4.704	1.867	5.867	1.172	1.012	0.926	1.599	7.052	1.165	0.676	0.799	1.292	4.471	1.429	0.632	1.233	1.989	5.134	1.193	0.91	1.012
257.76	3.943	0.442	0.2	1.084	0.778	4.605	1.99	0.653	1.526	1.209	4.859	0.944	0.42	0.694	1.186	4.303	1.175	2.15	0.781	2.173	7.669	1.153	0.64	0.786	1.203	4.338	0.759	0.624	4.682	1.85	5.867	1.163	0.985	0.905	1.595	7.022	1.162	0.67	0.79	1.279	4.454	1.412	0.632	1.218	1.973	5.13	1.188	0.89	1.013
257.98	3.953	0.452	0.201	1.087	0.787	4.605	1.98	0.663	1.529	1.21	4.854	0.958	0.434	0.708	1.205	4.309	1.169	2.154	0.79	2.182	7.67	1.14	0.649	0.795	1.21	4.344	0.764	0.639	4.66	1.853	5.872	1.151	1.008	0.918	1.583	7.03	1.171	0.659	0.787	1.286	4.446	1.411	0.645	1.225	1.999	5.098	1.192	0.898	1.022
258.2	3.96	0.464	0.186	1.088	0.796	4.606	1.978	0.656	1.505	1.197	4.874	0.959	0.44	0.689	1.208	4.308	1.18	2.126	0.799	2.172	7.67	1.139	0.666	0.797	1.211	4.348	0.767	0.662	4.652	1.862	5.857	1.153	0.992	0.916	1.587	7.046	1.172	0.658	0.801	1.271	4.445	1.407	0.628	1.218	1.986	5.086	1.217	0.908	1.029
258.42	3.938	0.452	0.17	1.078	0.768	4.556	1.949	0.644	1.466	1.17	4.817	0.919	0.416	0.668	1.183	4.282	1.136	2.126	0.765	2.165	7.627	1.129	0.648	0.779	1.199	4.326	0.72	0.616	4.614	1.83	5.827	1.108	0.987	0.9	1.54	6.97	1.148	0.619	0.768	1.261	4.407	1.372	0.607	1.169	1.945	5.055	1.199	0.877	1.008
258.63	3.933	0.457	0.176	1.068	0.75	4.543	1.933	0.641	1.479	1.15	4.802	0.897	0.413	0.662	1.17	4.255	1.116	2.106	0.769	2.165	7.598	1.125	0.64	0.768	1.192	4.294	0.713	0.584	4.606	1.81	5.806	1.11	0.994	0.884	1.534	6.97	1.157	0.613	0.77	1.259	4.401	1.373	0.606	1.161	1.942	5.037	1.196	0.872	1.007
258.85	3.935	0.433	0.181	1.075	0.737	4.526	1.929	0.632	1.466	1.149	4.805	0.875	0.418	0.642	1.151	4.233	1.085	2.081	0.769	2.156	7.58	1.11	0.644	0.775	1.175	4.276	0.703	0.585	4.567	1.802	5.811	1.09	1.003	0.879	1.522	6.966	1.162	0.614	0.754	1.24	4.396	1.375	0.618	1.15	1.95	4.995	1.188	0.876	1.014
259.07	3.942	0.446	0.198	1.087	0.749	4.527	1.922	0.645	1.492	1.169	4.811	0.879	0.44	0.65	1.16	4.214	1.075	2.072	0.792	2.174	7.583	1.113	0.65	0.786	1.177	4.291	0.715	0.597	4.583	1.815	5.788	1.077	1.003	0.868	1.524	6.94	1.182	0.62	0.761	1.237	4.405	1.388	0.608	1.161	1.967	4.992	1.187	0.885	1.018
259.29	3.88	0.433	0.18	1.067	0.728	4.497	1.885	0.623	1.463	1.142	4.76	0.833	0.431	0.625	1.115	4.17	1.052	2.053	0.763	2.146	7.537	1.076	0.615	0.782	1.144	4.249	0.692	0.555	4.542	1.793	5.726	1.069	0.964	0.834	1.496	6.895	1.135	0.592	0.732	1.199	4.327	1.355	0.601	1.153	1.939	4.95	1.161	0.856	0.984
259.5	3.836	0.421	0.17	1.07	0.716	4.47	1.875	0.611	1.434	1.131	4.746	0.814	0.406	0.619	1.12	4.151	1.043	2.035	0.765	2.155	7.507	1.07	0.596	0.803	1.126	4.251	0.675	0.541	4.526	1.772	5.692	1.051	0.96	0.815	1.508	6.883	1.125	0.571	0.721	1.201	4.314	1.353	0.61	1.135	1.918	4.926	1.168	0.864	0.981
259.72	3.827	0.415	0.156	1.055	0.714	4.44	1.886	0.58	1.412	1.127	4.717	0.797	0.414	0.585	1.123	4.118	1.025	2.031	0.776	2.134	7.491	1.052	0.596	0.797	1.105	4.231	0.66	0.525	4.523	1.767	5.698	1.056	0.958	0.819	1.506	6.866	1.113	0.564	0.721	1.176	4.287	1.337	0.619	1.113	1.906	4.893	1.136	0.848	0.968
259.94	3.827	0.429	0.171	1.034	0.698	4.425	1.863	0.575	1.392	1.142	4.684	0.793	0.408	0.569	1.12	4.124	1.022	2.019	0.771	2.106	7.495	1.042	0.614	0.808	1.127	4.233	0.655	0.505	4.53	1.751	5.691	1.031	0.957	0.801	1.512	6.866	1.11	0.56	0.71	1.171	4.283	1.318	0.609	1.14	1.903	4.876	1.131	0.857	0.941
260.16	3.83	0.436	0.182	1.03	0.697	4.405	1.848	0.573	1.393	1.126	4.69	0.797	0.417	0.567	1.128	4.127	1.029	2.032	0.762	2.087	7.49	1.042	0.612	0.795	1.131	4.241	0.645	0.505	4.512	1.759	5.698	1.021	0.957	0.82	1.511	6.872	1.104	0.553	0.705	1.166	4.273	1.321	0.611	1.134	1.889	4.849	1.135	0.857	0.951
260.37	3.818	0.437	0.184	1.009	0.665	4.394	1.852	0.576	1.386	1.128	4.673	0.787	0.407	0.547	1.125	4.105	1.017	2.024	0.748	2.059	7.458	1.035	0.603	0.789	1.116	4.231	0.641	0.492	4.497	1.747	5.679	1.01	0.933	0.823	1.504	6.829	1.099	0.559	0.699	1.14	4.256	1.292	0.601	1.125	1.853	4.832	1.127	0.839	0.938
260.59	3.82	0.439	0.19	1.003	0.656	4.348	1.845	0.576	1.411	1.111	4.652	0.792	0.421	0.547	1.111	4.097	1	2.038	0.737	2.056	7.431	1.043	0.599	0.782	1.127	4.195	0.645	0.468	4.498	1.76	5.665	1.018	0.931	0.814	1.499	6.803	1.091	0.557	0.69	1.137	4.22	1.294	0.591	1.116	1.861	4.799	1.095	0.825	0.946
260.81	3.83	0.447	0.187	1.008	0.67	4.349	1.859	0.573	1.424	1.113	4.647	0.805	0.428	0.552	1.118	4.086	1.006	2.018	0.719	2.055	7.412	1.018	0.602	0.78	1.119	4.181	0.652	0.47	4.494	1.755	5.629	1.03	0.919	0.8	1.508	6.818	1.106	0.568	0.695	1.111	4.215	1.289	0.588	1.128	1.864	4.782	1.089	0.843	0.931
261.03	3.809	0.412	0.167	0.995	0.64	4.319	1.823	0.548	1.39	1.117	4.622	0.797	0.409	0.533	1.102	4.06	0.99	1.997	0.71	2.033	7.383	0.991	0.58	0.759	1.113	4.173	0.613	0.469	4.48	1.747	5.59	0.998	0.911	0.783	1.494	6.783	1.07	0.554	0.681	1.086	4.176	1.255	0.563	1.107	1.846	4.754	1.068	0.821	0.907
261.24	3.809	0.432	0.165	1.002	0.643	4.311	1.824	0.535	1.403	1.088	4.61	0.809	0.418	0.54	1.102	4.058	1.016	1.995	0.709	2.038	7.407	0.989	0.573	0.765	1.128	4.18	0.629	0.485	4.494	1.73	5.58	1.02	0.908	0.782	1.497	6.76	1.053	0.555	0.701	1.101	4.164	1.242	0.561	1.114	1.832	4.736	1.052	0.828	0.897
261.46	3.809	0.42	0.177	1.013	0.642	4.332	1.824	0.539	1.378	1.087	4.611	0.802	0.42	0.538	1.105	4.051	1.025	1.993	0.706	2.027	7.395	0.978	0.577	0.777	1.128	4.174	0.633	0.483	4.491	1.725	5.574	1.044	0.913	0.792	1.493	6.78	1.038	0.562	0.703	1.105	4.153	1.248	0.587	1.105	1.844	4.708	1.067	0.819	0.917
261.68	3.819	0.412	0.197	1.031	0.647	4.339	1.834	0.56	1.39	1.089	4.604	0.809	0.422	0.546	1.121	4.042	1.024	1.983	0.723	2.042	7.394	0.991	0.598	0.775	1.147	4.177	0.651	0.503	4.497	1.73	5.586	1.021	0.916	0.789	1.493	6.783	1.053	0.566	0.705	1.108	4.148	1.242	0.585	1.094	1.853	4.714	1.073	0.831	0.93
261.9	3.837	0.432	0.214	1.031	0.651	4.332	1.831	0.566	1.393	1.088	4.615	0.808	0.434	0.556	1.13	4.02	1.018	1.983	0.721	2.033	7.387	0.969	0.61	0.766	1.145	4.172	0.662	0.51	4.494	1.726	5.564	1.026	0.908	0.796	1.482	6.744	1.054	0.587	0.72	1.099	4.132	1.238	0.583	1.099	1.848	4.695	1.062	0.808	0.93
262.12	3.83	0.437	0.234	1.049	0.627	4.33	1.809	0.586	1.406	1.094	4.603	0.793	0.432	0.57	1.125	3.993	1.005	1.968	0.708	2.043	7.356	0.98	0.597	0.752	1.155	4.157	0.659	0.519	4.483	1.721	5.541	1.004	0.9	0.778	1.469	6.724	1.054	0.57	0.717	1.119	4.113	1.239	0.571	1.107	1.844	4.677	1.052	0.815	0.946
262.33	3.807	0.416	0.216	1.055	0.641	4.327	1.806	0.568	1.409	1.088	4.599	0.803	0.44	0.589	1.123	3.989	1.002	1.969	0.689	2.058	7.339	0.987	0.569	0.725	1.118	4.132	0.655	0.529	4.461	1.739	5.526	0.994	0.901	0.787	1.447	6.711	1.033	0.573	0.721	1.127	4.082	1.232	0.565	1.083	1.841	4.68	1.059	0.813	0.956
262.55	3.809	0.397	0.208	1.044	0.63	4.297	1.8	0.572	1.41	1.082	4.576	0.795	0.43	0.572	1.115	3.962	0.987	1.937	0.684	2.057	7.32	0.967	0.567	0.706	1.104	4.129	0.639	0.516	4.458	1.718	5.512	0.981	0.906	0.755	1.437	6.688	1.028	0.563	0.709	1.106	4.067	1.227	0.563	1.092	1.837	4.658	1.051	0.813	0.927
262.77	3.802	0.387	0.22	1.053	0.647	4.275	1.779	0.571	1.413	1.08	4.545	0.786	0.438	0.576	1.112	3.957	0.991	1.931	0.685	2.06	7.302	0.956	0.583	0.711	1.109	4.122	0.644	0.517	4.475	1.717	5.499	0.974	0.929	0.746	1.432	6.682	1.01	0.564	0.701	1.11	4.06	1.24	0.565	1.092	1.836	4.663	1.039	0.823	0.93
262.98	3.792	0.384	0.221	1.043	0.643	4.286	1.766	0.559	1.391	1.084	4.525	0.764	0.425	0.584	1.101	3.953	0.995	1.925	0.658	2.061	7.289	0.949	0.583	0.699	1.101	4.126	0.629	0.526	4.453	1.69	5.494	0.961	0.921	0.738	1.454	6.678	1.012	0.559	0.686	1.102	4.049	1.224	0.573	1.091	1.808	4.644	1.048	0.829	0.932
263.2	3.75	0.381	0.239	1.033	0.641	4.28	1.74	0.55	1.388	1.085	4.515	0.77	0.407	0.568	1.082	3.95	0.985	1.929	0.686	2.051	7.291	0.968	0.591	0.701	1.085	4.12	0.62	0.544	4.448	1.697	5.493	0.968	0.926	0.75	1.448	6.676	0.992	0.558	0.687	1.119	4.051	1.216	0.574	1.079	1.8	4.627	1.035	0.816	0.939
263.42	3.759	0.4	0.224	1.038	0.655	4.273	1.747	0.553	1.401	1.09	4.502	0.783	0.414	0.584	1.074	3.927	1.003	1.938	0.672	2.043	7.282	0.964	0.606	0.722	1.087	4.126	0.633	0.548	4.429	1.707	5.492	0.979	0.925	0.753	1.433	6.659	1.004	0.572	0.69	1.113	4.047	1.217	0.592	1.088	1.796	4.625	1.038	0.827	0.942
263.64	3.749	0.397	0.224	1.022	0.658	4.268	1.729	0.568	1.398	1.106	4.493	0.782	0.405	0.598	1.088	3.92	0.979	1.96	0.674	2.051	7.26	0.966	0.616	0.706	1.084	4.13	0.624	0.531	4.428	1.72	5.484	0.97	0.935	0.754	1.431	6.648	1.016	0.568	0.689	1.103	4.041	1.213	0.583	1.091	1.809	4.616	1.036	0.82	0.941
263.85	3.724	0.389	0.194	0.989	0.652	4.228	1.716	0.555	1.392	1.072	4.456	0.784	0.371	0.591	1.065	3.908	0.949	1.952	0.654	2.047	7.231	0.965	0.6	0.706	1.069	4.098	0.594	0.499	4.373	1.712	5.463	0.931	0.919	0.732	1.41	6.609	1.007	0.565	0.669	1.089	4.011	1.201	0.562	1.077	1.791	4.603	1.012	0.805	0.919
264.07	3.708	0.403	0.196	0.986	0.655	4.209	1.72	0.552	1.38	1.079	4.446	0.779	0.376	0.59	1.05	3.891	0.938	1.952	0.649	2.047	7.231	0.966	0.587	0.708	1.068	4.091	0.58	0.501	4.354	1.708	5.447	0.946	0.909	0.747	1.408	6.605	1.01	0.564	0.672	1.091	4.003	1.206	0.563	1.076	1.779	4.558	1.012	0.803	0.927
264.29	3.712	0.412	0.193	0.985	0.666	4.197	1.727	0.559	1.38	1.088	4.441	0.805	0.387	0.584	1.056	3.906	0.953	1.951	0.638	2.072	7.212	0.987	0.602	0.7	1.091	4.076	0.582	0.502	4.377	1.73	5.457	0.962	0.932	0.763	1.422	6.623	1.031	0.564	0.675	1.079	4.005	1.204	0.579	1.086	1.784	4.56	1.02	0.818	0.949
264.51	3.707	0.423	0.179	0.961	0.672	4.19	1.71	0.559	1.384	1.084	4.437	0.825	0.382	0.58	1.057	3.891	0.959	1.938	0.63	2.057	7.21	0.978	0.606	0.697	1.076	4.066	0.59	0.515	4.354	1.714	5.429	0.962	0.914	0.755	1.393	6.614	1.021	0.579	0.675	1.061	3.993	1.191	0.597	1.074	1.773	4.547	1.03	0.815	0.928
264.72	3.727	0.452	0.185	0.972	0.669	4.187	1.715	0.567	1.408	1.094	4.448	0.826	0.395	0.595	1.073	3.879	0.963	1.933	0.647	2.07	7.193	0.971	0.63	0.721	1.1	4.084	0.599	0.514	4.348	1.697	5.442	0.996	0.907	0.752	1.418	6.608	1.038	0.593	0.681	1.058	3.996	1.2	0.599	1.086	1.776	4.548	1.029	0.816	0.937
264.94	3.718	0.46	0.187	0.975	0.659	4.189	1.703	0.574	1.399	1.103	4.443	0.825	0.4	0.602	1.06	3.872	0.976	1.946	0.655	2.081	7.185	0.975	0.623	0.733	1.111	4.078	0.614	0.517	4.345	1.699	5.416	0.999	0.909	0.76	1.412	6.591	1.031	0.612	0.688	1.074	3.977	1.205	0.605	1.078	1.777	4.544	1.024	0.808	0.952
265.16	3.702	0.454	0.165	0.963	0.647	4.201	1.707	0.564	1.387	1.085	4.464	0.822	0.392	0.613	1.046	3.885	0.977	1.938	0.652	2.085	7.17	0.984	0.621	0.72	1.115	4.063	0.607	0.516	4.313	1.697	5.404	0.999	0.89	0.751	1.409	6.571	1.044	0.599	0.672	1.075	3.953	1.203	0.613	1.075	1.774	4.523	1.017	0.801	0.958
265.38	3.681	0.436	0.181	0.954	0.651	4.162	1.701	0.567	1.384	1.091	4.452	0.824	0.381	0.607	1.058	3.857	0.955	1.935	0.674	2.078	7.15	0.979	0.606	0.734	1.091	4.064	0.614	0.512	4.292	1.686	5.39	0.997	0.894	0.743	1.377	6.55	1.022	0.602	0.678	1.067	3.955	1.204	0.601	1.088	1.788	4.511	1.005	0.79	0.926
265.59	3.684	0.419	0.154	0.961	0.656	4.148	1.706	0.561	1.37	1.094	4.446	0.806	0.377	0.615	1.061	3.865	0.963	1.917	0.661	2.074	7.126	0.975	0.594	0.727	1.113	4.051	0.618	0.51	4.278	1.673	5.4	0.976	0.88	0.74	1.361	6.534	1.023	0.59	0.676	1.061	3.93	1.209	0.585	1.087	1.79	4.488	1.001	0.775	0.927
265.81	3.648	0.424	0.185	0.937	0.656	4.158	1.694	0.558	1.356	1.074	4.448	0.774	0.383	0.596	1.057	3.864	0.962	1.915	0.671	2.054	7.14	0.983	0.595	0.72	1.095	4.027	0.619	0.517	4.273	1.657	5.389	0.968	0.867	0.74	1.362	6.53	1.022	0.58	0.675	1.065	3.923	1.208	0.578	1.076	1.787	4.49	0.997	0.775	0.925
266.03	3.646	0.416	0.176	0.919	0.639	4.127	1.679	0.545	1.349	1.059	4.431	0.751	0.362	0.58	1.039	3.864	0.967	1.888	0.667	2.035	7.108	0.975	0.572	0.714	1.076	4.024	0.609	0.514	4.241	1.646	5.355	0.94	0.851	0.739	1.342	6.515	1.001	0.582	0.648	1.051	3.908	1.205	0.569	1.061	1.76	4.481	0.972	0.767	0.908
266.25	3.657	0.419	0.181	0.938	0.631	4.139	1.675	0.561	1.351	1.062	4.441	0.747	0.382	0.583	1.054	3.876	0.98	1.876	0.67	2.031	7.104	0.982	0.579	0.701	1.087	4.03	0.621	0.538	4.25	1.658	5.346	0.953	0.853	0.744	1.361	6.51	0.992	0.567	0.662	1.05	3.912	1.201	0.581	1.078	1.752	4.495	0.985	0.778	0.897
266.46	3.668	0.403	0.172	0.914	0.618	4.125	1.664	0.551	1.348	1.063	4.452	0.744	0.37	0.575	1.054	3.873	0.98	1.88	0.656	2.015	7.091	0.988	0.582	0.69	1.069	4.018	0.621	0.523	4.249	1.66	5.335	0.935	0.865	0.738	1.351	6.473	0.98	0.554	0.655	1.034	3.905	1.204	0.573	1.074	1.757	4.493	0.976	0.78	0.872
266.68	3.65	0.393	0.172	0.926	0.606	4.125	1.641	0.553	1.355	1.057	4.437	0.731	0.37	0.567	1.039	3.857	0.978	1.876	0.66	1.998	7.1	0.99	0.558	0.689	1.051	4.017	0.618	0.534	4.208	1.654	5.331	0.921	0.856	0.732	1.343	6.457	0.97	0.554	0.636	1.054	3.892	1.2	0.559	1.07	1.756	4.475	0.966	0.777	0.86
266.9	3.661	0.391	0.174	0.945	0.62	4.11	1.651	0.566	1.363	1.059	4.419	0.724	0.369	0.579	1.04	3.875	0.988	1.876	0.67	2.003	7.099	0.997	0.567	0.694	1.069	4.025	0.612	0.508	4.209	1.667	5.344	0.925	0.876	0.747	1.365	6.447	0.979	0.556	0.645	1.066	3.901	1.213	0.54	1.076	1.763	4.467	0.967	0.771	0.872
267.11	3.656	0.364	0.17	0.943	0.602	4.11	1.643	0.568	1.34	1.045	4.393	0.716	0.357	0.564	1.031	3.875	0.985	1.868	0.664	2.002	7.096	1	0.567	0.673	1.057	4.019	0.608	0.494	4.198	1.659	5.334	0.909	0.884	0.749	1.356	6.428	0.965	0.557	0.633	1.062	3.885	1.225	0.539	1.056	1.745	4.436	0.951	0.77	0.86
267.33	3.635	0.372	0.172	0.947	0.618	4.097	1.646	0.556	1.354	1.04	4.387	0.719	0.359	0.56	1.045	3.874	0.966	1.863	0.666	1.992	7.083	0.995	0.58	0.674	1.044	4.007	0.605	0.501	4.19	1.659	5.324	0.917	0.877	0.747	1.358	6.425	0.969	0.537	0.621	1.055	3.877	1.213	0.529	1.069	1.744	4.427	0.958	0.768	0.866
267.55	3.595	0.363	0.165	0.917	0.596	4.055	1.59	0.541	1.329	1.011	4.349	0.696	0.328	0.532	1.011	3.838	0.935	1.842	0.64	1.955	7.069	0.969	0.547	0.658	1.005	3.988	0.593	0.473	4.173	1.626	5.287	0.898	0.842	0.711	1.337	6.401	0.932	0.508	0.611	1.01	3.842	1.176	0.5	1.051	1.722	4.385	0.945	0.746	0.828
267.77	3.596	0.362	0.141	0.926	0.58	4.074	1.608	0.536	1.33	1.006	4.351	0.698	0.328	0.533	1.001	3.835	0.944	1.841	0.631	1.951	7.049	0.98	0.544	0.635	1.011	3.973	0.581	0.464	4.162	1.626	5.28	0.882	0.841	0.712	1.329	6.377	0.933	0.495	0.604	1.002	3.806	1.166	0.486	1.036	1.714	4.371	0.931	0.734	0.831
267.98	3.601	0.37	0.153	0.917	0.579	4.049	1.604	0.551	1.323	0.982	4.324	0.692	0.339	0.538	0.987	3.819	0.942	1.837	0.635	1.941	7.035	0.975	0.54	0.634	0.989	3.974	0.585	0.451	4.159	1.616	5.251	0.877	0.847	0.713	1.333	6.347	0.917	0.491	0.599	0.991	3.778	1.154	0.498	1.038	1.711	4.362	0.945	0.75	0.837
268.2	3.629	0.359	0.137	0.927	0.579	4.025	1.586	0.555	1.318	0.969	4.296	0.706	0.332	0.545	0.991	3.809	0.919	1.827	0.621	1.949	6.991	0.967	0.524	0.64	0.982	3.976	0.57	0.428	4.155	1.617	5.246	0.876	0.851	0.701	1.328	6.319	0.902	0.472	0.594	0.978	3.758	1.155	0.494	1.05	1.697	4.329	0.928	0.733	0.833
268.42	3.617	0.371	0.152	0.966	0.599	4.059	1.607	0.582	1.339	0.987	4.312	0.733	0.359	0.557	1.001	3.799	0.92	1.834	0.635	1.966	7	0.987	0.553	0.659	1.001	3.973	0.594	0.454	4.179	1.626	5.281	0.913	0.885	0.712	1.358	6.337	0.921	0.486	0.62	0.995	3.754	1.175	0.526	1.061	1.712	4.32	0.958	0.769	0.863
268.63	3.589	0.35	0.151	0.939	0.592	4.026	1.595	0.566	1.338	0.983	4.296	0.725	0.348	0.55	0.994	3.765	0.898	1.824	0.625	1.964	6.996	0.969	0.539	0.64	0.989	3.957	0.588	0.449	4.17	1.617	5.265	0.907	0.868	0.694	1.361	6.323	0.915	0.472	0.605	0.984	3.748	1.164	0.522	1.041	1.711	4.264	0.918	0.764	0.866
268.85	3.58	0.361	0.158	0.95	0.599	4.017	1.594	0.566	1.323	0.966	4.274	0.724	0.34	0.547	0.995	3.743	0.896	1.81	0.633	1.97	6.981	0.961	0.544	0.629	0.992	3.961	0.601	0.464	4.151	1.606	5.265	0.917	0.86	0.698	1.36	6.317	0.921	0.487	0.6	0.997	3.738	1.152	0.544	1.038	1.715	4.247	0.932	0.755	0.859
269.07	3.572	0.355	0.163	0.934	0.602	4.001	1.606	0.553	1.303	0.955	4.258	0.712	0.328	0.548	1.008	3.73	0.884	1.8	0.624	1.966	6.953	0.944	0.554	0.627	0.976	3.955	0.612	0.446	4.146	1.593	5.254	0.9	0.846	0.683	1.353	6.291	0.911	0.485	0.598	0.982	3.717	1.141	0.525	1.022	1.708	4.229	0.932	0.759	0.843
269.29	3.562	0.337	0.161	0.908	0.583	3.988	1.585	0.541	1.286	0.955	4.274	0.715	0.327	0.533	1.001	3.714	0.871	1.8	0.618	1.961	6.93	0.918	0.544	0.62	0.967	3.943	0.609	0.473	4.123	1.581	5.233	0.888	0.834	0.683	1.334	6.29	0.914	0.485	0.579	0.97	3.701	1.133	0.541	1.009	1.716	4.224	0.921	0.758	0.833
269.5	3.56	0.334	0.153	0.897	0.591	3.97	1.572	0.533	1.278	0.962	4.262	0.704	0.321	0.545	0.982	3.698	0.863	1.788	0.605	1.959	6.895	0.921	0.538	0.626	0.962	3.926	0.606	0.476	4.096	1.587	5.209	0.894	0.827	0.677	1.317	6.274	0.911	0.476	0.576	0.962	3.689	1.115	0.535	1.003	1.724	4.214	0.918	0.754	0.834
269.72	3.545	0.326	0.152	0.886	0.582	3.958	1.563	0.54	1.254	0.96	4.239	0.706	0.316	0.555	0.958	3.674	0.868	1.775	0.587	1.932	6.873	0.922	0.531	0.63	0.962	3.913	0.598	0.456	4.087	1.571	5.193	0.884	0.819	0.673	1.309	6.272	0.906	0.476	0.573	0.934	3.686	1.11	0.539	0.98	1.718	4.199	0.903	0.758	0.826
269.94	3.574	0.33	0.168	0.919	0.598	3.965	1.595	0.564	1.272	0.983	4.234	0.716	0.341	0.561	0.982	3.675	0.88	1.802	0.623	1.96	6.858	0.92	0.55	0.642	0.976	3.931	0.615	0.476	4.095	1.597	5.203	0.902	0.858	0.698	1.319	6.284	0.936	0.512	0.603	0.972	3.712	1.121	0.573	0.992	1.732	4.202	0.912	0.779	0.856
270.15	3.573	0.335	0.193	0.916	0.603	3.952	1.585	0.58	1.261	0.975	4.209	0.72	0.349	0.552	0.994	3.681	0.871	1.794	0.634	1.957	6.848	0.915	0.563	0.655	0.982	3.923	0.617	0.496	4.105	1.614	5.204	0.91	0.858	0.708	1.33	6.276	0.947	0.512	0.613	0.977	3.713	1.142	0.589	0.988	1.729	4.207	0.924	0.789	0.861
270.37	3.567	0.343	0.194	0.921	0.596	3.958	1.591	0.584	1.277	0.992	4.209	0.731	0.357	0.555	1.005	3.658	0.863	1.8	0.634	1.969	6.871	0.908	0.57	0.656	1	3.912	0.609	0.49	4.091	1.622	5.215	0.916	0.868	0.703	1.339	6.279	0.963	0.531	0.62	0.984	3.722	1.139	0.599	0.99	1.731	4.209	0.909	0.786	0.854
270.59	3.557	0.35	0.213	0.915	0.593	3.944	1.611	0.592	1.281	1.002	4.215	0.736	0.365	0.542	1.013	3.667	0.87	1.795	0.632	1.98	6.874	0.914	0.582	0.652	1.005	3.898	0.611	0.502	4.084	1.62	5.209	0.926	0.868	0.712	1.347	6.275	0.973	0.544	0.622	0.976	3.718	1.128	0.599	0.993	1.736	4.201	0.914	0.797	0.848
270.81	3.572	0.337	0.214	0.899	0.586	3.906	1.58	0.576	1.275	0.991	4.194	0.728	0.349	0.546	1.012	3.657	0.875	1.78	0.629	1.956	6.85	0.893	0.569	0.641	0.994	3.89	0.595	0.478	4.075	1.63	5.177	0.916	0.83	0.682	1.326	6.255	0.965	0.522	0.609	0.956	3.712	1.113	0.566	0.983	1.725	4.187	0.895	0.761	0.825
271.02	3.586	0.355	0.221	0.912	0.576	3.919	1.585	0.584	1.254	0.993	4.198	0.736	0.375	0.538	1.006	3.662	0.891	1.789	0.627	1.936	6.843	0.896	0.581	0.654	0.991	3.887	0.616	0.499	4.064	1.635	5.194	0.918	0.85	0.701	1.313	6.258	0.976	0.534	0.61	0.964	3.684	1.12	0.561	1	1.726	4.192	0.911	0.751	0.833
271.24	3.583	0.349	0.195	0.902	0.564	3.912	1.569	0.564	1.244	0.977	4.185	0.745	0.378	0.526	0.999	3.671	0.888	1.786	0.638	1.921	6.821	0.87	0.558	0.652	0.966	3.868	0.598	0.486	4.048	1.621	5.173	0.891	0.854	0.682	1.307	6.24	0.961	0.521	0.603	0.94	3.678	1.097	0.538	0.993	1.714	4.181	0.889	0.748	0.832
271.46	3.577	0.334	0.174	0.888	0.546	3.893	1.563	0.558	1.239	0.988	4.18	0.744	0.381	0.521	0.996	3.664	0.885	1.778	0.643	1.917	6.795	0.865	0.545	0.655	0.968	3.865	0.577	0.481	4.048	1.628	5.161	0.902	0.848	0.693	1.29	6.249	0.945	0.506	0.599	0.921	3.666	1.099	0.546	0.984	1.698	4.172	0.881	0.732	0.833
271.67	3.569	0.34	0.174	0.88	0.554	3.893	1.579	0.536	1.234	0.972	4.151	0.728	0.371	0.516	0.986	3.644	0.881	1.754	0.641	1.916	6.796	0.865	0.543	0.654	0.953	3.851	0.572	0.465	4.061	1.628	5.167	0.92	0.849	0.675	1.296	6.225	0.936	0.487	0.601	0.91	3.66	1.093	0.519	0.977	1.685	4.166	0.887	0.718	0.818
271.89	3.557	0.349	0.195	0.888	0.557	3.887	1.587	0.549	1.236	0.98	4.172	0.752	0.38	0.517	0.999	3.642	0.89	1.778	0.658	1.904	6.809	0.869	0.539	0.665	0.973	3.863	0.567	0.483	4.081	1.632	5.172	0.91	0.861	0.684	1.301	6.249	0.958	0.504	0.633	0.914	3.677	1.097	0.536	0.992	1.697	4.169	0.907	0.737	0.834
272.11	3.572	0.364	0.192	0.907	0.557	3.881	1.599	0.551	1.253	0.975	4.19	0.737	0.388	0.519	1.006	3.655	0.9	1.785	0.669	1.919	6.811	0.866	0.54	0.657	0.981	3.872	0.582	0.508	4.086	1.652	5.189	0.913	0.866	0.69	1.306	6.235	0.96	0.514	0.645	0.936	3.675	1.1	0.534	1.014	1.694	4.161	0.92	0.732	0.817
272.33	3.585	0.371	0.19	0.913	0.558	3.885	1.605	0.536	1.253	0.986	4.195	0.752	0.382	0.517	1.027	3.654	0.91	1.778	0.643	1.921	6.823	0.875	0.543	0.666	0.983	3.867	0.575	0.505	4.073	1.649	5.196	0.908	0.858	0.692	1.323	6.221	0.95	0.522	0.629	0.928	3.662	1.12	0.51	1.005	1.685	4.161	0.923	0.718	0.811
272.54	3.582	0.373	0.176	0.909	0.553	3.887	1.612	0.536	1.28	0.994	4.219	0.755	0.387	0.54	1.028	3.653	0.926	1.773	0.644	1.929	6.847	0.864	0.553	0.674	0.989	3.889	0.589	0.495	4.068	1.657	5.186	0.931	0.873	0.697	1.338	6.23	0.947	0.539	0.624	0.942	3.683	1.108	0.528	1.027	1.691	4.156	0.927	0.714	0.831
272.76	3.573	0.372	0.172	0.901	0.553	3.875	1.6	0.529	1.275	0.995	4.223	0.75	0.381	0.538	1.037	3.656	0.919	1.764	0.646	1.916	6.815	0.856	0.55	0.671	0.965	3.889	0.592	0.498	4.075	1.663	5.173	0.93	0.873	0.699	1.328	6.222	0.935	0.534	0.618	0.928	3.692	1.109	0.512	1.032	1.688	4.146	0.932	0.712	0.827
272.98	3.568	0.357	0.142	0.902	0.551	3.881	1.593	0.517	1.278	0.996	4.212	0.754	0.366	0.553	1.025	3.657	0.915	1.761	0.658	1.913	6.821	0.857	0.546	0.653	0.962	3.892	0.6	0.477	4.059	1.679	5.168	0.923	0.859	0.676	1.334	6.219	0.935	0.525	0.622	0.93	3.682	1.117	0.506	1.029	1.685	4.131	0.94	0.718	0.837
273.19	3.547	0.358	0.135	0.892	0.53	3.885	1.59	0.501	1.244	0.984	4.205	0.74	0.372	0.543	1.008	3.651	0.902	1.742	0.632	1.913	6.818	0.842	0.549	0.636	0.956	3.88	0.57	0.472	4.037	1.644	5.156	0.922	0.837	0.675	1.326	6.203	0.925	0.516	0.618	0.931	3.665	1.106	0.492	1.013	1.666	4.108	0.943	0.719	0.838
273.41	3.538	0.346	0.119	0.872	0.546	3.869	1.574	0.496	1.228	0.976	4.186	0.728	0.35	0.546	0.994	3.628	0.886	1.721	0.632	1.901	6.789	0.843	0.521	0.626	0.943	3.874	0.55	0.448	4.036	1.623	5.107	0.916	0.816	0.668	1.313	6.19	0.916	0.514	0.619	0.913	3.668	1.089	0.486	0.985	1.657	4.104	0.931	0.724	0.822
273.63	3.543	0.347	0.139	0.877	0.556	3.878	1.594	0.525	1.248	0.98	4.2	0.734	0.347	0.553	0.992	3.631	0.89	1.72	0.611	1.913	6.788	0.863	0.546	0.618	0.973	3.881	0.551	0.457	4.035	1.642	5.101	0.938	0.826	0.683	1.305	6.201	0.922	0.526	0.624	0.915	3.668	1.102	0.49	0.981	1.664	4.095	0.927	0.723	0.836
273.84	3.562	0.377	0.148	0.884	0.57	3.884	1.588	0.541	1.263	0.976	4.196	0.731	0.347	0.566	0.986	3.636	0.891	1.726	0.612	1.912	6.801	0.891	0.569	0.615	0.987	3.878	0.569	0.465	4.029	1.652	5.113	0.946	0.84	0.687	1.314	6.189	0.935	0.552	0.645	0.923	3.671	1.105	0.496	0.983	1.683	4.104	0.933	0.737	0.838
274.06	3.555	0.395	0.158	0.902	0.57	3.894	1.59	0.561	1.258	0.988	4.209	0.755	0.361	0.575	1.004	3.668	0.898	1.741	0.611	1.92	6.794	0.896	0.578	0.619	1.012	3.902	0.586	0.466	4.017	1.665	5.104	0.943	0.843	0.698	1.327	6.194	0.948	0.582	0.646	0.929	3.677	1.118	0.52	0.985	1.676	4.098	0.931	0.767	0.852
274.28	3.565	0.404	0.162	0.907	0.576	3.898	1.598	0.567	1.25	0.98	4.196	0.749	0.367	0.568	0.994	3.664	0.895	1.726	0.61	1.917	6.791	0.883	0.583	0.598	1.013	3.911	0.593	0.468	4.01	1.66	5.092	0.951	0.834	0.685	1.336	6.166	0.946	0.565	0.636	0.927	3.664	1.113	0.52	0.987	1.663	4.087	0.927	0.753	0.847
274.49	3.551	0.392	0.151	0.887	0.569	3.878	1.57	0.544	1.226	0.97	4.174	0.739	0.366	0.548	0.982	3.64	0.882	1.708	0.589	1.886	6.762	0.877	0.57	0.583	0.99	3.893	0.571	0.458	3.967	1.639	5.052	0.937	0.83	0.669	1.314	6.142	0.931	0.553	0.622	0.92	3.638	1.103	0.496	0.962	1.642	4.082	0.896	0.749	0.837
274.71	3.549	0.399	0.171	0.877	0.575	3.883	1.58	0.561	1.235	0.974	4.189	0.752	0.378	0.562	0.981	3.659	0.88	1.722	0.617	1.882	6.777	0.9	0.583	0.598	1.004	3.893	0.598	0.484	3.985	1.652	5.049	0.953	0.842	0.691	1.299	6.155	0.957	0.546	0.647	0.944	3.658	1.105	0.518	0.982	1.656	4.102	0.906	0.763	0.843
274.93	3.554	0.405	0.175	0.878	0.566	3.872	1.552	0.555	1.209	0.973	4.175	0.758	0.38	0.549	0.969	3.64	0.884	1.703	0.619	1.867	6.75	0.902	0.581	0.587	0.999	3.874	0.593	0.486	3.971	1.629	5.031	0.938	0.816	0.686	1.283	6.149	0.964	0.531	0.653	0.939	3.632	1.095	0.501	0.957	1.639	4.105	0.897	0.775	0.84
275.15	3.553	0.4	0.173	0.881	0.566	3.875	1.541	0.552	1.192	0.963	4.164	0.754	0.371	0.544	0.95	3.635	0.889	1.695	0.612	1.851	6.737	0.891	0.578	0.583	1.01	3.88	0.581	0.463	3.943	1.611	5.012	0.937	0.803	0.668	1.282	6.146	0.958	0.517	0.643	0.939	3.613	1.097	0.507	0.951	1.622	4.084	0.89	0.755	0.836
275.36	3.536	0.404	0.177	0.87	0.569	3.875	1.535	0.545	1.182	0.949	4.144	0.744	0.378	0.535	0.946	3.617	0.88	1.698	0.602	1.839	6.722	0.877	0.576	0.605	1.006	3.872	0.582	0.479	3.946	1.584	5.018	0.929	0.805	0.689	1.277	6.151	0.948	0.529	0.641	0.948	3.613	1.092	0.511	0.934	1.624	4.082	0.892	0.746	0.823
275.58	3.545	0.411	0.177	0.882	0.603	3.898	1.563	0.584	1.199	0.971	4.156	0.767	0.377	0.548	0.96	3.622	0.885	1.72	0.626	1.832	6.708	0.9	0.583	0.608	0.999	3.893	0.601	0.494	3.943	1.611	5.019	0.929	0.839	0.701	1.286	6.157	0.96	0.541	0.646	0.97	3.61	1.098	0.538	0.953	1.636	4.104	0.911	0.767	0.829
275.8	3.544	0.428	0.191	0.883	0.593	3.905	1.566	0.591	1.213	0.962	4.151	0.765	0.367	0.536	0.976	3.62	0.893	1.722	0.626	1.856	6.72	0.887	0.601	0.611	0.988	3.898	0.603	0.493	3.932	1.613	5.04	0.926	0.847	0.695	1.274	6.134	0.956	0.538	0.64	0.991	3.604	1.092	0.535	0.96	1.63	4.1	0.914	0.756	0.825
276.01	3.538	0.434	0.196	0.883	0.592	3.892	1.567	0.588	1.213	0.971	4.154	0.765	0.385	0.552	0.996	3.619	0.888	1.721	0.627	1.845	6.722	0.887	0.597	0.633	0.984	3.906	0.608	0.494	3.932	1.607	5.052	0.931	0.831	0.694	1.29	6.134	0.954	0.54	0.64	0.999	3.605	1.107	0.535	0.968	1.616	4.108	0.938	0.76	0.827
276.23	3.518	0.407	0.186	0.869	0.578	3.889	1.556	0.575	1.205	0.958	4.133	0.756	0.369	0.537	0.98	3.599	0.88	1.724	0.618	1.829	6.684	0.854	0.569	0.635	0.966	3.895	0.587	0.476	3.913	1.591	5.023	0.921	0.831	0.666	1.281	6.12	0.945	0.519	0.613	1.002	3.585	1.094	0.521	0.964	1.59	4.078	0.932	0.741	0.806
276.45	3.508	0.383	0.174	0.856	0.561	3.855	1.538	0.569	1.203	0.936	4.101	0.727	0.358	0.514	0.976	3.567	0.858	1.715	0.605	1.813	6.674	0.852	0.55	0.62	0.941	3.879	0.576	0.461	3.912	1.576	5.027	0.906	0.808	0.654	1.266	6.106	0.924	0.499	0.608	0.986	3.569	1.067	0.508	0.957	1.58	4.048	0.929	0.712	0.796
276.66	3.51	0.375	0.165	0.848	0.551	3.842	1.52	0.571	1.198	0.928	4.084	0.724	0.35	0.508	0.982	3.555	0.853	1.707	0.594	1.819	6.664	0.853	0.547	0.627	0.924	3.875	0.58	0.445	3.905	1.561	5.035	0.906	0.81	0.656	1.258	6.094	0.915	0.5	0.59	0.994	3.561	1.071	0.494	0.955	1.577	4.044	0.928	0.706	0.789
276.88	3.521	0.372	0.173	0.845	0.552	3.854	1.544	0.575	1.203	0.927	4.083	0.744	0.353	0.515	0.991	3.559	0.859	1.739	0.602	1.835	6.67	0.867	0.555	0.636	0.95	3.883	0.591	0.431	3.913	1.569	5.052	0.93	0.803	0.656	1.266	6.089	0.922	0.496	0.604	0.99	3.586	1.074	0.519	0.954	1.597	4.027	0.952	0.708	0.803
277.1	3.492	0.341	0.143	0.832	0.519	3.826	1.522	0.543	1.174	0.898	4.055	0.716	0.327	0.495	0.959	3.511	0.848	1.698	0.565	1.816	6.627	0.828	0.528	0.591	0.915	3.877	0.546	0.394	3.875	1.544	5.02	0.902	0.774	0.62	1.259	6.065	0.884	0.471	0.572	0.954	3.546	1.059	0.496	0.929	1.565	3.977	0.926	0.696	0.788
277.31	3.468	0.324	0.145	0.837	0.525	3.812	1.513	0.539	1.173	0.888	4.035	0.705	0.318	0.483	0.962	3.487	0.823	1.713	0.544	1.8	6.625	0.83	0.509	0.577	0.908	3.858	0.534	0.38	3.861	1.543	5.026	0.881	0.771	0.61	1.248	6.043	0.873	0.465	0.552	0.935	3.546	1.053	0.478	0.927	1.56	3.956	0.924	0.679	0.758
277.53	3.471	0.315	0.15	0.823	0.519	3.808	1.524	0.545	1.172	0.872	4.019	0.701	0.313	0.462	0.957	3.462	0.825	1.711	0.542	1.807	6.619	0.844	0.505	0.58	0.891	3.853	0.55	0.411	3.852	1.538	5.027	0.877	0.765	0.606	1.219	6.03	0.864	0.457	0.546	0.938	3.532	1.039	0.484	0.925	1.556	3.945	0.913	0.69	0.762
277.75	3.48	0.318	0.151	0.834	0.511	3.803	1.528	0.573	1.175	0.881	4.037	0.704	0.311	0.465	0.951	3.46	0.825	1.716	0.537	1.819	6.612	0.84	0.502	0.573	0.891	3.874	0.536	0.408	3.819	1.542	5.016	0.89	0.766	0.592	1.22	6.024	0.878	0.444	0.534	0.944	3.536	1.033	0.479	0.927	1.548	3.951	0.909	0.691	0.759
277.96	3.465	0.314	0.153	0.809	0.49	3.767	1.506	0.543	1.165	0.852	4.011	0.692	0.307	0.449	0.938	3.441	0.826	1.692	0.531	1.82	6.61	0.836	0.476	0.575	0.883	3.853	0.534	0.386	3.803	1.514	5.012	0.882	0.759	0.582	1.214	6.003	0.877	0.447	0.526	0.917	3.527	1.039	0.484	0.917	1.546	3.928	0.899	0.662	0.754
278.18	3.457	0.317	0.151	0.829	0.517	3.763	1.505	0.537	1.176	0.869	4.015	0.688	0.325	0.464	0.92	3.445	0.837	1.704	0.538	1.826	6.601	0.852	0.481	0.575	0.898	3.859	0.538	0.384	3.812	1.514	5.006	0.893	0.772	0.583	1.23	6.028	0.896	0.456	0.531	0.906	3.539	1.05	0.502	0.922	1.554	3.94	0.925	0.659	0.769
278.4	3.444	0.31	0.142	0.808	0.515	3.747	1.482	0.523	1.164	0.856	3.997	0.665	0.298	0.448	0.891	3.423	0.822	1.68	0.534	1.805	6.593	0.829	0.476	0.561	0.889	3.849	0.526	0.368	3.796	1.5	4.978	0.865	0.761	0.56	1.205	5.995	0.884	0.442	0.512	0.897	3.52	1.031	0.497	0.902	1.544	3.921	0.899	0.641	0.747
278.61	3.465	0.325	0.165	0.815	0.536	3.752	1.497	0.53	1.173	0.879	4.02	0.679	0.306	0.465	0.905	3.438	0.838	1.678	0.541	1.817	6.604	0.853	0.499	0.579	0.894	3.867	0.538	0.382	3.806	1.51	4.991	0.878	0.765	0.575	1.221	6.01	0.903	0.467	0.535	0.898	3.548	1.043	0.507	0.926	1.575	3.933	0.914	0.654	0.773
278.83	3.468	0.336	0.17	0.822	0.537	3.762	1.492	0.539	1.171	0.89	4.029	0.688	0.309	0.473	0.901	3.436	0.845	1.68	0.558	1.815	6.614	0.854	0.507	0.589	0.895	3.868	0.542	0.385	3.782	1.503	4.974	0.88	0.786	0.577	1.233	6.009	0.906	0.47	0.545	0.906	3.542	1.067	0.506	0.926	1.585	3.937	0.917	0.671	0.762
279.05	3.459	0.338	0.174	0.832	0.528	3.759	1.493	0.521	1.167	0.897	4.021	0.682	0.295	0.476	0.893	3.439	0.841	1.686	0.57	1.81	6.617	0.856	0.502	0.587	0.892	3.843	0.535	0.378	3.769	1.515	4.965	0.864	0.777	0.564	1.224	6.007	0.898	0.458	0.554	0.891	3.534	1.064	0.502	0.907	1.582	3.932	0.921	0.651	0.754
279.26	3.457	0.355	0.179	0.841	0.532	3.775	1.485	0.541	1.178	0.914	4.018	0.684	0.291	0.482	0.899	3.441	0.839	1.669	0.569	1.812	6.616	0.854	0.516	0.583	0.893	3.845	0.542	0.399	3.768	1.522	4.983	0.862	0.788	0.579	1.232	6.036	0.909	0.472	0.559	0.887	3.526	1.055	0.497	0.909	1.576	3.944	0.922	0.657	0.758
279.48	3.458	0.379	0.184	0.84	0.54	3.785	1.485	0.561	1.187	0.927	4.016	0.691	0.307	0.489	0.903	3.453	0.84	1.672	0.585	1.822	6.62	0.883	0.525	0.6	0.907	3.838	0.548	0.414	3.768	1.514	4.997	0.88	0.787	0.584	1.238	6.044	0.907	0.486	0.565	0.889	3.539	1.051	0.497	0.911	1.59	3.968	0.936	0.666	0.76
279.7	3.471	0.392	0.178	0.814	0.533	3.804	1.496	0.567	1.183	0.919	4.022	0.695	0.316	0.501	0.895	3.469	0.853	1.676	0.609	1.83	6.618	0.871	0.537	0.611	0.902	3.875	0.563	0.426	3.775	1.516	4.989	0.905	0.802	0.574	1.236	6.057	0.91	0.495	0.588	0.9	3.543	1.051	0.523	0.91	1.582	3.964	0.934	0.686	0.775
279.91	3.487	0.399	0.191	0.826	0.548	3.809	1.502	0.564	1.197	0.932	4.04	0.7	0.33	0.526	0.908	3.484	0.87	1.681	0.607	1.848	6.634	0.872	0.543	0.619	0.923	3.872	0.56	0.422	3.79	1.533	4.997	0.909	0.818	0.584	1.271	6.079	0.929	0.512	0.595	0.903	3.557	1.07	0.526	0.915	1.609	3.98	0.963	0.699	0.785
280.13	3.485	0.407	0.222	0.815	0.56	3.814	1.494	0.545	1.195	0.928	4.037	0.701	0.339	0.527	0.922	3.486	0.881	1.685	0.607	1.838	6.622	0.891	0.554	0.616	0.925	3.865	0.568	0.439	3.799	1.544	4.997	0.905	0.831	0.591	1.255	6.067	0.921	0.52	0.603	0.895	3.556	1.08	0.521	0.921	1.604	3.981	0.967	0.703	0.793
280.35	3.487	0.408	0.23	0.816	0.563	3.813	1.492	0.542	1.197	0.932	4.035	0.699	0.345	0.532	0.924	3.494	0.888	1.7	0.612	1.833	6.619	0.885	0.573	0.626	0.926	3.871	0.579	0.445	3.804	1.559	4.996	0.904	0.837	0.596	1.25	6.069	0.919	0.516	0.609	0.907	3.566	1.078	0.511	0.919	1.595	3.993	0.97	0.722	0.798
280.56	3.49	0.4	0.212	0.809	0.542	3.791	1.491	0.536	1.186	0.918	4.019	0.698	0.339	0.52	0.932	3.488	0.873	1.692	0.606	1.805	6.6	0.882	0.553	0.617	0.917	3.872	0.574	0.427	3.783	1.55	5	0.892	0.821	0.59	1.236	6.041	0.884	0.513	0.604	0.905	3.523	1.073	0.495	0.896	1.576	3.975	0.939	0.722	0.779
280.78	3.496	0.413	0.221	0.833	0.554	3.82	1.49	0.535	1.189	0.927	4.02	0.718	0.361	0.528	0.947	3.493	0.891	1.716	0.604	1.834	6.605	0.902	0.566	0.62	0.927	3.891	0.586	0.436	3.797	1.562	5.018	0.913	0.835	0.593	1.259	6.058	0.901	0.526	0.628	0.912	3.537	1.084	0.511	0.907	1.595	3.99	0.956	0.74	0.784
281	3.475	0.402	0.201	0.825	0.536	3.82	1.482	0.524	1.182	0.899	3.991	0.704	0.366	0.506	0.924	3.484	0.885	1.704	0.597	1.827	6.608	0.886	0.564	0.594	0.922	3.889	0.591	0.436	3.777	1.551	4.998	0.895	0.818	0.597	1.249	6.048	0.886	0.513	0.613	0.907	3.516	1.08	0.512	0.886	1.565	3.975	0.939	0.735	0.777
281.21	3.484	0.413	0.205	0.822	0.541	3.83	1.503	0.527	1.191	0.901	3.992	0.716	0.377	0.52	0.931	3.496	0.899	1.706	0.591	1.839	6.608	0.893	0.581	0.599	0.917	3.898	0.574	0.446	3.799	1.557	5.013	0.89	0.811	0.603	1.243	6.058	0.887	0.521	0.598	0.908	3.523	1.07	0.507	0.891	1.55	3.995	0.938	0.721	0.786
281.43	3.476	0.412	0.212	0.815	0.558	3.836	1.523	0.54	1.203	0.894	3.997	0.728	0.386	0.526	0.939	3.493	0.911	1.709	0.593	1.832	6.609	0.889	0.584	0.603	0.923	3.943	0.586	0.464	3.799	1.554	5.015	0.903	0.831	0.621	1.248	6.067	0.894	0.536	0.591	0.907	3.536	1.068	0.523	0.906	1.553	3.994	0.935	0.741	0.79
281.65	3.47	0.386	0.215	0.802	0.557	3.825	1.511	0.531	1.189	0.874	3.998	0.73	0.385	0.509	0.926	3.474	0.91	1.7	0.6	1.828	6.6	0.886	0.568	0.607	0.915	3.958	0.578	0.443	3.792	1.535	5.001	0.885	0.834	0.608	1.243	6.04	0.898	0.526	0.573	0.906	3.534	1.071	0.53	0.907	1.556	3.98	0.923	0.734	0.785
281.86	3.477	0.375	0.23	0.803	0.565	3.835	1.512	0.534	1.177	0.873	4.003	0.746	0.383	0.515	0.943	3.467	0.915	1.705	0.589	1.833	6.605	0.884	0.565	0.608	0.913	3.972	0.587	0.441	3.791	1.54	4.999	0.873	0.837	0.616	1.24	6.037	0.905	0.525	0.575	0.917	3.524	1.068	0.529	0.9	1.555	3.953	0.932	0.738	0.773
282.08	3.473	0.381	0.223	0.806	0.555	3.821	1.519	0.522	1.176	0.869	4.001	0.735	0.38	0.506	0.938	3.455	0.908	1.689	0.566	1.832	6.593	0.875	0.565	0.598	0.895	3.943	0.575	0.433	3.776	1.523	4.996	0.85	0.812	0.631	1.236	6.033	0.889	0.519	0.552	0.905	3.494	1.06	0.52	0.891	1.564	3.944	0.925	0.72	0.764
282.3	3.479	0.387	0.211	0.803	0.548	3.823	1.518	0.513	1.173	0.864	3.999	0.745	0.382	0.505	0.926	3.461	0.897	1.684	0.575	1.819	6.577	0.882	0.574	0.589	0.895	3.969	0.585	0.437	3.765	1.517	5	0.849	0.802	0.626	1.233	6.006	0.892	0.516	0.56	0.907	3.499	1.052	0.516	0.884	1.551	3.941	0.915	0.707	0.758
282.51	3.491	0.382	0.208	0.816	0.551	3.829	1.533	0.517	1.17	0.883	3.994	0.751	0.391	0.502	0.922	3.464	0.9	1.672	0.576	1.837	6.585	0.88	0.573	0.592	0.907	3.991	0.603	0.418	3.78	1.517	5	0.849	0.799	0.637	1.243	6.03	0.907	0.518	0.555	0.91	3.519	1.05	0.535	0.883	1.558	3.947	0.919	0.715	0.753
282.73	3.488	0.36	0.187	0.813	0.535	3.824	1.522	0.517	1.151	0.871	3.976	0.738	0.365	0.48	0.923	3.449	0.879	1.655	0.546	1.829	6.577	0.866	0.559	0.571	0.897	3.992	0.59	0.41	3.755	1.497	4.991	0.828	0.772	0.621	1.225	6.015	0.888	0.507	0.52	0.883	3.524	1.029	0.521	0.856	1.556	3.932	0.896	0.699	0.723
282.94	3.502	0.367	0.202	0.8	0.531	3.842	1.527	0.535	1.15	0.876	3.98	0.746	0.377	0.487	0.922	3.446	0.881	1.649	0.55	1.835	6.588	0.86	0.573	0.573	0.887	3.989	0.602	0.432	3.749	1.511	4.995	0.833	0.768	0.605	1.221	6.023	0.909	0.506	0.509	0.879	3.547	1.036	0.519	0.866	1.571	3.922	0.907	0.698	0.717
283.16	3.525	0.363	0.202	0.791	0.523	3.839	1.547	0.551	1.146	0.876	3.979	0.754	0.377	0.491	0.931	3.446	0.896	1.647	0.555	1.82	6.582	0.864	0.566	0.584	0.883	3.998	0.604	0.445	3.741	1.511	4.999	0.84	0.772	0.622	1.216	6.046	0.922	0.522	0.513	0.875	3.54	1.029	0.511	0.868	1.557	3.926	0.91	0.698	0.726
283.38	3.527	0.376	0.218	0.8	0.527	3.835	1.553	0.558	1.137	0.882	4.011	0.744	0.379	0.494	0.942	3.443	0.905	1.652	0.559	1.826	6.586	0.884	0.563	0.589	0.889	4.002	0.61	0.442	3.759	1.502	5.026	0.845	0.785	0.617	1.213	6.059	0.925	0.526	0.529	0.881	3.554	1.035	0.51	0.875	1.565	3.938	0.927	0.694	0.719
283.59	3.543	0.359	0.219	0.797	0.531	3.837	1.537	0.555	1.124	0.88	4.022	0.738	0.373	0.478	0.927	3.433	0.902	1.646	0.564	1.82	6.578	0.891	0.546	0.583	0.891	4.013	0.614	0.445	3.744	1.499	5.004	0.849	0.785	0.616	1.219	6.05	0.93	0.512	0.529	0.867	3.558	1.041	0.508	0.866	1.578	3.936	0.925	0.696	0.715
283.81	3.542	0.344	0.203	0.772	0.516	3.845	1.51	0.537	1.096	0.858	4.026	0.71	0.359	0.457	0.917	3.407	0.88	1.616	0.544	1.8	6.549	0.875	0.538	0.563	0.866	3.978	0.593	0.421	3.722	1.478	4.986	0.821	0.752	0.598	1.191	6.035	0.912	0.498	0.511	0.851	3.545	1.029	0.49	0.849	1.548	3.923	0.905	0.683	0.697
284.03	3.55	0.36	0.199	0.772	0.506	3.862	1.509	0.546	1.082	0.859	4.02	0.703	0.352	0.461	0.921	3.426	0.871	1.614	0.533	1.792	6.566	0.872	0.536	0.558	0.85	3.987	0.591	0.425	3.705	1.48	4.987	0.835	0.748	0.6	1.184	6.034	0.896	0.498	0.498	0.841	3.534	1.038	0.47	0.853	1.537	3.93	0.91	0.673	0.679
284.24	3.568	0.371	0.197	0.775	0.5	3.855	1.509	0.532	1.091	0.85	4.033	0.693	0.352	0.446	0.904	3.424	0.856	1.617	0.532	1.781	6.575	0.869	0.539	0.535	0.841	3.996	0.597	0.429	3.699	1.475	5.004	0.822	0.751	0.585	1.172	6.05	0.896	0.504	0.491	0.83	3.532	1.047	0.482	0.858	1.533	3.95	0.893	0.658	0.682
284.46	3.587	0.352	0.206	0.774	0.499	3.873	1.493	0.53	1.085	0.855	4.029	0.691	0.343	0.443	0.902	3.429	0.85	1.622	0.53	1.765	6.596	0.88	0.537	0.538	0.841	4.023	0.596	0.435	3.693	1.486	5.011	0.84	0.761	0.567	1.171	6.064	0.903	0.503	0.496	0.827	3.541	1.054	0.472	0.861	1.532	3.96	0.898	0.661	0.668
284.68	3.572	0.346	0.209	0.752	0.482	3.887	1.477	0.535	1.074	0.829	4.031	0.681	0.343	0.428	0.903	3.404	0.837	1.598	0.507	1.753	6.611	0.865	0.52	0.516	0.831	4.013	0.592	0.417	3.678	1.473	5.009	0.833	0.753	0.559	1.167	6.064	0.889	0.49	0.485	0.807	3.53	1.034	0.448	0.833	1.523	3.966	0.882	0.652	0.652
284.89	3.588	0.353	0.203	0.753	0.474	3.913	1.479	0.537	1.071	0.806	4.05	0.68	0.338	0.432	0.918	3.408	0.845	1.613	0.522	1.739	6.639	0.869	0.515	0.511	0.819	4.029	0.594	0.43	3.671	1.472	5.025	0.838	0.757	0.55	1.165	6.073	0.878	0.501	0.491	0.802	3.518	1.026	0.438	0.831	1.529	3.965	0.867	0.654	0.656
285.11	3.612	0.383	0.224	0.765	0.48	3.957	1.501	0.555	1.088	0.811	4.1	0.693	0.358	0.454	0.911	3.42	0.859	1.637	0.55	1.76	6.671	0.893	0.531	0.536	0.844	4.055	0.609	0.455	3.673	1.486	5.067	0.856	0.786	0.556	1.181	6.118	0.895	0.517	0.532	0.825	3.533	1.044	0.447	0.859	1.535	3.994	0.893	0.681	0.68
285.33	3.636	0.381	0.244	0.786	0.497	3.979	1.506	0.555	1.097	0.812	4.114	0.683	0.364	0.453	0.912	3.43	0.868	1.656	0.552	1.774	6.713	0.896	0.549	0.554	0.869	4.085	0.613	0.469	3.673	1.483	5.086	0.868	0.808	0.579	1.207	6.153	0.903	0.529	0.548	0.846	3.558	1.053	0.466	0.866	1.541	4.04	0.9	0.687	0.694
285.54	3.642	0.378	0.243	0.759	0.49	3.999	1.475	0.535	1.086	0.797	4.122	0.658	0.361	0.418	0.9	3.433	0.832	1.641	0.542	1.764	6.732	0.889	0.534	0.539	0.858	4.086	0.601	0.462	3.654	1.48	5.102	0.845	0.781	0.558	1.192	6.154	0.889	0.501	0.527	0.834	3.563	1.055	0.46	0.853	1.529	4.043	0.88	0.681	0.668
285.76	3.66	0.375	0.23	0.759	0.495	4.02	1.46	0.544	1.09	0.803	4.124	0.67	0.365	0.428	0.895	3.435	0.821	1.631	0.534	1.75	6.779	0.866	0.542	0.532	0.853	4.117	0.598	0.471	3.619	1.474	5.105	0.852	0.76	0.534	1.191	6.171	0.89	0.504	0.507	0.831	3.563	1.045	0.466	0.84	1.528	4.064	0.876	0.692	0.667
285.97	3.685	0.392	0.241	0.767	0.496	4.056	1.47	0.555	1.102	0.808	4.151	0.678	0.381	0.44	0.905	3.439	0.825	1.651	0.534	1.75	6.812	0.861	0.56	0.531	0.863	4.154	0.622	0.474	3.616	1.484	5.151	0.867	0.777	0.531	1.187	6.213	0.905	0.518	0.509	0.85	3.573	1.05	0.482	0.857	1.532	4.092	0.894	0.707	0.676
286.19	3.701	0.397	0.242	0.77	0.495	4.066	1.462	0.569	1.101	0.808	4.163	0.686	0.391	0.436	0.893	3.437	0.82	1.67	0.521	1.747	6.867	0.87	0.565	0.533	0.866	4.187	0.628	0.489	3.609	1.492	5.175	0.87	0.778	0.529	1.188	6.244	0.911	0.526	0.506	0.842	3.568	1.055	0.501	0.85	1.538	4.103	0.887	0.701	0.683
286.41	3.731	0.395	0.248	0.761	0.505	4.096	1.48	0.568	1.112	0.81	4.201	0.674	0.405	0.431	0.895	3.444	0.835	1.681	0.524	1.764	6.894	0.888	0.573	0.529	0.872	4.212	0.637	0.497	3.62	1.501	5.179	0.869	0.774	0.519	1.197	6.284	0.906	0.536	0.517	0.853	3.581	1.053	0.514	0.829	1.535	4.129	0.893	0.717	0.697
286.62	3.76	0.403	0.25	0.757	0.513	4.14	1.491	0.583	1.115	0.809	4.227	0.666	0.422	0.446	0.892	3.45	0.855	1.689	0.526	1.767	6.938	0.885	0.583	0.552	0.879	4.257	0.643	0.503	3.625	1.51	5.201	0.883	0.784	0.52	1.203	6.313	0.903	0.534	0.508	0.849	3.619	1.044	0.519	0.825	1.548	4.157	0.913	0.742	0.703
286.84	3.781	0.415	0.249	0.75	0.511	4.17	1.5	0.588	1.107	0.808	4.265	0.676	0.431	0.431	0.894	3.459	0.86	1.688	0.526	1.784	6.964	0.9	0.581	0.549	0.881	4.271	0.647	0.5	3.632	1.503	5.225	0.869	0.787	0.528	1.196	6.344	0.917	0.543	0.501	0.851	3.645	1.053	0.521	0.812	1.543	4.183	0.91	0.751	0.716
287.06	3.817	0.425	0.245	0.775	0.532	4.201	1.509	0.591	1.097	0.824	4.291	0.679	0.43	0.431	0.891	3.472	0.857	1.711	0.525	1.795	7.013	0.917	0.598	0.572	0.882	4.305	0.652	0.514	3.641	1.497	5.248	0.865	0.795	0.531	1.192	6.415	0.93	0.558	0.501	0.863	3.66	1.069	0.547	0.821	1.533	4.212	0.925	0.759	0.718
287.27	3.85	0.433	0.247	0.764	0.534	4.244	1.512	0.599	1.112	0.834	4.328	0.685	0.441	0.426	0.87	3.477	0.859	1.701	0.517	1.79	7.056	0.915	0.611	0.555	0.881	4.333	0.641	0.506	3.629	1.486	5.275	0.861	0.79	0.527	1.196	6.434	0.938	0.559	0.5	0.872	3.677	1.082	0.563	0.815	1.524	4.24	0.938	0.75	0.7
287.49	3.87	0.431	0.25	0.762	0.55	4.277	1.506	0.586	1.106	0.83	4.337	0.688	0.444	0.426	0.867	3.47	0.851	1.694	0.5	1.791	7.09	0.906	0.615	0.543	0.857	4.363	0.631	0.491	3.626	1.48	5.272	0.867	0.77	0.524	1.198	6.452	0.932	0.559	0.476	0.87	3.683	1.063	0.561	0.807	1.516	4.258	0.929	0.733	0.688
287.7	3.904	0.438	0.247	0.742	0.548	4.329	1.509	0.58	1.094	0.824	4.367	0.715	0.441	0.416	0.876	3.471	0.848	1.685	0.494	1.78	7.128	0.915	0.608	0.528	0.852	4.404	0.629	0.483	3.631	1.471	5.283	0.861	0.749	0.51	1.18	6.487	0.934	0.549	0.473	0.853	3.686	1.052	0.556	0.805	1.502	4.278	0.928	0.739	0.695
287.92	3.955	0.446	0.262	0.763	0.551	4.367	1.537	0.604	1.099	0.838	4.411	0.734	0.457	0.446	0.877	3.487	0.869	1.706	0.511	1.796	7.195	0.919	0.632	0.516	0.853	4.461	0.642	0.482	3.638	1.466	5.312	0.876	0.769	0.526	1.187	6.535	0.94	0.571	0.482	0.873	3.725	1.059	0.573	0.814	1.52	4.322	0.957	0.756	0.714
288.14	4.003	0.458	0.278	0.75	0.542	4.425	1.542	0.603	1.097	0.838	4.447	0.736	0.46	0.429	0.886	3.494	0.865	1.721	0.508	1.792	7.223	0.94	0.63	0.507	0.851	4.491	0.641	0.473	3.654	1.475	5.338	0.869	0.787	0.526	1.189	6.575	0.928	0.56	0.479	0.864	3.744	1.055	0.573	0.814	1.513	4.351	0.954	0.751	0.717
288.35	4.022	0.451	0.27	0.735	0.53	4.463	1.528	0.595	1.083	0.829	4.459	0.729	0.451	0.421	0.877	3.496	0.846	1.696	0.502	1.759	7.26	0.922	0.614	0.5	0.841	4.523	0.629	0.469	3.645	1.46	5.336	0.852	0.772	0.516	1.164	6.608	0.915	0.551	0.471	0.854	3.745	1.041	0.563	0.792	1.506	4.353	0.927	0.727	0.699
288.57	4.071	0.451	0.278	0.732	0.532	4.534	1.534	0.587	1.079	0.842	4.493	0.725	0.463	0.416	0.882	3.515	0.849	1.701	0.513	1.759	7.314	0.918	0.611	0.49	0.842	4.593	0.631	0.472	3.648	1.461	5.367	0.852	0.786	0.507	1.169	6.674	0.909	0.562	0.465	0.873	3.782	1.041	0.558	0.794	1.506	4.399	0.937	0.741	0.685
288.79	4.1	0.446	0.274	0.723	0.515	4.57	1.518	0.58	1.058	0.819	4.509	0.725	0.458	0.412	0.874	3.517	0.818	1.696	0.501	1.741	7.363	0.902	0.605	0.484	0.824	4.635	0.628	0.48	3.63	1.431	5.398	0.846	0.779	0.506	1.163	6.723	0.911	0.552	0.456	0.854	3.791	1.035	0.568	0.799	1.504	4.432	0.913	0.737	0.665
289	4.136	0.447	0.283	0.723	0.521	4.623	1.526	0.59	1.051	0.834	4.536	0.734	0.465	0.406	0.888	3.536	0.816	1.692	0.497	1.752	7.426	0.91	0.61	0.481	0.834	4.682	0.624	0.475	3.634	1.429	5.429	0.86	0.787	0.511	1.17	6.771	0.919	0.558	0.462	0.868	3.8	1.051	0.571	0.794	1.493	4.474	0.91	0.73	0.662
289.22	4.192	0.455	0.284	0.721	0.534	4.674	1.529	0.592	1.052	0.846	4.587	0.746	0.476	0.413	0.882	3.542	0.818	1.696	0.493	1.754	7.495	0.912	0.617	0.492	0.849	4.777	0.63	0.485	3.626	1.42	5.468	0.87	0.802	0.509	1.179	6.833	0.926	0.553	0.459	0.867	3.819	1.046	0.583	0.795	1.487	4.524	0.92	0.723	0.657
289.43	4.246	0.449	0.286	0.71	0.529	4.753	1.522	0.599	1.058	0.853	4.624	0.755	0.496	0.429	0.89	3.569	0.822	1.709	0.492	1.756	7.575	0.91	0.617	0.496	0.852	4.865	0.624	0.498	3.617	1.441	5.519	0.881	0.813	0.508	1.18	6.899	0.924	0.567	0.461	0.873	3.85	1.057	0.577	0.803	1.502	4.582	0.921	0.73	0.668
289.65	4.281	0.46	0.29	0.707	0.532	4.81	1.508	0.603	1.048	0.844	4.659	0.749	0.486	0.427	0.896	3.58	0.812	1.723	0.483	1.756	7.641	0.908	0.613	0.511	0.846	4.941	0.63	0.511	3.61	1.43	5.564	0.876	0.817	0.498	1.164	6.988	0.915	0.567	0.453	0.857	3.881	1.059	0.575	0.797	1.49	4.62	0.926	0.737	0.677
289.87	4.347	0.463	0.28	0.702	0.523	4.88	1.507	0.618	1.05	0.865	4.718	0.755	0.501	0.424	0.904	3.615	0.834	1.743	0.495	1.745	7.74	0.926	0.614	0.512	0.858	5.009	0.652	0.529	3.616	1.435	5.623	0.874	0.828	0.494	1.155	7.063	0.918	0.577	0.463	0.854	3.902	1.085	0.585	0.797	1.493	4.664	0.94	0.738	0.669
290.08	4.393	0.46	0.285	0.703	0.519	4.939	1.5	0.617	1.044	0.872	4.758	0.757	0.515	0.425	0.899	3.632	0.84	1.763	0.484	1.744	7.825	0.929	0.614	0.509	0.871	5.085	0.664	0.531	3.602	1.441	5.676	0.866	0.835	0.499	1.154	7.147	0.906	0.594	0.457	0.848	3.927	1.093	0.595	0.791	1.498	4.709	0.943	0.753	0.655
290.3	4.442	0.471	0.278	0.703	0.529	5.028	1.508	0.618	1.046	0.887	4.806	0.753	0.519	0.414	0.905	3.647	0.847	1.77	0.479	1.735	7.916	0.94	0.613	0.526	0.883	5.154	0.676	0.541	3.607	1.447	5.725	0.876	0.839	0.487	1.155	7.238	0.923	0.603	0.467	0.845	3.942	1.094	0.6	0.794	1.495	4.778	0.937	0.757	0.667
290.51	4.508	0.469	0.285	0.706	0.533	5.111	1.515	0.606	1.041	0.886	4.855	0.766	0.526	0.421	0.894	3.666	0.857	1.776	0.475	1.735	8.015	0.929	0.615	0.535	0.876	5.238	0.689	0.559	3.589	1.45	5.778	0.889	0.849	0.486	1.156	7.311	0.947	0.621	0.477	0.848	3.973	1.105	0.599	0.783	1.495	4.838	0.936	0.773	0.651
290.73	4.58	0.488	0.289	0.711	0.547	5.183	1.543	0.616	1.042	0.892	4.922	0.764	0.546	0.416	0.891	3.69	0.874	1.797	0.467	1.756	8.128	0.955	0.624	0.533	0.875	5.309	0.696	0.57	3.588	1.456	5.863	0.89	0.841	0.486	1.17	7.414	0.956	0.626	0.475	0.852	4.008	1.119	0.624	0.78	1.485	4.913	0.957	0.793	0.658
290.95	4.657	0.501	0.295	0.706	0.553	5.253	1.551	0.633	1.051	0.902	4.99	0.775	0.561	0.427	0.905	3.73	0.891	1.803	0.459	1.766	8.242	0.962	0.648	0.546	0.889	5.385	0.702	0.573	3.584	1.454	5.943	0.908	0.844	0.487	1.17	7.512	0.98	0.626	0.474	0.855	4.045	1.122	0.625	0.786	1.497	4.995	0.976	0.8	0.658
291.16	4.768	0.534	0.322	0.73	0.576	5.379	1.579	0.648	1.089	0.955	5.079	0.807	0.591	0.454	0.928	3.76	0.933	1.834	0.484	1.783	8.387	0.976	0.67	0.57	0.922	5.497	0.724	0.584	3.604	1.482	6.038	0.932	0.88	0.508	1.194	7.636	0.996	0.662	0.496	0.885	4.114	1.151	0.636	0.803	1.513	5.082	1.005	0.824	0.686
291.38	4.844	0.54	0.315	0.737	0.581	5.479	1.583	0.638	1.08	0.95	5.155	0.828	0.592	0.445	0.925	3.787	0.943	1.849	0.487	1.773	8.502	0.993	0.662	0.558	0.915	5.585	0.742	0.595	3.575	1.486	6.102	0.931	0.875	0.508	1.194	7.739	1.005	0.68	0.498	0.873	4.15	1.142	0.638	0.808	1.509	5.154	1.009	0.825	0.681
291.59	4.927	0.543	0.322	0.755	0.589	5.599	1.579	0.646	1.083	0.939	5.222	0.825	0.597	0.445	0.929	3.812	0.963	1.857	0.497	1.76	8.619	0.99	0.667	0.552	0.903	5.667	0.756	0.6	3.567	1.494	6.177	0.932	0.864	0.498	1.19	7.834	0.996	0.687	0.498	0.889	4.206	1.143	0.641	0.808	1.502	5.238	1.012	0.844	0.684
291.81	5.003	0.552	0.336	0.743	0.58	5.684	1.579	0.632	1.061	0.94	5.311	0.824	0.591	0.415	0.915	3.823	0.965	1.862	0.489	1.74	8.72	0.994	0.663	0.529	0.88	5.752	0.76	0.589	3.552	1.458	6.244	0.931	0.842	0.497	1.181	7.92	0.993	0.679	0.492	0.876	4.248	1.129	0.634	0.788	1.493	5.312	1.004	0.836	0.666
292.03	5.116	0.56	0.348	0.735	0.595	5.782	1.609	0.63	1.05	0.955	5.4	0.846	0.616	0.421	0.927	3.861	0.99	1.872	0.501	1.733	8.859	1.007	0.669	0.527	0.898	5.861	0.77	0.598	3.565	1.465	6.337	0.949	0.854	0.503	1.194	8.049	1.009	0.692	0.5	0.885	4.289	1.132	0.651	0.789	1.505	5.409	1.007	0.849	0.66
292.24	5.226	0.583	0.383	0.747	0.602	5.919	1.64	0.637	1.045	0.952	5.505	0.862	0.633	0.422	0.932	3.891	0.997	1.887	0.491	1.738	8.993	1.01	0.689	0.523	0.905	5.979	0.777	0.609	3.576	1.459	6.429	0.962	0.867	0.518	1.204	8.202	1.023	0.713	0.51	0.9	4.334	1.137	0.669	0.783	1.515	5.536	1.008	0.864	0.668
292.46	5.348	0.595	0.398	0.758	0.613	6.064	1.657	0.643	1.057	0.965	5.611	0.872	0.646	0.419	0.929	3.92	1.014	1.898	0.503	1.733	9.131	1.02	0.704	0.531	0.902	6.086	0.781	0.62	3.587	1.468	6.526	0.98	0.885	0.515	1.22	8.33	1.046	0.718	0.519	0.908	4.395	1.154	0.668	0.778	1.526	5.641	1.023	0.875	0.684
292.67	5.455	0.6	0.413	0.761	0.61	6.187	1.662	0.631	1.053	0.954	5.713	0.88	0.655	0.425	0.922	3.945	1.013	1.91	0.484	1.736	9.283	1.02	0.714	0.517	0.9	6.217	0.781	0.623	3.565	1.463	6.622	0.974	0.89	0.509	1.223	8.451	1.032	0.71	0.51	0.898	4.455	1.16	0.661	0.772	1.514	5.742	1.012	0.874	0.657
292.89	5.559	0.614	0.407	0.77	0.619	6.307	1.676	0.636	1.057	0.953	5.817	0.888	0.662	0.42	0.929	3.97	1.022	1.928	0.476	1.733	9.418	1.029	0.715	0.516	0.901	6.344	0.776	0.628	3.57	1.452	6.728	0.958	0.883	0.511	1.233	8.609	1.035	0.716	0.494	0.906	4.505	1.172	0.673	0.784	1.514	5.858	1.022	0.886	0.665
293.11	5.687	0.622	0.432	0.776	0.635	6.47	1.69	0.635	1.059	0.953	5.946	0.912	0.67	0.419	0.951	4.028	1.044	1.963	0.485	1.744	9.585	1.041	0.739	0.524	0.921	6.502	0.793	0.638	3.557	1.444	6.857	0.983	0.907	0.521	1.249	8.77	1.042	0.742	0.504	0.906	4.577	1.184	0.68	0.798	1.525	5.984	1.024	0.911	0.664
293.32	5.81	0.624	0.444	0.779	0.638	6.626	1.701	0.637	1.056	0.947	6.061	0.918	0.665	0.414	0.951	4.051	1.047	1.98	0.479	1.726	9.744	1.061	0.728	0.513	0.905	6.64	0.8	0.638	3.552	1.428	6.977	0.979	0.905	0.523	1.261	8.921	1.034	0.75	0.506	0.907	4.63	1.198	0.693	0.786	1.509	6.105	1.01	0.925	0.667
293.54	5.927	0.613	0.447	0.78	0.646	6.793	1.726	0.637	1.051	0.927	6.187	0.918	0.676	0.41	0.946	4.103	1.051	1.993	0.476	1.712	9.917	1.085	0.739	0.496	0.905	6.786	0.811	0.651	3.546	1.425	7.111	0.987	0.898	0.519	1.251	9.092	1.053	0.765	0.499	0.906	4.69	1.205	0.694	0.772	1.51	6.24	1.031	0.933	0.664
293.75	6.067	0.611	0.455	0.766	0.637	6.966	1.738	0.641	1.04	0.925	6.322	0.914	0.684	0.405	0.939	4.147	1.044	2.012	0.469	1.708	10.114	1.075	0.741	0.497	0.906	6.945	0.807	0.652	3.56	1.411	7.241	0.993	0.891	0.503	1.24	9.288	1.065	0.758	0.49	0.903	4.756	1.22	0.688	0.76	1.514	6.383	1.027	0.939	0.662
293.97	6.209	0.624	0.48	0.744	0.645	7.132	1.774	0.635	1.036	0.929	6.474	0.925	0.708	0.408	0.947	4.2	1.038	2.051	0.462	1.715	10.317	1.085	0.757	0.485	0.911	7.11	0.818	0.658	3.56	1.414	7.397	1.014	0.906	0.514	1.246	9.493	1.085	0.78	0.489	0.899	4.801	1.237	0.705	0.764	1.515	6.53	1.037	0.95	0.659
294.19	6.374	0.635	0.492	0.74	0.66	7.337	1.813	0.661	1.047	0.934	6.617	0.95	0.732	0.419	0.956	4.266	1.066	2.071	0.469	1.721	10.541	1.099	0.784	0.502	0.932	7.273	0.84	0.674	3.575	1.442	7.558	1.028	0.935	0.514	1.264	9.715	1.103	0.798	0.494	0.917	4.857	1.268	0.732	0.769	1.509	6.689	1.072	0.978	0.658
294.4	6.523	0.632	0.486	0.748	0.652	7.529	1.825	0.666	1.053	0.928	6.752	0.958	0.735	0.404	0.938	4.3	1.061	2.081	0.454	1.717	10.744	1.112	0.796	0.489	0.928	7.437	0.843	0.676	3.549	1.456	7.686	1.025	0.931	0.508	1.262	9.914	1.101	0.803	0.481	0.923	4.918	1.279	0.723	0.762	1.498	6.862	1.07	0.97	0.666
294.62	6.687	0.631	0.476	0.738	0.659	7.699	1.842	0.651	1.054	0.932	6.886	0.969	0.757	0.392	0.934	4.374	1.074	2.096	0.455	1.704	10.976	1.122	0.792	0.481	0.929	7.603	0.844	0.685	3.536	1.461	7.845	1.028	0.936	0.504	1.262	10.126	1.112	0.799	0.462	0.917	4.991	1.285	0.722	0.758	1.488	7.013	1.066	0.982	0.665
294.83	6.853	0.658	0.481	0.736	0.669	7.909	1.878	0.669	1.051	0.935	7.074	0.982	0.782	0.415	0.949	4.438	1.083	2.134	0.467	1.716	11.235	1.142	0.808	0.485	0.936	7.798	0.862	0.705	3.54	1.442	8.027	1.05	0.931	0.512	1.256	10.349	1.136	0.817	0.459	0.94	5.075	1.302	0.741	0.773	1.479	7.2	1.077	1.001	0.67
295.05	7.042	0.678	0.495	0.748	0.684	8.126	1.9	0.699	1.055	0.951	7.249	1.005	0.797	0.414	0.958	4.514	1.096	2.168	0.479	1.727	11.486	1.162	0.822	0.493	0.945	7.989	0.879	0.719	3.55	1.444	8.221	1.08	0.945	0.533	1.26	10.598	1.166	0.839	0.459	0.952	5.148	1.327	0.771	0.774	1.496	7.378	1.109	1.018	0.688
295.27	7.249	0.695	0.527	0.738	0.698	8.36	1.958	0.731	1.05	0.962	7.457	1.033	0.83	0.426	0.958	4.597	1.118	2.199	0.49	1.754	11.766	1.193	0.849	0.501	0.968	8.198	0.913	0.737	3.564	1.459	8.417	1.121	0.956	0.557	1.255	10.857	1.2	0.847	0.479	0.954	5.241	1.358	0.79	0.773	1.508	7.562	1.131	1.034	0.691
295.48	7.448	0.703	0.516	0.73	0.702	8.578	1.998	0.734	1.046	0.967	7.639	1.059	0.859	0.44	0.958	4.66	1.121	2.228	0.484	1.746	12.015	1.202	0.852	0.509	0.965	8.408	0.93	0.746	3.574	1.462	8.583	1.135	0.967	0.56	1.243	11.101	1.227	0.854	0.478	0.961	5.331	1.378	0.798	0.777	1.508	7.769	1.146	1.046	0.702
295.7	7.664	0.739	0.532	0.748	0.725	8.84	2.052	0.749	1.047	0.977	7.826	1.093	0.893	0.446	0.97	4.748	1.144	2.266	0.502	1.768	12.291	1.221	0.875	0.526	0.998	8.63	0.963	0.778	3.585	1.479	8.774	1.164	0.994	0.571	1.26	11.357	1.25	0.872	0.491	0.975	5.422	1.393	0.824	0.791	1.526	7.976	1.156	1.069	0.718
295.91	7.856	0.762	0.533	0.738	0.72	9.063	2.087	0.763	1.033	0.984	8.009	1.118	0.908	0.442	0.963	4.8	1.161	2.285	0.499	1.786	12.557	1.234	0.884	0.532	0.995	8.832	0.974	0.775	3.584	1.466	8.945	1.17	0.993	0.549	1.252	11.614	1.277	0.868	0.49	0.989	5.512	1.406	0.837	0.799	1.512	8.194	1.165	1.077	0.719
296.13	8.087	0.784	0.549	0.74	0.735	9.294	2.117	0.773	1.043	1.001	8.192	1.157	0.929	0.444	0.976	4.862	1.182	2.326	0.5	1.779	12.822	1.252	0.914	0.535	0.991	9.055	0.991	0.794	3.58	1.468	9.153	1.186	1.007	0.555	1.259	11.891	1.299	0.877	0.486	1.016	5.618	1.429	0.854	0.807	1.514	8.403	1.187	1.092	0.731
296.34	8.309	0.795	0.552	0.753	0.746	9.558	2.153	0.78	1.045	0.999	8.368	1.187	0.927	0.441	0.979	4.934	1.198	2.344	0.502	1.773	13.123	1.266	0.923	0.547	0.996	9.281	1.006	0.814	3.577	1.453	9.34	1.179	1.012	0.554	1.266	12.164	1.319	0.88	0.494	1.033	5.725	1.446	0.871	0.801	1.523	8.617	1.213	1.109	0.734
296.56	8.526	0.844	0.573	0.775	0.759	9.811	2.204	0.79	1.059	0.998	8.575	1.215	0.939	0.463	0.991	5.025	1.214	2.397	0.513	1.789	13.441	1.307	0.926	0.553	1.009	9.531	1.018	0.832	3.576	1.459	9.554	1.205	1.03	0.565	1.266	12.447	1.359	0.897	0.487	1.049	5.851	1.467	0.89	0.821	1.531	8.83	1.223	1.135	0.756
296.78	8.755	0.863	0.59	0.779	0.784	10.075	2.247	0.796	1.066	1.01	8.79	1.238	0.962	0.477	1.012	5.119	1.24	2.441	0.519	1.802	13.764	1.332	0.938	0.561	1.022	9.784	1.036	0.859	3.597	1.459	9.801	1.232	1.05	0.58	1.273	12.741	1.399	0.903	0.499	1.053	5.952	1.494	0.916	0.828	1.539	9.046	1.251	1.161	0.766
296.99	9.002	0.896	0.609	0.792	0.811	10.362	2.312	0.838	1.076	1.027	9.03	1.276	0.986	0.496	1.042	5.197	1.257	2.475	0.538	1.825	14.111	1.362	0.981	0.587	1.044	10.05	1.079	0.872	3.611	1.467	10.06	1.272	1.078	0.584	1.293	13.068	1.439	0.935	0.519	1.079	6.082	1.536	0.947	0.85	1.561	9.315	1.289	1.193	0.787
297.21	9.235	0.913	0.612	0.778	0.806	10.627	2.344	0.835	1.073	1.022	9.211	1.294	0.98	0.486	1.03	5.286	1.261	2.488	0.512	1.813	14.417	1.378	0.98	0.583	1.035	10.312	1.09	0.871	3.595	1.465	10.288	1.279	1.081	0.581	1.298	13.373	1.456	0.926	0.514	1.072	6.173	1.54	0.959	0.839	1.549	9.536	1.296	1.187	0.76
297.42	9.457	0.929	0.619	0.778	0.809	10.904	2.402	0.834	1.063	1.02	9.421	1.325	0.999	0.479	1.028	5.366	1.285	2.516	0.505	1.795	14.75	1.409	0.982	0.594	1.045	10.567	1.101	0.88	3.602	1.461	10.513	1.277	1.083	0.567	1.311	13.7	1.484	0.935	0.512	1.076	6.279	1.557	0.959	0.834	1.55	9.792	1.312	1.21	0.762
297.64	9.694	0.948	0.614	0.791	0.82	11.206	2.44	0.831	1.062	1.022	9.628	1.344	1.02	0.468	1.037	5.454	1.301	2.542	0.51	1.781	15.099	1.431	0.984	0.589	1.042	10.818	1.114	0.884	3.589	1.454	10.768	1.283	1.103	0.558	1.307	14.04	1.506	0.952	0.51	1.089	6.394	1.558	0.972	0.833	1.545	10.053	1.319	1.229	0.755
297.85	9.948	0.986	0.642	0.795	0.829	11.506	2.492	0.844	1.073	1.045	9.84	1.369	1.024	0.468	1.042	5.547	1.323	2.567	0.513	1.783	15.472	1.453	0.984	0.589	1.051	11.076	1.125	0.909	3.586	1.469	11.025	1.291	1.108	0.552	1.318	14.377	1.552	0.958	0.509	1.105	6.51	1.588	0.981	0.83	1.54	10.298	1.333	1.242	0.753
298.07	10.205	1.002	0.65	0.785	0.83	11.787	2.547	0.841	1.073	1.048	10.08	1.404	1.036	0.467	1.036	5.653	1.344	2.601	0.511	1.771	15.846	1.479	0.997	0.592	1.043	11.337	1.145	0.913	3.583	1.473	11.292	1.304	1.106	0.55	1.308	14.754	1.598	0.972	0.508	1.115	6.632	1.62	0.992	0.83	1.538	10.576	1.358	1.248	0.751
298.29	10.479	1.024	0.672	0.794	0.852	12.091	2.602	0.858	1.091	1.058	10.311	1.439	1.041	0.457	1.037	5.764	1.362	2.649	0.509	1.764	16.202	1.502	1.005	0.593	1.055	11.633	1.153	0.936	3.57	1.489	11.579	1.333	1.124	0.569	1.323	15.126	1.623	0.985	0.512	1.119	6.758	1.64	0.994	0.829	1.541	10.83	1.36	1.27	0.764
298.5	10.736	1.051	0.676	0.796	0.859	12.404	2.664	0.863	1.083	1.055	10.567	1.465	1.05	0.458	1.019	5.875	1.376	2.661	0.515	1.769	16.578	1.524	1.016	0.578	1.063	11.913	1.168	0.944	3.563	1.486	11.856	1.33	1.128	0.566	1.321	15.487	1.67	0.995	0.513	1.118	6.86	1.662	1.018	0.803	1.53	11.111	1.369	1.277	0.744
298.72	11.01	1.076	0.683	0.791	0.867	12.718	2.725	0.877	1.084	1.063	10.813	1.502	1.078	0.46	1.015	5.974	1.405	2.693	0.511	1.77	16.958	1.553	1.021	0.562	1.079	12.195	1.185	0.94	3.553	1.491	12.157	1.366	1.136	0.555	1.322	15.857	1.709	1	0.503	1.12	6.982	1.685	1.015	0.81	1.538	11.4	1.377	1.283	0.741
298.93	11.294	1.069	0.686	0.78	0.885	13.021	2.78	0.879	1.07	1.083	11.069	1.526	1.092	0.437	1.021	6.075	1.425	2.715	0.509	1.763	17.338	1.564	1.023	0.549	1.074	12.476	1.202	0.95	3.543	1.483	12.442	1.383	1.126	0.546	1.326	16.241	1.744	1.004	0.515	1.111	7.089	1.712	1.02	0.794	1.548	11.698	1.381	1.285	0.737
299.15	11.566	1.085	0.683	0.77	0.875	13.345	2.845	0.883	1.051	1.075	11.312	1.552	1.097	0.423	1.006	6.157	1.432	2.734	0.492	1.738	17.728	1.578	1.025	0.555	1.063	12.767	1.218	0.946	3.525	1.47	12.7	1.392	1.114	0.534	1.322	16.619	1.768	1.007	0.5	1.116	7.216	1.729	1.022	0.789	1.534	12.005	1.393	1.289	0.725
299.36	11.833	1.103	0.677	0.764	0.882	13.675	2.892	0.863	1.027	1.07	11.521	1.586	1.095	0.402	0.985	6.248	1.446	2.765	0.473	1.73	18.075	1.589	1.011	0.54	1.055	13.066	1.219	0.953	3.509	1.463	12.966	1.41	1.108	0.524	1.315	16.976	1.802	1	0.49	1.106	7.334	1.732	1.022	0.774	1.516	12.27	1.404	1.297	0.704
299.58	12.119	1.119	0.672	0.771	0.896	14.003	2.96	0.872	1.025	1.079	11.782	1.642	1.115	0.393	0.987	6.372	1.474	2.794	0.484	1.731	18.482	1.607	1.038	0.538	1.073	13.352	1.242	0.963	3.509	1.474	13.246	1.451	1.126	0.528	1.32	17.36	1.854	1.012	0.491	1.104	7.46	1.754	1.029	0.768	1.529	12.57	1.43	1.321	0.729
299.8	12.461	1.153	0.687	0.763	0.921	14.351	3.026	0.875	1.039	1.1	12.052	1.694	1.141	0.408	0.991	6.497	1.505	2.828	0.499	1.744	18.898	1.637	1.068	0.526	1.082	13.672	1.267	1.001	3.497	1.476	13.576	1.488	1.14	0.538	1.321	17.778	1.924	1.032	0.497	1.128	7.622	1.787	1.049	0.773	1.535	12.879	1.455	1.341	0.744
300.01	12.773	1.181	0.7	0.766	0.92	14.692	3.11	0.887	1.041	1.11	12.287	1.753	1.143	0.419	1.004	6.609	1.529	2.866	0.503	1.75	19.304	1.675	1.079	0.535	1.101	14.002	1.3	1.02	3.505	1.48	13.886	1.53	1.141	0.545	1.333	18.174	1.982	1.035	0.493	1.144	7.746	1.826	1.054	0.78	1.538	13.197	1.487	1.351	0.766
300.23	13.067	1.193	0.706	0.762	0.921	15.037	3.185	0.893	1.029	1.104	12.571	1.81	1.144	0.411	1.004	6.727	1.555	2.885	0.504	1.74	19.716	1.707	1.094	0.524	1.104	14.308	1.325	1.014	3.499	1.462	14.208	1.562	1.146	0.546	1.342	18.577	2.018	1.051	0.489	1.135	7.857	1.848	1.067	0.77	1.541	13.521	1.514	1.359	0.761
300.44	13.391	1.237	0.714	0.781	0.945	15.376	3.267	0.908	1.047	1.124	12.828	1.862	1.169	0.412	1.023	6.841	1.596	2.918	0.506	1.762	20.117	1.752	1.114	0.529	1.127	14.628	1.361	1.034	3.505	1.472	14.535	1.604	1.166	0.547	1.363	18.978	2.065	1.068	0.491	1.159	7.985	1.886	1.092	0.774	1.542	13.825	1.543	1.395	0.772
300.66	13.72	1.275	0.721	0.774	0.948	15.725	3.339	0.917	1.039	1.13	13.099	1.916	1.197	0.413	1.049	6.946	1.623	2.947	0.512	1.76	20.568	1.801	1.126	0.533	1.129	14.95	1.39	1.039	3.5	1.473	14.854	1.621	1.167	0.546	1.365	19.388	2.124	1.071	0.488	1.157	8.098	1.921	1.119	0.78	1.547	14.126	1.569	1.414	0.769
300.87	14.032	1.317	0.745	0.782	0.97	16.08	3.434	0.934	1.058	1.145	13.35	1.964	1.211	0.424	1.074	7.076	1.674	2.989	0.513	1.781	20.992	1.86	1.134	0.567	1.155	15.311	1.421	1.052	3.505	1.488	15.185	1.681	1.183	0.558	1.39	19.817	2.179	1.084	0.509	1.166	8.231	1.956	1.139	0.806	1.557	14.43	1.603	1.448	0.793
301.09	14.343	1.36	0.749	0.788	0.977	16.417	3.527	0.945	1.055	1.166	13.611	2.013	1.224	0.417	1.088	7.215	1.701	3.015	0.506	1.796	21.426	1.906	1.138	0.589	1.165	15.647	1.452	1.072	3.521	1.504	15.517	1.703	1.188	0.576	1.403	20.235	2.236	1.101	0.52	1.166	8.357	2.001	1.164	0.809	1.553	14.737	1.626	1.47	0.805
301.3	14.66	1.408	0.755	0.795	0.992	16.78	3.617	0.966	1.063	1.167	13.868	2.07	1.244	0.426	1.091	7.331	1.731	3.041	0.506	1.796	21.841	1.948	1.167	0.593	1.188	16.003	1.482	1.09	3.528	1.512	15.839	1.737	1.21	0.577	1.412	20.645	2.291	1.116	0.518	1.176	8.489	2.031	1.185	0.819	1.559	15.045	1.656	1.498	0.812
301.52	14.999	1.459	0.776	0.802	1.013	17.131	3.718	0.988	1.089	1.185	14.143	2.147	1.271	0.447	1.109	7.487	1.781	3.08	0.532	1.834	22.273	2.013	1.19	0.611	1.213	16.326	1.524	1.118	3.546	1.526	16.193	1.786	1.237	0.602	1.433	21.077	2.375	1.145	0.53	1.197	8.634	2.075	1.215	0.835	1.586	15.379	1.677	1.538	0.836
301.74	15.338	1.5	0.781	0.79	1.012	17.473	3.807	1.006	1.112	1.192	14.411	2.206	1.3	0.452	1.12	7.629	1.805	3.108	0.529	1.829	22.73	2.067	1.189	0.615	1.216	16.661	1.554	1.121	3.554	1.533	16.531	1.808	1.235	0.604	1.438	21.511	2.447	1.161	0.526	1.197	8.758	2.11	1.223	0.836	1.588	15.703	1.694	1.548	0.853
301.95	15.671	1.538	0.822	0.798	1.028	17.82	3.926	1.02	1.126	1.192	14.663	2.251	1.328	0.463	1.133	7.75	1.836	3.159	0.532	1.846	23.15	2.134	1.193	0.624	1.225	17.017	1.58	1.148	3.553	1.544	16.884	1.838	1.251	0.607	1.454	21.95	2.51	1.189	0.528	1.223	8.884	2.167	1.245	0.857	1.592	16.032	1.721	1.578	0.853
302.17	15.983	1.551	0.809	0.789	1.035	18.167	4.028	1.039	1.121	1.191	14.901	2.293	1.332	0.445	1.132	7.869	1.853	3.177	0.518	1.851	23.546	2.162	1.2	0.622	1.224	17.342	1.61	1.141	3.569	1.542	17.217	1.866	1.251	0.599	1.456	22.366	2.548	1.191	0.527	1.225	8.975	2.197	1.26	0.86	1.586	16.338	1.734	1.594	0.852
302.38	16.315	1.592	0.828	0.79	1.051	18.511	4.127	1.042	1.128	1.199	15.169	2.343	1.342	0.436	1.13	8.007	1.88	3.208	0.525	1.851	23.975	2.19	1.213	0.616	1.227	17.691	1.618	1.148	3.552	1.546	17.569	1.892	1.259	0.591	1.452	22.809	2.607	1.208	0.526	1.219	9.104	2.237	1.272	0.862	1.59	16.644	1.747	1.611	0.847
302.6	16.671	1.629	0.833	0.79	1.06	18.821	4.22	1.05	1.129	1.211	15.408	2.386	1.373	0.438	1.122	8.133	1.908	3.237	0.515	1.863	24.404	2.239	1.22	0.62	1.229	18.037	1.639	1.174	3.567	1.551	17.908	1.929	1.269	0.59	1.45	23.258	2.666	1.216	0.523	1.232	9.247	2.269	1.283	0.874	1.597	16.968	1.764	1.625	0.867
302.81	16.984	1.635	0.82	0.772	1.031	19.149	4.303	1.044	1.101	1.198	15.634	2.432	1.363	0.429	1.113	8.231	1.913	3.247	0.496	1.853	24.803	2.255	1.208	0.599	1.21	18.347	1.635	1.164	3.564	1.533	18.243	1.942	1.247	0.581	1.429	23.636	2.734	1.194	0.507	1.203	9.35	2.275	1.257	0.852	1.58	17.269	1.767	1.609	0.856
303.03	17.293	1.665	0.823	0.78	1.046	19.461	4.399	1.042	1.108	1.205	15.843	2.477	1.37	0.442	1.11	8.376	1.949	3.268	0.491	1.855	25.214	2.292	1.226	0.612	1.231	18.674	1.661	1.174	3.571	1.527	18.603	1.987	1.255	0.584	1.439	24.052	2.807	1.225	0.517	1.219	9.483	2.312	1.27	0.853	1.58	17.597	1.798	1.624	0.862
303.24	17.625	1.682	0.808	0.758	1.043	19.775	4.482	1.041	1.087	1.199	16.077	2.526	1.386	0.42	1.091	8.492	1.952	3.285	0.465	1.828	25.616	2.32	1.223	0.594	1.208	18.964	1.686	1.171	3.56	1.519	18.939	2.011	1.257	0.574	1.433	24.455	2.873	1.224	0.489	1.22	9.592	2.324	1.262	0.842	1.563	17.913	1.807	1.628	0.855
303.46	17.967	1.699	0.811	0.755	1.041	20.102	4.586	1.056	1.089	1.192	16.308	2.574	1.395	0.426	1.087	8.621	1.973	3.313	0.466	1.819	26.016	2.357	1.244	0.581	1.2	19.266	1.709	1.18	3.553	1.52	19.268	2.04	1.265	0.564	1.443	24.901	2.948	1.228	0.49	1.238	9.702	2.351	1.27	0.837	1.568	18.249	1.82	1.643	0.864
303.67	18.307	1.73	0.812	0.748	1.035	20.442	4.688	1.041	1.092	1.202	16.523	2.639	1.412	0.427	1.091	8.744	1.999	3.346	0.475	1.815	26.42	2.411	1.248	0.596	1.207	19.582	1.751	1.182	3.555	1.517	19.627	2.079	1.264	0.574	1.447	25.342	3.028	1.233	0.487	1.254	9.814	2.386	1.28	0.841	1.565	18.584	1.841	1.664	0.869
303.89	18.656	1.765	0.82	0.747	1.042	20.757	4.789	1.046	1.073	1.221	16.75	2.691	1.434	0.407	1.096	8.858	2.018	3.366	0.469	1.8	26.819	2.447	1.254	0.583	1.197	19.918	1.766	1.188	3.543	1.528	19.973	2.11	1.26	0.558	1.448	25.779	3.089	1.237	0.481	1.252	9.921	2.42	1.279	0.83	1.559	18.876	1.878	1.679	0.874
304.11	18.983	1.79	0.845	0.766	1.054	21.068	4.901	1.056	1.068	1.23	16.979	2.747	1.448	0.421	1.094	8.971	2.065	3.399	0.469	1.81	27.215	2.5	1.277	0.593	1.212	20.257	1.792	1.204	3.547	1.537	20.334	2.149	1.278	0.557	1.454	26.197	3.172	1.242	0.496	1.273	10.037	2.466	1.297	0.839	1.568	19.208	1.912	1.697	0.883
304.32	19.306	1.819	0.834	0.751	1.049	21.37	4.994	1.062	1.058	1.24	17.191	2.813	1.447	0.414	1.099	9.095	2.086	3.402	0.465	1.797	27.606	2.527	1.276	0.581	1.204	20.559	1.807	1.199	3.537	1.535	20.669	2.176	1.274	0.549	1.451	26.609	3.242	1.249	0.494	1.281	10.153	2.482	1.305	0.83	1.571	19.524	1.921	1.69	0.886
304.54	19.604	1.873	0.85	0.752	1.032	21.672	5.097	1.053	1.064	1.238	17.423	2.881	1.456	0.415	1.095	9.22	2.115	3.438	0.467	1.783	27.974	2.58	1.273	0.588	1.2	20.889	1.828	1.198	3.527	1.55	20.993	2.218	1.273	0.548	1.461	27.017	3.315	1.247	0.489	1.287	10.269	2.517	1.304	0.823	1.563	19.841	1.944	1.685	0.871
304.75	19.938	1.917	0.845	0.747	1.044	21.971	5.184	1.066	1.063	1.235	17.633	2.93	1.472	0.422	1.079	9.343	2.152	3.457	0.462	1.781	28.342	2.631	1.284	0.586	1.196	21.179	1.862	1.208	3.552	1.547	21.304	2.249	1.274	0.557	1.478	27.415	3.375	1.26	0.477	1.295	10.369	2.54	1.315	0.821	1.565	20.165	1.979	1.698	0.881
304.97	20.237	1.947	0.836	0.751	1.045	22.297	5.285	1.079	1.054	1.226	17.819	2.981	1.484	0.418	1.095	9.458	2.173	3.484	0.462	1.772	28.693	2.678	1.291	0.582	1.204	21.49	1.883	1.205	3.548	1.542	21.644	2.285	1.279	0.555	1.48	27.795	3.45	1.263	0.483	1.296	10.445	2.566	1.312	0.816	1.555	20.467	1.995	1.702	0.881
305.18	20.551	2.003	0.873	0.76	1.078	22.617	5.417	1.099	1.091	1.254	18.04	3.063	1.519	0.444	1.103	9.607	2.218	3.521	0.492	1.785	29.076	2.754	1.329	0.608	1.242	21.82	1.929	1.24	3.551	1.569	21.979	2.342	1.308	0.575	1.512	28.232	3.534	1.311	0.498	1.331	10.572	2.62	1.349	0.846	1.583	20.806	2.04	1.737	0.914
305.4	20.859	2.048	0.876	0.757	1.091	22.93	5.517	1.105	1.082	1.255	18.289	3.127	1.532	0.431	1.105	9.724	2.244	3.538	0.483	1.798	29.393	2.806	1.335	0.599	1.24	22.11	1.959	1.249	3.563	1.584	22.271	2.377	1.315	0.573	1.509	28.644	3.602	1.298	0.485	1.329	10.658	2.656	1.346	0.847	1.584	21.131	2.059	1.74	0.911
305.61	21.145	2.081	0.884	0.759	1.088	23.235	5.639	1.11	1.102	1.247	18.496	3.182	1.55	0.444	1.131	9.827	2.282	3.557	0.499	1.807	29.751	2.855	1.352	0.609	1.255	22.434	1.977	1.265	3.566	1.579	22.595	2.416	1.328	0.569	1.509	29.037	3.666	1.314	0.494	1.346	10.76	2.702	1.355	0.852	1.59	21.45	2.087	1.75	0.915
305.83	21.428	2.134	0.878	0.758	1.094	23.528	5.74	1.103	1.091	1.24	18.717	3.246	1.57	0.445	1.133	9.927	2.317	3.579	0.501	1.802	30.094	2.908	1.349	0.614	1.259	22.752	1.996	1.27	3.58	1.567	22.922	2.464	1.335	0.562	1.497	29.411	3.734	1.321	0.494	1.335	10.859	2.734	1.361	0.85	1.582	21.74	2.11	1.76	0.917
306.04	21.719	2.165	0.887	0.764	1.096	23.809	5.848	1.132	1.09	1.232	18.952	3.3	1.586	0.456	1.135	10.04	2.355	3.605	0.494	1.818	30.443	2.952	1.356	0.603	1.253	23.039	2.011	1.28	3.586	1.575	23.249	2.492	1.342	0.567	1.515	29.795	3.799	1.327	0.503	1.344	10.971	2.774	1.374	0.85	1.58	22.029	2.138	1.769	0.932
306.26	21.996	2.205	0.898	0.77	1.098	24.122	5.968	1.145	1.11	1.23	19.137	3.36	1.594	0.466	1.139	10.171	2.382	3.639	0.5	1.832	30.767	2.991	1.361	0.61	1.274	23.336	2.039	1.297	3.599	1.567	23.556	2.534	1.361	0.563	1.519	30.137	3.88	1.334	0.514	1.353	11.074	2.811	1.386	0.85	1.583	22.302	2.151	1.774	0.93
306.47	22.276	2.249	0.887	0.752	1.08	24.407	6.051	1.134	1.101	1.219	19.342	3.394	1.601	0.44	1.133	10.272	2.386	3.65	0.483	1.827	31.069	3.022	1.349	0.593	1.277	23.599	2.045	1.299	3.58	1.549	23.847	2.553	1.352	0.558	1.519	30.514	3.918	1.337	0.498	1.334	11.138	2.829	1.384	0.844	1.568	22.537	2.151	1.795	0.925
306.69	22.551	2.305	0.892	0.765	1.092	24.696	6.146	1.153	1.111	1.224	19.552	3.446	1.618	0.445	1.13	10.367	2.416	3.671	0.49	1.827	31.379	3.069	1.366	0.595	1.298	23.872	2.077	1.311	3.598	1.543	24.152	2.593	1.35	0.55	1.522	30.893	3.994	1.331	0.487	1.317	11.228	2.882	1.392	0.844	1.564	22.805	2.176	1.81	0.94
306.9	22.859	2.33	0.884	0.77	1.092	24.98	6.247	1.157	1.09	1.211	19.751	3.498	1.62	0.442	1.149	10.472	2.441	3.672	0.48	1.823	31.711	3.11	1.364	0.584	1.293	24.136	2.089	1.316	3.594	1.522	24.459	2.626	1.356	0.543	1.514	31.254	4.06	1.338	0.476	1.302	11.305	2.895	1.391	0.834	1.569	23.055	2.182	1.826	0.964
307.12	23.105	2.344	0.887	0.763	1.082	25.237	6.328	1.156	1.068	1.215	19.939	3.559	1.626	0.431	1.157	10.573	2.453	3.698	0.462	1.824	32.035	3.163	1.378	0.582	1.293	24.394	2.101	1.317	3.575	1.519	24.757	2.655	1.357	0.526	1.511	31.59	4.136	1.325	0.49	1.29	11.38	2.928	1.39	0.827	1.553	23.309	2.178	1.815	0.961
307.34	23.362	2.397	0.897	0.76	1.085	25.507	6.43	1.146	1.073	1.202	20.131	3.615	1.64	0.423	1.15	10.673	2.469	3.718	0.462	1.836	32.328	3.192	1.389	0.582	1.295	24.637	2.127	1.318	3.568	1.53	25.014	2.678	1.349	0.526	1.514	31.934	4.199	1.33	0.478	1.307	11.478	2.966	1.411	0.833	1.552	23.555	2.202	1.832	0.968
307.55	23.628	2.435	0.887	0.744	1.077	25.747	6.519	1.138	1.043	1.183	20.296	3.643	1.65	0.407	1.146	10.766	2.488	3.735	0.444	1.832	32.632	3.222	1.387	0.574	1.287	24.91	2.132	1.31	3.56	1.516	25.283	2.714	1.351	0.503	1.505	32.283	4.264	1.316	0.491	1.293	11.552	2.994	1.413	0.819	1.547	23.8	2.222	1.844	0.955
307.77	23.909	2.486	0.906	0.772	1.081	26.003	6.624	1.155	1.043	1.194	20.459	3.712	1.677	0.43	1.154	10.88	2.516	3.792	0.469	1.844	32.947	3.262	1.404	0.584	1.295	25.16	2.163	1.334	3.59	1.528	25.582	2.767	1.363	0.511	1.532	32.612	4.339	1.332	0.515	1.316	11.655	3.044	1.435	0.837	1.549	24.052	2.246	1.867	0.984
307.98	24.191	2.544	0.923	0.792	1.093	26.255	6.723	1.166	1.039	1.222	20.627	3.789	1.693	0.439	1.158	11.014	2.554	3.828	0.48	1.853	33.28	3.313	1.408	0.575	1.327	25.41	2.192	1.356	3.625	1.543	25.867	2.801	1.366	0.526	1.542	32.955	4.417	1.351	0.527	1.324	11.768	3.082	1.467	0.857	1.57	24.295	2.285	1.886	1.003
308.2	24.417	2.574	0.936	0.786	1.108	26.485	6.799	1.171	1.048	1.228	20.771	3.846	1.698	0.427	1.155	11.112	2.565	3.849	0.483	1.852	33.553	3.347	1.414	0.574	1.338	25.632	2.206	1.362	3.605	1.556	26.109	2.825	1.367	0.536	1.542	33.245	4.477	1.365	0.505	1.317	11.862	3.105	1.469	0.864	1.582	24.51	2.325	1.891	1.002
308.41	24.666	2.624	0.953	0.794	1.117	26.742	6.899	1.162	1.05	1.251	20.914	3.892	1.718	0.425	1.162	11.231	2.582	3.868	0.494	1.852	33.798	3.387	1.429	0.579	1.339	25.874	2.217	1.369	3.605	1.552	26.346	2.869	1.384	0.534	1.53	33.554	4.547	1.38	0.501	1.323	11.965	3.138	1.479	0.871	1.583	24.751	2.359	1.89	1.005
308.63	24.893	2.656	0.949	0.795	1.112	26.964	6.976	1.163	1.033	1.242	21.093	3.928	1.735	0.434	1.157	11.319	2.616	3.893	0.496	1.858	34.094	3.429	1.432	0.57	1.337	26.103	2.248	1.364	3.6	1.558	26.608	2.906	1.387	0.538	1.536	33.887	4.614	1.387	0.493	1.325	12.06	3.163	1.5	0.897	1.572	25.013	2.391	1.903	1.019
308.84	25.136	2.676	0.958	0.793	1.11	27.18	7.06	1.167	1.035	1.246	21.247	3.975	1.734	0.437	1.174	11.419	2.633	3.904	0.5	1.849	34.334	3.456	1.442	0.561	1.317	26.305	2.267	1.359	3.589	1.56	26.836	2.934	1.393	0.538	1.53	34.171	4.681	1.381	0.494	1.336	12.146	3.198	1.517	0.891	1.571	25.252	2.423	1.895	1.006
309.06	25.367	2.683	0.962	0.785	1.107	27.38	7.137	1.143	1.019	1.239	21.391	4.018	1.744	0.432	1.171	11.512	2.653	3.933	0.487	1.853	34.571	3.482	1.433	0.559	1.301	26.505	2.284	1.369	3.582	1.573	27.047	2.951	1.399	0.542	1.525	34.443	4.733	1.389	0.506	1.334	12.233	3.204	1.514	0.882	1.556	25.465	2.446	1.893	0.984
309.27	25.563	2.725	0.975	0.782	1.128	27.56	7.218	1.155	1.04	1.254	21.524	4.068	1.776	0.452	1.169	11.594	2.7	3.97	0.509	1.868	34.826	3.516	1.457	0.574	1.321	26.717	2.314	1.374	3.576	1.59	27.271	2.993	1.411	0.554	1.528	34.703	4.803	1.402	0.521	1.359	12.319	3.253	1.544	0.913	1.566	25.691	2.483	1.916	0.979
309.49	25.82	2.788	0.99	0.796	1.14	27.792	7.33	1.176	1.071	1.278	21.701	4.128	1.815	0.47	1.203	11.691	2.751	4.005	0.538	1.887	35.087	3.562	1.468	0.595	1.33	26.976	2.354	1.403	3.591	1.626	27.525	3.04	1.432	0.569	1.552	35.003	4.88	1.434	0.523	1.382	12.434	3.298	1.573	0.932	1.587	25.942	2.52	1.96	1.008
309.7	26.047	2.831	1.009	0.807	1.161	27.965	7.414	1.196	1.084	1.299	21.871	4.174	1.826	0.485	1.217	11.786	2.789	4.04	0.546	1.906	35.339	3.61	1.484	0.619	1.351	27.196	2.371	1.411	3.592	1.64	27.791	3.084	1.467	0.582	1.566	35.291	4.954	1.44	0.535	1.386	12.515	3.335	1.592	0.941	1.597	26.179	2.55	1.982	1.008
309.92	26.23	2.85	1.009	0.808	1.153	28.164	7.465	1.202	1.102	1.308	22.016	4.221	1.818	0.49	1.218	11.856	2.8	4.068	0.541	1.902	35.536	3.635	1.473	0.612	1.343	27.327	2.398	1.426	3.594	1.636	27.991	3.107	1.469	0.579	1.558	35.545	5.01	1.441	0.519	1.386	12.573	3.345	1.596	0.94	1.59	26.373	2.565	1.981	1.009
310.13	26.416	2.87	1.007	0.783	1.145	28.356	7.543	1.204	1.118	1.299	22.144	4.246	1.827	0.474	1.215	11.919	2.807	4.055	0.534	1.889	35.773	3.673	1.479	0.614	1.34	27.509	2.407	1.422	3.569	1.632	28.208	3.133	1.475	0.582	1.547	35.783	5.062	1.441	0.514	1.378	12.636	3.344	1.607	0.924	1.601	26.564	2.584	1.986	0.997
310.35	26.614	2.908	1.01	0.789	1.146	28.549	7.607	1.209	1.119	1.296	22.274	4.278	1.833	0.465	1.217	11.976	2.822	4.077	0.531	1.892	35.917	3.723	1.499	0.62	1.328	27.665	2.44	1.414	3.552	1.641	28.415	3.169	1.479	0.58	1.557	36.006	5.122	1.448	0.514	1.366	12.679	3.366	1.593	0.923	1.605	26.757	2.588	1.991	1.001
310.56	26.814	2.938	1.014	0.805	1.143	28.747	7.669	1.207	1.124	1.298	22.388	4.312	1.842	0.468	1.219	12.041	2.841	4.091	0.531	1.905	36.121	3.76	1.508	0.617	1.31	27.842	2.461	1.421	3.564	1.633	28.643	3.208	1.496	0.573	1.559	36.264	5.173	1.445	0.525	1.38	12.744	3.386	1.607	0.929	1.6	26.974	2.582	2.002	0.998
310.78	26.992	2.962	1.007	0.797	1.139	28.876	7.708	1.213	1.103	1.285	22.486	4.333	1.839	0.458	1.209	12.074	2.858	4.096	0.511	1.902	36.32	3.788	1.495	0.611	1.301	27.947	2.469	1.422	3.541	1.62	28.823	3.225	1.487	0.553	1.558	36.486	5.211	1.442	0.513	1.357	12.763	3.391	1.588	0.915	1.592	27.144	2.572	2.002	0.984
310.99	27.167	2.998	0.997	0.784	1.144	29.022	7.757	1.209	1.101	1.284	22.571	4.361	1.819	0.447	1.209	12.121	2.865	4.09	0.5	1.881	36.443	3.814	1.504	0.6	1.301	28.048	2.474	1.423	3.537	1.617	28.966	3.238	1.477	0.546	1.538	36.657	5.246	1.435	0.492	1.349	12.778	3.397	1.565	0.896	1.591	27.288	2.574	1.991	0.978
311.21	27.32	3.039	1.011	0.8	1.174	29.194	7.841	1.228	1.111	1.302	22.671	4.41	1.842	0.463	1.209	12.181	2.899	4.117	0.525	1.899	36.618	3.875	1.528	0.617	1.325	28.175	2.499	1.455	3.554	1.627	29.121	3.282	1.501	0.565	1.548	36.87	5.312	1.447	0.501	1.357	12.848	3.414	1.565	0.907	1.602	27.443	2.6	2.005	1.009
311.42	27.467	3.081	1.017	0.811	1.184	29.369	7.915	1.255	1.126	1.311	22.776	4.451	1.849	0.476	1.23	12.255	2.924	4.118	0.537	1.907	36.812	3.92	1.547	0.629	1.331	28.314	2.521	1.461	3.558	1.624	29.314	3.322	1.517	0.567	1.553	37.048	5.356	1.46	0.507	1.383	12.895	3.438	1.579	0.928	1.613	27.628	2.621	2.019	1.035
311.64	27.622	3.107	1.025	0.82	1.191	29.51	7.982	1.264	1.12	1.319	22.867	4.484	1.856	0.475	1.243	12.319	2.932	4.127	0.533	1.908	36.956	3.971	1.555	0.637	1.337	28.409	2.552	1.485	3.579	1.625	29.463	3.338	1.536	0.568	1.575	37.241	5.399	1.465	0.511	1.39	12.96	3.464	1.587	0.932	1.61	27.769	2.646	2.022	1.061
311.85	27.736	3.105	1.021	0.824	1.201	29.635	8.021	1.273	1.132	1.311	22.91	4.508	1.86	0.481	1.231	12.358	2.942	4.128	0.528	1.905	37.067	3.985	1.548	0.639	1.35	28.479	2.564	1.491	3.571	1.603	29.584	3.362	1.528	0.568	1.563	37.38	5.43	1.463	0.517	1.397	12.978	3.49	1.591	0.942	1.617	27.89	2.668	2.019	1.057
312.07	27.844	3.117	1.014	0.821	1.197	29.761	8.059	1.271	1.13	1.31	22.939	4.541	1.862	0.494	1.234	12.38	2.947	4.126	0.531	1.893	37.181	4.016	1.546	0.622	1.324	28.557	2.582	1.509	3.571	1.609	29.657	3.391	1.522	0.558	1.557	37.485	5.452	1.473	0.514	1.401	13.021	3.498	1.581	0.939	1.617	27.978	2.677	2.017	1.063
312.28	27.948	3.143	1.028	0.824	1.207	29.856	8.12	1.283	1.119	1.31	23.004	4.579	1.878	0.485	1.235	12.422	2.964	4.118	0.548	1.893	37.313	4.052	1.564	0.621	1.319	28.66	2.594	1.508	3.574	1.605	29.793	3.406	1.522	0.569	1.57	37.613	5.488	1.478	0.522	1.403	13.065	3.547	1.589	0.941	1.617	28.096	2.693	2.016	1.08
312.5	28.025	3.137	1.009	0.81	1.206	29.907	8.145	1.262	1.107	1.308	23.044	4.587	1.86	0.473	1.224	12.441	2.966	4.117	0.53	1.876	37.378	4.047	1.551	0.605	1.309	28.715	2.601	1.507	3.557	1.582	29.854	3.41	1.512	0.557	1.571	37.719	5.509	1.47	0.501	1.399	13.084	3.551	1.582	0.936	1.605	28.188	2.704	2.002	1.069
312.71	28.114	3.153	1.018	0.809	1.224	29.97	8.197	1.268	1.115	1.318	23.092	4.62	1.881	0.482	1.236	12.492	2.981	4.126	0.536	1.876	37.477	4.062	1.554	0.617	1.312	28.783	2.614	1.53	3.545	1.585	29.947	3.43	1.516	0.567	1.574	37.84	5.537	1.477	0.513	1.414	13.119	3.587	1.6	0.941	1.594	28.309	2.727	2.017	1.073
312.93	28.231	3.181	1.04	0.798	1.219	30.032	8.255	1.291	1.122	1.325	23.151	4.637	1.889	0.505	1.253	12.555	3.013	4.143	0.541	1.88	37.561	4.1	1.569	0.631	1.335	28.85	2.63	1.557	3.546	1.58	29.995	3.459	1.521	0.588	1.582	37.938	5.566	1.498	0.526	1.419	13.146	3.612	1.604	0.937	1.597	28.408	2.747	2.028	1.088
313.14	28.347	3.204	1.048	0.809	1.227	30.1	8.308	1.291	1.149	1.336	23.175	4.665	1.909	0.506	1.269	12.613	3.023	4.16	0.565	1.888	37.651	4.126	1.595	0.656	1.366	28.934	2.653	1.578	3.56	1.61	30.115	3.485	1.533	0.605	1.605	38.009	5.608	1.519	0.546	1.445	13.201	3.642	1.639	0.945	1.619	28.503	2.777	2.048	1.114
313.36	28.401	3.212	1.074	0.812	1.229	30.182	8.366	1.297	1.169	1.353	23.215	4.703	1.941	0.523	1.275	12.671	3.042	4.188	0.567	1.9	37.74	4.168	1.61	0.676	1.373	29.006	2.664	1.599	3.567	1.599	30.231	3.509	1.543	0.616	1.624	38.153	5.635	1.531	0.576	1.456	13.267	3.678	1.654	0.97	1.633	28.604	2.802	2.075	1.125
313.57	28.481	3.233	1.064	0.811	1.221	30.238	8.408	1.306	1.177	1.337	23.245	4.71	1.934	0.524	1.273	12.695	3.045	4.217	0.58	1.904	37.835	4.167	1.611	0.688	1.383	29.064	2.678	1.606	3.567	1.6	30.306	3.539	1.534	0.611	1.638	38.246	5.65	1.549	0.586	1.457	13.298	3.701	1.666	0.98	1.641	28.752	2.813	2.096	1.125
313.79	28.541	3.248	1.067	0.798	1.216	30.248	8.431	1.296	1.157	1.334	23.243	4.708	1.935	0.503	1.262	12.708	3.05	4.232	0.581	1.905	37.889	4.185	1.61	0.671	1.373	29.097	2.684	1.592	3.564	1.588	30.371	3.542	1.532	0.608	1.632	38.348	5.677	1.543	0.58	1.434	13.308	3.729	1.665	0.972	1.647	28.84	2.806	2.108	1.123
314	28.59	3.247	1.06	0.784	1.205	30.292	8.436	1.289	1.149	1.322	23.261	4.714	1.924	0.489	1.242	12.719	3.043	4.24	0.58	1.899	37.925	4.185	1.6	0.656	1.355	29.133	2.677	1.583	3.547	1.575	30.436	3.548	1.511	0.608	1.6	38.438	5.694	1.543	0.561	1.421	13.331	3.728	1.65	0.959	1.639	28.94	2.796	2.097	1.108
314.22	28.635	3.269	1.06	0.774	1.205	30.317	8.474	1.278	1.149	1.317	23.275	4.718	1.92	0.483	1.237	12.731	3.037	4.248	0.567	1.884	37.959	4.198	1.598	0.643	1.346	29.147	2.668	1.581	3.546	1.586	30.492	3.553	1.529	0.609	1.601	38.531	5.711	1.54	0.554	1.413	13.389	3.72	1.652	0.939	1.643	29.017	2.803	2.103	1.103
314.43	28.7	3.276	1.055	0.77	1.2	30.345	8.501	1.288	1.148	1.317	23.297	4.743	1.919	0.465	1.227	12.759	3.05	4.272	0.566	1.872	38.015	4.21	1.607	0.655	1.347	29.18	2.676	1.583	3.556	1.57	30.572	3.56	1.526	0.611	1.598	38.64	5.738	1.552	0.555	1.407	13.436	3.729	1.657	0.927	1.643	29.13	2.819	2.102	1.112
314.65	28.762	3.294	1.062	0.775	1.206	30.384	8.53	1.292	1.155	1.317	23.311	4.762	1.928	0.463	1.234	12.796	3.066	4.287	0.553	1.873	38.085	4.217	1.615	0.663	1.342	29.229	2.686	1.583	3.563	1.592	30.616	3.589	1.546	0.603	1.603	38.7	5.77	1.571	0.561	1.416	13.486	3.735	1.67	0.939	1.652	29.189	2.831	2.119	1.108
314.86	28.828	3.326	1.087	0.794	1.218	30.426	8.563	1.317	1.159	1.338	23.321	4.804	1.956	0.482	1.254	12.833	3.095	4.32	0.568	1.892	38.146	4.252	1.635	0.671	1.345	29.275	2.71	1.601	3.578	1.619	30.697	3.597	1.56	0.61	1.609	38.798	5.807	1.599	0.577	1.426	13.536	3.771	1.682	0.954	1.663	29.266	2.847	2.139	1.113
315.08	28.856	3.319	1.09	0.788	1.215	30.448	8.592	1.332	1.161	1.33	23.328	4.803	1.948	0.492	1.254	12.847	3.091	4.328	0.577	1.891	38.206	4.256	1.63	0.669	1.337	29.281	2.715	1.603	3.588	1.612	30.759	3.598	1.567	0.605	1.602	38.837	5.81	1.611	0.564	1.413	13.579	3.768	1.69	0.945	1.672	29.31	2.853	2.144	1.118
315.29	28.863	3.319	1.077	0.787	1.223	30.434	8.642	1.333	1.16	1.346	23.31	4.813	1.957	0.484	1.251	12.844	3.089	4.352	0.579	1.887	38.22	4.253	1.631	0.661	1.337	29.28	2.733	1.597	3.588	1.632	30.797	3.612	1.568	0.602	1.614	38.9	5.839	1.616	0.554	1.425	13.605	3.798	1.71	0.954	1.687	29.356	2.884	2.135	1.127
315.51	28.854	3.319	1.079	0.783	1.22	30.435	8.669	1.331	1.154	1.344	23.339	4.834	1.945	0.482	1.244	12.849	3.085	4.363	0.554	1.869	38.25	4.249	1.635	0.637	1.303	29.276	2.741	1.59	3.586	1.616	30.799	3.628	1.566	0.597	1.6	38.971	5.849	1.606	0.539	1.407	13.635	3.797	1.71	0.955	1.666	29.405	2.884	2.144	1.119
315.72	28.886	3.324	1.076	0.794	1.216	30.404	8.669	1.333	1.146	1.322	23.324	4.836	1.944	0.469	1.243	12.836	3.079	4.364	0.559	1.861	38.286	4.225	1.626	0.634	1.296	29.266	2.743	1.601	3.573	1.63	30.79	3.639	1.565	0.584	1.596	38.98	5.867	1.616	0.535	1.409	13.64	3.796	1.717	0.929	1.665	29.451	2.875	2.135	1.11
315.93	28.878	3.32	1.083	0.787	1.218	30.384	8.662	1.333	1.135	1.335	23.282	4.849	1.947	0.459	1.243	12.836	3.082	4.344	0.536	1.852	38.255	4.234	1.624	0.628	1.28	29.268	2.752	1.599	3.586	1.624	30.806	3.633	1.567	0.578	1.589	38.978	5.879	1.616	0.52	1.402	13.659	3.799	1.721	0.918	1.67	29.478	2.887	2.127	1.117
316.15	28.878	3.302	1.083	0.793	1.23	30.374	8.666	1.324	1.139	1.335	23.283	4.861	1.952	0.464	1.252	12.826	3.088	4.352	0.524	1.848	38.228	4.223	1.625	0.635	1.292	29.251	2.738	1.616	3.578	1.645	30.793	3.637	1.568	0.585	1.596	38.979	5.887	1.622	0.52	1.415	13.705	3.799	1.723	0.916	1.677	29.479	2.913	2.122	1.111
316.36	28.898	3.329	1.111	0.804	1.245	30.381	8.704	1.346	1.156	1.355	23.285	4.886	1.979	0.468	1.288	12.858	3.116	4.371	0.537	1.868	38.262	4.235	1.65	0.652	1.324	29.296	2.753	1.629	3.602	1.665	30.842	3.653	1.596	0.593	1.622	39.011	5.902	1.636	0.553	1.436	13.734	3.808	1.754	0.926	1.691	29.539	2.936	2.144	1.125
316.58	28.912	3.334	1.128	0.803	1.235	30.363	8.732	1.343	1.145	1.355	23.301	4.914	1.981	0.464	1.299	12.867	3.117	4.385	0.54	1.88	38.271	4.249	1.668	0.666	1.324	29.311	2.765	1.638	3.608	1.642	30.848	3.667	1.601	0.6	1.629	39.014	5.926	1.653	0.553	1.449	13.746	3.82	1.767	0.93	1.678	29.576	2.94	2.148	1.132
316.79	28.896	3.329	1.134	0.813	1.245	30.365	8.76	1.355	1.147	1.374	23.283	4.926	2.008	0.47	1.317	12.877	3.121	4.386	0.557	1.895	38.237	4.261	1.67	0.667	1.343	29.288	2.773	1.651	3.629	1.651	30.842	3.682	1.619	0.605	1.65	38.989	5.965	1.667	0.571	1.466	13.76	3.833	1.778	0.942	1.687	29.608	2.948	2.165	1.138
317.01	28.898	3.336	1.141	0.82	1.261	30.342	8.778	1.359	1.153	1.376	23.255	4.918	2.031	0.484	1.32	12.886	3.127	4.402	0.569	1.904	38.21	4.279	1.68	0.67	1.366	29.255	2.777	1.666	3.638	1.661	30.82	3.683	1.62	0.619	1.648	39	5.963	1.667	0.574	1.46	13.78	3.833	1.781	0.944	1.692	29.678	2.952	2.176	1.143
317.22	28.885	3.333	1.128	0.817	1.256	30.335	8.785	1.362	1.149	1.36	23.207	4.898	2.021	0.481	1.323	12.887	3.124	4.382	0.574	1.893	38.158	4.278	1.667	0.666	1.368	29.227	2.769	1.652	3.646	1.661	30.784	3.689	1.607	0.616	1.643	38.969	5.956	1.668	0.569	1.447	13.792	3.82	1.778	0.931	1.697	29.71	2.952	2.179	1.159
317.44	28.902	3.339	1.133	0.816	1.247	30.309	8.78	1.36	1.147	1.362	23.179	4.907	2.024	0.471	1.31	12.863	3.144	4.374	0.558	1.898	38.127	4.283	1.681	0.661	1.371	29.191	2.76	1.651	3.653	1.653	30.742	3.697	1.616	0.605	1.636	38.967	5.981	1.671	0.581	1.456	13.789	3.823	1.789	0.933	1.701	29.736	2.956	2.183	1.147
317.65	28.896	3.337	1.15	0.833	1.244	30.321	8.779	1.351	1.143	1.34	23.16	4.916	2.026	0.467	1.299	12.851	3.141	4.359	0.552	1.897	38.113	4.291	1.676	0.669	1.378	29.163	2.767	1.647	3.644	1.638	30.757	3.69	1.612	0.588	1.635	38.963	5.985	1.67	0.589	1.442	13.805	3.809	1.772	0.934	1.684	29.767	2.94	2.194	1.141
317.87	28.893	3.32	1.139	0.819	1.246	30.315	8.768	1.354	1.136	1.319	23.091	4.913	2.035	0.463	1.296	12.836	3.146	4.355	0.552	1.906	38.089	4.3	1.658	0.664	1.389	29.125	2.758	1.648	3.655	1.644	30.727	3.675	1.607	0.597	1.631	38.945	5.985	1.676	0.591	1.441	13.792	3.809	1.775	0.928	1.686	29.811	2.938	2.172	1.136
318.08	28.886	3.326	1.14	0.813	1.262	30.344	8.783	1.363	1.127	1.337	23.078	4.924	2.046	0.468	1.308	12.856	3.148	4.361	0.559	1.92	38.09	4.326	1.682	0.67	1.4	29.124	2.764	1.629	3.67	1.649	30.718	3.679	1.624	0.599	1.651	38.94	5.99	1.685	0.61	1.442	13.825	3.82	1.787	0.942	1.692	29.87	2.974	2.188	1.145
318.3	28.889	3.326	1.16	0.822	1.264	30.328	8.806	1.364	1.129	1.335	23.09	4.942	2.063	0.475	1.315	12.861	3.162	4.374	0.557	1.932	38.113	4.327	1.691	0.671	1.414	29.08	2.764	1.63	3.665	1.663	30.745	3.693	1.645	0.613	1.658	38.943	6.003	1.685	0.628	1.459	13.865	3.843	1.789	0.963	1.686	29.899	2.976	2.182	1.15
318.51	28.92	3.344	1.172	0.829	1.253	30.342	8.844	1.4	1.139	1.362	23.07	4.964	2.09	0.485	1.327	12.867	3.168	4.386	0.58	1.957	38.12	4.35	1.715	0.68	1.43	29.084	2.787	1.643	3.683	1.661	30.76	3.724	1.663	0.609	1.68	38.972	6.015	1.694	0.633	1.471	13.88	3.869	1.801	0.983	1.682	29.954	2.984	2.202	1.161
318.73	28.923	3.36	1.162	0.841	1.238	30.359	8.842	1.398	1.137	1.354	23.039	4.963	2.087	0.481	1.306	12.842	3.152	4.394	0.57	1.934	38.108	4.36	1.713	0.687	1.432	29.041	2.786	1.646	3.68	1.673	30.735	3.727	1.655	0.604	1.686	38.965	6.023	1.699	0.626	1.467	13.9	3.894	1.815	0.986	1.688	29.996	3.005	2.209	1.161
318.94	28.922	3.355	1.141	0.835	1.22	30.341	8.823	1.391	1.118	1.344	22.999	4.93	2.085	0.47	1.288	12.838	3.139	4.375	0.565	1.911	38.097	4.354	1.703	0.655	1.422	29.012	2.773	1.62	3.666	1.675	30.739	3.718	1.642	0.588	1.675	38.936	6.001	1.675	0.617	1.445	13.902	3.889	1.798	0.973	1.682	30.007	3.005	2.202	1.148
319.15	28.94	3.371	1.163	0.847	1.221	30.358	8.836	1.375	1.124	1.34	22.994	4.926	2.076	0.472	1.276	12.851	3.163	4.382	0.563	1.911	38.138	4.352	1.696	0.652	1.426	29.007	2.776	1.623	3.659	1.679	30.766	3.714	1.64	0.598	1.674	39.013	6.005	1.671	0.609	1.438	13.932	3.903	1.807	0.975	1.685	30.049	3.016	2.215	1.155
319.37	28.966	3.379	1.163	0.847	1.215	30.39	8.852	1.392	1.117	1.356	22.977	4.936	2.058	0.479	1.281	12.859	3.177	4.384	0.565	1.922	38.136	4.361	1.687	0.653	1.431	29.019	2.782	1.638	3.668	1.683	30.811	3.728	1.642	0.611	1.685	39.031	6.013	1.686	0.619	1.462	13.967	3.918	1.812	0.986	1.691	30.072	3.034	2.221	1.162
319.58	28.986	3.396	1.179	0.86	1.222	30.406	8.89	1.4	1.122	1.367	23.027	4.966	2.079	0.488	1.287	12.876	3.183	4.411	0.561	1.949	38.171	4.376	1.702	0.668	1.453	29.034	2.798	1.661	3.674	1.681	30.856	3.755	1.676	0.621	1.698	39.065	6.043	1.698	0.632	1.477	13.979	3.949	1.827	1.003	1.707	30.13	3.049	2.234	1.176
319.8	28.992	3.392	1.156	0.862	1.205	30.431	8.894	1.384	1.113	1.354	23.015	4.959	2.064	0.479	1.291	12.874	3.16	4.425	0.56	1.933	38.205	4.368	1.69	0.661	1.446	29.058	2.796	1.643	3.663	1.682	30.843	3.752	1.654	0.628	1.679	39.075	6.045	1.675	0.604	1.475	14.006	3.957	1.8	0.989	1.693	30.201	3.057	2.226	1.191
320.01	29.046	3.417	1.169	0.859	1.218	30.491	8.902	1.395	1.122	1.384	23.024	4.974	2.086	0.489	1.307	12.898	3.177	4.441	0.588	1.957	38.205	4.377	1.707	0.677	1.469	29.099	2.782	1.66	3.683	1.702	30.858	3.77	1.661	0.646	1.696	39.11	6.068	1.677	0.606	1.499	14.043	3.979	1.824	0.993	1.699	30.257	3.078	2.238	1.202
320.23	29.025	3.424	1.175	0.855	1.211	30.526	8.928	1.398	1.122	1.387	23.05	4.967	2.072	0.494	1.302	12.902	3.175	4.431	0.589	1.95	38.225	4.367	1.716	0.673	1.465	29.106	2.792	1.654	3.67	1.695	30.881	3.78	1.669	0.632	1.688	39.108	6.082	1.675	0.602	1.501	14.064	3.996	1.815	1.004	1.696	30.28	3.079	2.254	1.2
320.44	29.098	3.425	1.166	0.856	1.198	30.547	8.948	1.395	1.123	1.38	23.053	4.977	2.066	0.473	1.309	12.889	3.175	4.431	0.576	1.946	38.243	4.369	1.707	0.657	1.446	29.1	2.802	1.656	3.664	1.686	30.928	3.793	1.668	0.64	1.665	39.189	6.111	1.658	0.584	1.501	14.084	4.005	1.81	0.991	1.681	30.334	3.057	2.251	1.195
320.66	29.165	3.441	1.157	0.853	1.213	30.586	8.955	1.4	1.125	1.38	23.051	4.994	2.077	0.479	1.323	12.91	3.174	4.437	0.568	1.946	38.265	4.374	1.708	0.664	1.44	29.142	2.819	1.664	3.674	1.688	30.936	3.789	1.656	0.64	1.66	39.26	6.14	1.669	0.576	1.501	14.099	4.006	1.814	0.989	1.698	30.372	3.077	2.259	1.197
320.87	29.177	3.458	1.143	0.847	1.22	30.651	8.945	1.381	1.133	1.364	23.092	4.995	2.061	0.489	1.301	12.942	3.177	4.435	0.561	1.926	38.317	4.374	1.702	0.667	1.435	29.161	2.82	1.658	3.662	1.685	30.999	3.789	1.638	0.646	1.651	39.311	6.152	1.68	0.59	1.496	14.115	4.009	1.825	0.974	1.697	30.452	3.084	2.258	1.208
321.09	29.237	3.448	1.156	0.859	1.23	30.696	8.977	1.395	1.146	1.376	23.124	4.994	2.073	0.499	1.321	12.99	3.191	4.442	0.581	1.952	38.368	4.389	1.699	0.659	1.436	29.15	2.837	1.677	3.665	1.694	31.015	3.819	1.651	0.666	1.661	39.341	6.187	1.697	0.594	1.497	14.137	4.022	1.823	0.962	1.699	30.502	3.094	2.267	1.22
321.3	29.288	3.461	1.184	0.876	1.265	30.76	9.015	1.413	1.173	1.399	23.149	5.025	2.09	0.511	1.353	13.02	3.228	4.457	0.602	1.985	38.44	4.409	1.714	0.689	1.456	29.18	2.871	1.709	3.689	1.705	31.072	3.841	1.664	0.69	1.678	39.448	6.224	1.726	0.616	1.516	14.185	4.039	1.844	0.975	1.729	30.574	3.126	2.289	1.26
321.51	29.373	3.473	1.161	0.857	1.263	30.81	9.02	1.421	1.168	1.388	23.174	5.034	2.098	0.5	1.351	13.035	3.215	4.452	0.592	1.966	38.478	4.405	1.72	0.692	1.436	29.218	2.867	1.695	3.664	1.703	31.112	3.846	1.65	0.689	1.655	39.451	6.23	1.719	0.607	1.502	14.203	4.044	1.845	0.951	1.713	30.636	3.135	2.286	1.248
321.73	29.438	3.475	1.16	0.852	1.253	30.868	9.031	1.415	1.175	1.373	23.225	5.027	2.113	0.491	1.355	13.038	3.196	4.468	0.583	1.942	38.541	4.408	1.729	0.68	1.42	29.231	2.856	1.688	3.654	1.687	31.146	3.844	1.647	0.67	1.656	39.527	6.252	1.696	0.583	1.495	14.22	4.068	1.848	0.939	1.73	30.701	3.136	2.284	1.253
321.94	29.483	3.488	1.173	0.85	1.259	30.935	9.035	1.412	1.171	1.386	23.243	5.035	2.118	0.489	1.358	13.061	3.217	4.48	0.587	1.947	38.599	4.42	1.733	0.674	1.425	29.244	2.87	1.695	3.66	1.698	31.186	3.839	1.639	0.67	1.655	39.6	6.265	1.702	0.58	1.511	14.271	4.085	1.847	0.934	1.717	30.753	3.15	2.288	1.27
322.16	29.545	3.512	1.192	0.856	1.287	31.009	9.08	1.417	1.178	1.394	23.307	5.046	2.156	0.5	1.37	13.113	3.247	4.494	0.598	1.975	38.672	4.45	1.754	0.69	1.43	29.285	2.884	1.715	3.664	1.707	31.303	3.871	1.665	0.672	1.703	39.724	6.279	1.712	0.594	1.521	14.327	4.105	1.875	0.958	1.746	30.821	3.176	2.31	1.271
322.37	29.58	3.505	1.176	0.854	1.291	31.038	9.075	1.406	1.178	1.372	23.331	5.053	2.142	0.493	1.369	13.118	3.237	4.485	0.571	1.975	38.748	4.453	1.734	0.677	1.396	29.297	2.895	1.711	3.652	1.706	31.36	3.866	1.652	0.668	1.672	39.79	6.293	1.708	0.598	1.499	14.363	4.102	1.862	0.955	1.739	30.911	3.17	2.315	1.263
322.59	29.666	3.534	1.186	0.868	1.283	31.118	9.095	1.423	1.195	1.389	23.39	5.084	2.173	0.498	1.39	13.167	3.261	4.514	0.588	1.998	38.824	4.487	1.74	0.684	1.413	29.377	2.909	1.727	3.668	1.727	31.449	3.898	1.664	0.669	1.704	39.899	6.313	1.721	0.622	1.51	14.431	4.125	1.881	0.953	1.749	31.018	3.202	2.327	1.271
322.8	29.703	3.547	1.203	0.864	1.283	31.168	9.102	1.428	1.199	1.396	23.435	5.096	2.179	0.508	1.378	13.194	3.295	4.515	0.596	2.009	38.847	4.482	1.735	0.686	1.433	29.423	2.908	1.739	3.657	1.725	31.504	3.894	1.657	0.666	1.718	39.944	6.329	1.729	0.613	1.506	14.468	4.142	1.882	0.963	1.768	31.088	3.218	2.32	1.273
323.02	29.754	3.56	1.207	0.862	1.274	31.274	9.117	1.431	1.197	1.404	23.507	5.088	2.175	0.5	1.362	13.22	3.303	4.518	0.618	2.026	38.932	4.503	1.727	0.684	1.437	29.49	2.914	1.739	3.66	1.717	31.598	3.914	1.659	0.669	1.716	40.014	6.321	1.731	0.602	1.495	14.514	4.165	1.896	0.96	1.759	31.193	3.215	2.322	1.263
323.23	29.819	3.575	1.222	0.864	1.277	31.33	9.133	1.443	1.201	1.411	23.514	5.097	2.18	0.494	1.377	13.237	3.323	4.524	0.615	2.041	38.986	4.525	1.729	0.683	1.444	29.518	2.925	1.754	3.669	1.724	31.621	3.921	1.674	0.674	1.711	40.081	6.345	1.737	0.592	1.498	14.556	4.175	1.889	0.968	1.77	31.251	3.219	2.328	1.265
323.44	29.857	3.574	1.202	0.84	1.267	31.382	9.126	1.427	1.181	1.391	23.516	5.114	2.182	0.5	1.367	13.228	3.315	4.513	0.595	2.031	39.036	4.518	1.721	0.675	1.419	29.579	2.911	1.721	3.651	1.691	31.689	3.904	1.654	0.654	1.691	40.159	6.338	1.723	0.579	1.497	14.596	4.165	1.879	0.969	1.762	31.319	3.201	2.293	1.244
323.66	29.9	3.585	1.205	0.824	1.247	31.449	9.113	1.418	1.156	1.367	23.565	5.119	2.171	0.501	1.358	13.244	3.318	4.514	0.586	2.023	39.09	4.535	1.719	0.666	1.416	29.607	2.918	1.714	3.633	1.69	31.735	3.904	1.648	0.644	1.685	40.224	6.352	1.727	0.562	1.487	14.629	4.182	1.87	0.975	1.738	31.405	3.181	2.284	1.232
323.87	29.929	3.599	1.234	0.825	1.259	31.519	9.134	1.432	1.157	1.381	23.629	5.15	2.192	0.527	1.376	13.279	3.347	4.536	0.599	2.057	39.161	4.565	1.738	0.676	1.442	29.648	2.941	1.732	3.642	1.691	31.794	3.932	1.662	0.649	1.718	40.356	6.366	1.749	0.586	1.511	14.673	4.225	1.881	1.015	1.76	31.487	3.19	2.287	1.248
324.09	29.959	3.584	1.22	0.831	1.26	31.59	9.134	1.41	1.154	1.374	23.642	5.178	2.182	0.511	1.356	13.304	3.377	4.533	0.601	2.072	39.2	4.565	1.724	0.664	1.447	29.688	2.959	1.726	3.632	1.698	31.839	3.928	1.676	0.657	1.703	40.415	6.376	1.753	0.59	1.514	14.689	4.215	1.871	1.015	1.733	31.572	3.205	2.276	1.235
324.3	30.03	3.586	1.202	0.816	1.249	31.644	9.147	1.4	1.156	1.36	23.677	5.19	2.179	0.502	1.343	13.323	3.377	4.512	0.594	2.059	39.257	4.553	1.714	0.654	1.433	29.721	2.939	1.709	3.615	1.678	31.886	3.928	1.669	0.659	1.695	40.475	6.389	1.743	0.584	1.485	14.724	4.212	1.881	1.017	1.735	31.673	3.202	2.27	1.211
324.52	30.09	3.581	1.201	0.802	1.238	31.709	9.137	1.413	1.162	1.361	23.697	5.196	2.176	0.504	1.349	13.335	3.376	4.496	0.595	2.055	39.329	4.555	1.695	0.642	1.432	29.771	2.937	1.7	3.629	1.687	31.912	3.915	1.679	0.656	1.675	40.525	6.421	1.75	0.589	1.474	14.742	4.228	1.861	1.008	1.715	31.75	3.194	2.25	1.21
324.73	30.165	3.613	1.21	0.807	1.241	31.795	9.162	1.432	1.16	1.375	23.746	5.211	2.183	0.523	1.345	13.388	3.396	4.509	0.598	2.059	39.429	4.578	1.715	0.64	1.447	29.814	2.94	1.707	3.653	1.694	31.978	3.921	1.705	0.65	1.698	40.622	6.429	1.768	0.593	1.49	14.779	4.262	1.891	1.013	1.732	31.807	3.217	2.239	1.23
324.94	30.256	3.624	1.213	0.812	1.282	31.864	9.169	1.444	1.168	1.374	23.804	5.211	2.18	0.54	1.348	13.436	3.403	4.515	0.601	2.058	39.492	4.602	1.724	0.645	1.46	29.847	2.951	1.72	3.661	1.682	32.054	3.928	1.713	0.663	1.685	40.738	6.464	1.771	0.588	1.511	14.819	4.29	1.888	1.03	1.754	31.908	3.217	2.238	1.247
325.16	30.335	3.642	1.206	0.807	1.291	31.935	9.185	1.446	1.18	1.373	23.851	5.205	2.177	0.545	1.343	13.46	3.39	4.517	0.602	2.05	39.594	4.625	1.737	0.649	1.45	29.878	2.965	1.718	3.674	1.693	32.127	3.945	1.709	0.654	1.673	40.797	6.458	1.782	0.589	1.515	14.828	4.295	1.891	1.033	1.746	32.014	3.247	2.25	1.26
325.37	30.373	3.641	1.19	0.802	1.275	31.974	9.19	1.435	1.183	1.354	23.86	5.22	2.165	0.535	1.34	13.467	3.394	4.518	0.581	2.018	39.616	4.622	1.743	0.637	1.443	29.89	2.956	1.712	3.671	1.699	32.153	3.947	1.696	0.632	1.676	40.804	6.465	1.774	0.593	1.503	14.824	4.282	1.874	1.027	1.743	32.075	3.239	2.253	1.258
325.59	30.455	3.658	1.189	0.811	1.275	32.039	9.23	1.433	1.179	1.346	23.914	5.234	2.164	0.539	1.343	13.498	3.406	4.533	0.598	2.01	39.67	4.632	1.743	0.648	1.446	29.921	2.954	1.71	3.679	1.695	32.199	3.954	1.704	0.632	1.686	40.881	6.474	1.766	0.598	1.512	14.874	4.288	1.895	1.015	1.752	32.155	3.262	2.255	1.253
325.8	30.5	3.667	1.2	0.821	1.277	32.107	9.255	1.439	1.186	1.37	23.977	5.255	2.153	0.533	1.354	13.535	3.422	4.549	0.602	2.014	39.755	4.65	1.764	0.659	1.473	29.962	2.973	1.738	3.713	1.709	32.234	3.974	1.723	0.633	1.693	40.964	6.494	1.777	0.593	1.51	14.903	4.319	1.9	1.014	1.758	32.21	3.272	2.293	1.277
326.02	30.565	3.664	1.163	0.826	1.277	32.133	9.263	1.452	1.188	1.366	24.016	5.261	2.15	0.521	1.339	13.559	3.408	4.536	0.596	2.013	39.818	4.646	1.756	0.658	1.459	29.998	2.97	1.736	3.72	1.718	32.257	3.986	1.714	0.628	1.703	41.005	6.5	1.771	0.599	1.517	14.9	4.324	1.892	1.014	1.762	32.271	3.291	2.283	1.261
326.23	30.59	3.668	1.14	0.821	1.259	32.168	9.269	1.432	1.191	1.344	24.034	5.234	2.141	0.507	1.325	13.556	3.386	4.523	0.589	2.011	39.858	4.654	1.746	0.626	1.447	30.003	2.957	1.733	3.721	1.712	32.268	3.973	1.7	0.616	1.682	41.008	6.52	1.752	0.58	1.5	14.913	4.297	1.889	0.996	1.755	32.325	3.285	2.277	1.262
326.44	30.663	3.703	1.168	0.841	1.274	32.185	9.299	1.468	1.207	1.376	24.082	5.252	2.164	0.525	1.357	13.578	3.381	4.535	0.613	2.025	39.929	4.698	1.771	0.657	1.462	30.045	2.977	1.75	3.741	1.731	32.297	3.993	1.712	0.63	1.707	41.055	6.555	1.768	0.599	1.508	14.975	4.323	1.905	1.004	1.782	32.393	3.307	2.301	1.285
326.66	30.705	3.707	1.18	0.859	1.281	32.238	9.309	1.486	1.223	1.382	24.088	5.248	2.177	0.536	1.377	13.591	3.372	4.564	0.624	2.036	40.001	4.732	1.785	0.666	1.468	30.07	2.996	1.77	3.746	1.752	32.342	4.012	1.724	0.615	1.715	41.099	6.572	1.776	0.609	1.538	14.995	4.338	1.9	1.01	1.784	32.451	3.318	2.3	1.299
326.87	30.741	3.716	1.182	0.869	1.287	32.278	9.33	1.472	1.229	1.384	24.101	5.276	2.178	0.537	1.36	13.603	3.375	4.585	0.633	2.042	40.006	4.743	1.789	0.663	1.476	30.051	3.013	1.787	3.747	1.758	32.341	4.029	1.713	0.63	1.723	41.121	6.559	1.778	0.599	1.55	15.024	4.339	1.907	1.02	1.799	32.496	3.331	2.302	1.304
327.09	30.735	3.724	1.193	0.88	1.279	32.275	9.352	1.482	1.233	1.39	24.13	5.294	2.184	0.538	1.382	13.612	3.386	4.596	0.645	2.045	40.002	4.745	1.799	0.688	1.493	30.064	3.04	1.79	3.745	1.756	32.357	4.051	1.715	0.653	1.73	41.111	6.596	1.793	0.61	1.573	15.045	4.347	1.902	1.037	1.808	32.513	3.37	2.311	1.306
327.3	30.732	3.731	1.204	0.893	1.265	32.243	9.357	1.478	1.219	1.407	24.108	5.314	2.197	0.532	1.387	13.592	3.408	4.599	0.653	2.051	39.994	4.75	1.81	0.695	1.493	30.042	3.052	1.788	3.741	1.77	32.336	4.039	1.71	0.668	1.752	41.08	6.592	1.802	0.613	1.569	15.05	4.364	1.912	1.018	1.815	32.488	3.377	2.327	1.313
327.52	30.713	3.734	1.218	0.895	1.28	32.248	9.37	1.469	1.21	1.416	24.111	5.318	2.208	0.551	1.408	13.608	3.418	4.62	0.657	2.065	39.986	4.766	1.838	0.705	1.505	30.041	3.046	1.793	3.753	1.777	32.317	4.029	1.725	0.683	1.771	41.096	6.613	1.818	0.623	1.583	15.106	4.368	1.916	1.024	1.838	32.482	3.385	2.339	1.319
327.73	30.712	3.745	1.237	0.892	1.312	32.24	9.386	1.486	1.219	1.421	24.094	5.326	2.219	0.553	1.42	13.622	3.426	4.64	0.672	2.073	40.029	4.784	1.859	0.698	1.515	30.035	3.056	1.802	3.75	1.788	32.332	4.047	1.743	0.7	1.779	41.142	6.633	1.835	0.632	1.612	15.158	4.386	1.932	1.025	1.845	32.507	3.4	2.334	1.339
327.94	30.683	3.727	1.226	0.877	1.288	32.17	9.38	1.477	1.206	1.427	24.087	5.33	2.225	0.549	1.426	13.621	3.413	4.631	0.661	2.075	40.03	4.775	1.854	0.692	1.5	30.02	3.064	1.781	3.755	1.789	32.32	4.056	1.744	0.698	1.776	41.096	6.609	1.828	0.636	1.599	15.17	4.39	1.925	1.026	1.85	32.51	3.383	2.338	1.343
328.16	30.683	3.734	1.235	0.868	1.289	32.119	9.38	1.474	1.205	1.427	24.064	5.31	2.242	0.558	1.432	13.635	3.426	4.638	0.683	2.082	39.957	4.789	1.842	0.693	1.494	29.986	3.067	1.785	3.739	1.806	32.322	4.058	1.731	0.695	1.792	41.048	6.608	1.826	0.652	1.597	15.183	4.383	1.928	1.032	1.849	32.541	3.386	2.333	1.34
328.37	30.629	3.756	1.264	0.879	1.29	32.13	9.394	1.489	1.221	1.441	24.01	5.315	2.252	0.57	1.434	13.641	3.441	4.661	0.697	2.091	39.932	4.804	1.854	0.708	1.519	29.936	3.083	1.789	3.758	1.798	32.312	4.064	1.75	0.69	1.796	41.025	6.616	1.836	0.661	1.605	15.233	4.401	1.943	1.03	1.863	32.564	3.389	2.338	1.365
328.59	30.586	3.74	1.261	0.888	1.294	32.061	9.369	1.492	1.214	1.447	23.935	5.307	2.235	0.569	1.431	13.608	3.442	4.663	0.677	2.081	39.868	4.788	1.845	0.721	1.511	29.872	3.069	1.772	3.757	1.79	32.287	4.051	1.749	0.671	1.787	40.974	6.585	1.838	0.655	1.603	15.238	4.407	1.931	1.015	1.853	32.527	3.38	2.323	1.344
328.8	30.501	3.727	1.251	0.863	1.284	32.007	9.345	1.464	1.201	1.442	23.86	5.285	2.228	0.561	1.428	13.595	3.442	4.66	0.662	2.078	39.764	4.75	1.83	0.705	1.499	29.809	3.05	1.763	3.74	1.765	32.25	4.058	1.726	0.652	1.782	40.887	6.546	1.839	0.652	1.589	15.244	4.406	1.935	1.013	1.841	32.492	3.357	2.307	1.334
329.01	30.446	3.717	1.229	0.842	1.269	31.942	9.333	1.46	1.178	1.424	23.795	5.283	2.208	0.547	1.416	13.562	3.436	4.639	0.663	2.075	39.655	4.728	1.822	0.705	1.5	29.723	3.045	1.743	3.729	1.758	32.195	4.038	1.721	0.67	1.781	40.795	6.522	1.824	0.646	1.574	15.233	4.403	1.939	0.998	1.837	32.431	3.349	2.299	1.32
329.23	30.351	3.722	1.216	0.835	1.271	31.858	9.283	1.468	1.152	1.412	23.694	5.252	2.182	0.536	1.411	13.515	3.425	4.625	0.641	2.059	39.591	4.71	1.836	0.706	1.489	29.655	3.017	1.729	3.72	1.747	32.106	4.023	1.723	0.651	1.756	40.687	6.527	1.822	0.64	1.564	15.236	4.396	1.946	0.981	1.824	32.408	3.327	2.273	1.313
329.44	30.272	3.706	1.207	0.829	1.277	31.783	9.243	1.478	1.14	1.408	23.599	5.234	2.187	0.537	1.416	13.487	3.414	4.628	0.651	2.059	39.499	4.711	1.842	0.706	1.484	29.567	3.002	1.722	3.717	1.76	32.002	4.016	1.724	0.646	1.766	40.57	6.492	1.814	0.637	1.568	15.257	4.39	1.958	0.975	1.825	32.4	3.299	2.267	1.315
329.66	30.172	3.689	1.198	0.809	1.255	31.712	9.244	1.466	1.137	1.389	23.532	5.222	2.158	0.522	1.416	13.457	3.39	4.619	0.626	2.046	39.444	4.687	1.814	0.691	1.456	29.501	2.993	1.71	3.711	1.752	31.91	4.004	1.713	0.628	1.745	40.483	6.486	1.807	0.645	1.551	15.285	4.362	1.942	0.975	1.798	32.4	3.284	2.242	1.308
329.87	30.108	3.7	1.208	0.846	1.267	31.638	9.24	1.491	1.179	1.407	23.463	5.234	2.183	0.537	1.43	13.46	3.419	4.64	0.658	2.069	39.379	4.698	1.808	0.705	1.481	29.466	3.015	1.741	3.72	1.778	31.838	4.033	1.727	0.644	1.763	40.381	6.504	1.815	0.661	1.559	15.3	4.381	1.981	0.996	1.809	32.364	3.302	2.258	1.331
330.08	30.012	3.668	1.19	0.856	1.24	31.507	9.219	1.469	1.168	1.398	23.383	5.194	2.181	0.544	1.416	13.431	3.39	4.613	0.651	2.063	39.259	4.671	1.775	0.712	1.472	29.349	3	1.738	3.707	1.759	31.734	4.003	1.721	0.648	1.748	40.214	6.485	1.799	0.657	1.551	15.291	4.366	1.965	0.988	1.791	32.285	3.289	2.257	1.331
330.3	29.924	3.672	1.201	0.867	1.257	31.435	9.191	1.484	1.187	1.409	23.26	5.177	2.19	0.559	1.427	13.394	3.406	4.623	0.662	2.078	39.145	4.679	1.785	0.719	1.475	29.252	3	1.765	3.712	1.779	31.657	4.001	1.725	0.661	1.756	40.139	6.508	1.817	0.66	1.565	15.297	4.37	1.964	1.005	1.792	32.217	3.31	2.252	1.348
330.51	29.806	3.666	1.186	0.861	1.253	31.32	9.156	1.481	1.191	1.393	23.143	5.169	2.176	0.55	1.401	13.346	3.383	4.603	0.641	2.068	39.071	4.642	1.789	0.706	1.467	29.154	2.965	1.761	3.704	1.758	31.561	3.979	1.719	0.644	1.744	40.02	6.486	1.816	0.661	1.556	15.295	4.361	1.96	1.009	1.799	32.146	3.308	2.249	1.347
330.73	29.735	3.64	1.171	0.835	1.239	31.235	9.144	1.46	1.185	1.392	23.064	5.151	2.176	0.546	1.418	13.308	3.368	4.609	0.631	2.068	38.958	4.617	1.781	0.685	1.454	29.08	2.937	1.756	3.682	1.773	31.443	3.966	1.708	0.639	1.728	39.933	6.448	1.806	0.658	1.543	15.284	4.34	1.964	1.009	1.794	32.088	3.325	2.252	1.343
330.94	29.659	3.642	1.175	0.829	1.243	31.139	9.134	1.459	1.179	1.399	23.001	5.134	2.181	0.541	1.427	13.294	3.366	4.608	0.638	2.063	38.859	4.601	1.778	0.688	1.452	29.012	2.936	1.771	3.684	1.796	31.313	3.968	1.712	0.66	1.743	39.809	6.433	1.81	0.662	1.549	15.286	4.341	1.949	1.017	1.799	32.036	3.33	2.249	1.356
331.15	29.592	3.641	1.162	0.83	1.248	31.03	9.118	1.475	1.187	1.39	22.909	5.12	2.19	0.551	1.407	13.25	3.342	4.612	0.634	2.056	38.783	4.594	1.786	0.696	1.457	28.933	2.945	1.776	3.697	1.816	31.198	3.963	1.721	0.667	1.746	39.709	6.424	1.816	0.649	1.555	15.283	4.337	1.942	1.011	1.805	31.99	3.337	2.25	1.361
331.37	29.493	3.622	1.181	0.842	1.257	30.901	9.094	1.478	1.2	1.396	22.856	5.1	2.199	0.55	1.414	13.227	3.347	4.619	0.626	2.056	38.734	4.585	1.781	0.682	1.463	28.887	2.935	1.786	3.704	1.826	31.067	3.963	1.728	0.65	1.758	39.62	6.414	1.831	0.646	1.552	15.335	4.338	1.941	1.016	1.809	31.986	3.341	2.266	1.367
331.58	29.448	3.616	1.214	0.854	1.26	30.802	9.133	1.485	1.22	1.415	22.819	5.09	2.22	0.572	1.431	13.235	3.358	4.644	0.662	2.077	38.618	4.59	1.795	0.693	1.497	28.811	2.952	1.807	3.713	1.838	31.028	3.971	1.743	0.673	1.796	39.552	6.404	1.854	0.678	1.562	15.374	4.342	1.952	1.031	1.83	31.93	3.358	2.305	1.388
331.8	29.384	3.603	1.199	0.846	1.244	30.712	9.104	1.472	1.223	1.413	22.746	5.061	2.214	0.54	1.416	13.201	3.352	4.624	0.652	2.064	38.554	4.57	1.766	0.667	1.481	28.71	2.93	1.808	3.69	1.831	30.945	3.95	1.742	0.649	1.764	39.458	6.377	1.847	0.643	1.537	15.373	4.328	1.923	1.015	1.834	31.867	3.351	2.31	1.366
332.01	29.339	3.601	1.207	0.862	1.264	30.652	9.098	1.463	1.232	1.423	22.677	5.056	2.234	0.558	1.416	13.197	3.365	4.648	0.66	2.091	38.454	4.573	1.783	0.691	1.524	28.631	2.923	1.825	3.701	1.849	30.863	3.957	1.757	0.663	1.775	39.383	6.36	1.851	0.635	1.546	15.385	4.342	1.92	1.022	1.871	31.809	3.361	2.337	1.372
332.22	29.24	3.578	1.179	0.843	1.25	30.544	9.052	1.438	1.194	1.402	22.581	5.03	2.212	0.526	1.403	13.148	3.343	4.638	0.612	2.064	38.354	4.555	1.753	0.665	1.496	28.496	2.9	1.8	3.697	1.831	30.773	3.929	1.742	0.645	1.757	39.282	6.312	1.825	0.628	1.547	15.374	4.336	1.886	1.006	1.855	31.769	3.339	2.321	1.364
332.44	29.183	3.591	1.197	0.852	1.256	30.479	9.045	1.468	1.226	1.417	22.527	5.046	2.225	0.526	1.424	13.115	3.357	4.665	0.625	2.084	38.273	4.579	1.766	0.668	1.512	28.434	2.925	1.805	3.718	1.851	30.689	3.928	1.74	0.647	1.78	39.28	6.322	1.853	0.627	1.561	15.4	4.354	1.9	1.023	1.873	31.761	3.373	2.332	1.371
332.65	29.12	3.548	1.19	0.835	1.253	30.408	9.015	1.46	1.213	1.408	22.488	5.033	2.223	0.514	1.419	13.082	3.325	4.665	0.604	2.075	38.212	4.572	1.758	0.654	1.525	28.362	2.923	1.799	3.697	1.842	30.623	3.89	1.734	0.64	1.781	39.147	6.285	1.845	0.605	1.558	15.407	4.343	1.891	1.018	1.867	31.76	3.35	2.332	1.366
332.86	29.096	3.53	1.197	0.843	1.257	30.384	9.016	1.471	1.204	1.421	22.442	5.016	2.227	0.511	1.429	13.057	3.332	4.685	0.616	2.101	38.138	4.587	1.754	0.662	1.529	28.274	2.939	1.8	3.706	1.864	30.54	3.904	1.748	0.668	1.793	39.079	6.285	1.855	0.603	1.562	15.41	4.34	1.893	1.018	1.871	31.754	3.365	2.325	1.36
333.08	29.032	3.533	1.212	0.865	1.29	30.283	8.988	1.486	1.215	1.435	22.394	4.997	2.234	0.518	1.441	13.057	3.33	4.688	0.637	2.12	38.076	4.589	1.766	0.662	1.542	28.195	2.939	1.797	3.725	1.866	30.487	3.902	1.751	0.689	1.798	38.958	6.3	1.87	0.614	1.577	15.425	4.352	1.891	1.02	1.88	31.735	3.354	2.335	1.356
333.29	29.003	3.517	1.205	0.884	1.284	30.27	8.976	1.494	1.236	1.433	22.341	5	2.25	0.526	1.453	13.049	3.336	4.685	0.653	2.134	38.031	4.593	1.78	0.663	1.569	28.137	2.946	1.793	3.715	1.873	30.462	3.908	1.766	0.685	1.808	38.913	6.304	1.88	0.606	1.566	15.46	4.362	1.909	1.035	1.902	31.739	3.37	2.35	1.358
333.51	28.967	3.518	1.223	0.896	1.28	30.243	8.959	1.498	1.232	1.425	22.322	5.001	2.259	0.513	1.466	13.049	3.36	4.691	0.674	2.139	37.989	4.612	1.775	0.667	1.565	28.064	2.932	1.795	3.704	1.868	30.452	3.887	1.772	0.696	1.817	38.882	6.309	1.894	0.624	1.56	15.473	4.357	1.915	1.042	1.896	31.743	3.381	2.357	1.363
333.72	28.913	3.535	1.225	0.895	1.293	30.226	8.936	1.489	1.231	1.442	22.241	4.984	2.267	0.544	1.473	13.054	3.351	4.704	0.688	2.147	37.931	4.621	1.775	0.676	1.568	27.987	2.933	1.803	3.693	1.863	30.409	3.888	1.755	0.707	1.822	38.815	6.324	1.89	0.633	1.566	15.48	4.352	1.906	1.044	1.906	31.708	3.388	2.352	1.368
333.93	28.851	3.538	1.204	0.899	1.311	30.198	8.918	1.495	1.239	1.452	22.197	5.004	2.276	0.543	1.488	13.041	3.342	4.707	0.683	2.153	37.945	4.634	1.759	0.682	1.563	27.967	2.94	1.813	3.696	1.891	30.369	3.902	1.754	0.711	1.828	38.786	6.318	1.894	0.633	1.574	15.48	4.37	1.92	1.053	1.913	31.722	3.393	2.361	1.376
334.15	28.862	3.54	1.219	0.915	1.329	30.151	8.936	1.497	1.24	1.46	22.17	5.005	2.281	0.567	1.492	13.039	3.362	4.724	0.692	2.16	37.906	4.638	1.773	0.675	1.576	27.946	2.953	1.828	3.716	1.905	30.379	3.92	1.743	0.721	1.841	38.769	6.333	1.89	0.652	1.579	15.523	4.385	1.929	1.061	1.903	31.747	3.409	2.361	1.394
334.36	28.825	3.531	1.205	0.912	1.319	30.083	8.899	1.512	1.244	1.459	22.148	4.963	2.285	0.56	1.495	13.02	3.343	4.71	0.715	2.142	37.863	4.627	1.765	0.656	1.546	27.903	2.953	1.822	3.714	1.896	30.373	3.927	1.733	0.717	1.847	38.707	6.342	1.897	0.659	1.58	15.535	4.371	1.955	1.064	1.884	31.745	3.428	2.336	1.392
334.58	28.839	3.537	1.242	0.915	1.323	30.081	8.895	1.522	1.257	1.472	22.134	4.962	2.285	0.574	1.494	13.036	3.33	4.702	0.756	2.162	37.89	4.617	1.778	0.682	1.559	27.888	2.963	1.84	3.703	1.895	30.402	3.931	1.75	0.737	1.854	38.739	6.355	1.928	0.68	1.568	15.57	4.38	1.975	1.077	1.898	31.789	3.418	2.348	1.39
334.79	28.843	3.538	1.235	0.914	1.333	30.122	8.88	1.499	1.242	1.487	22.115	4.952	2.279	0.593	1.493	13.07	3.343	4.683	0.756	2.17	37.929	4.618	1.789	0.671	1.557	27.88	2.935	1.846	3.685	1.904	30.393	3.939	1.757	0.738	1.847	38.729	6.358	1.916	0.682	1.565	15.6	4.37	1.987	1.083	1.899	31.789	3.414	2.365	1.391
335	28.887	3.576	1.244	0.929	1.349	30.134	8.907	1.51	1.264	1.496	22.111	4.947	2.283	0.605	1.511	13.086	3.366	4.698	0.777	2.186	37.947	4.608	1.797	0.68	1.565	27.892	2.944	1.854	3.7	1.91	30.364	3.964	1.767	0.746	1.863	38.777	6.375	1.929	0.715	1.581	15.635	4.401	2.003	1.092	1.892	31.81	3.435	2.365	1.402
335.22	28.916	3.589	1.242	0.926	1.367	30.136	8.905	1.504	1.266	1.496	22.135	4.958	2.284	0.612	1.523	13.116	3.374	4.681	0.78	2.18	38.041	4.625	1.808	0.686	1.576	27.93	2.955	1.87	3.711	1.914	30.405	3.959	1.774	0.764	1.852	38.836	6.397	1.926	0.716	1.602	15.717	4.43	2.009	1.091	1.887	31.857	3.446	2.373	1.418
335.43	28.947	3.596	1.241	0.936	1.364	30.167	8.926	1.497	1.276	1.515	22.154	4.979	2.285	0.61	1.529	13.119	3.39	4.681	0.78	2.18	38.092	4.64	1.812	0.684	1.584	27.953	2.961	1.888	3.715	1.92	30.443	3.971	1.794	0.746	1.867	38.918	6.422	1.927	0.708	1.607	15.78	4.434	2.014	1.099	1.879	31.86	3.448	2.386	1.421
335.64	28.971	3.602	1.24	0.921	1.353	30.185	8.926	1.487	1.268	1.528	22.177	4.999	2.283	0.597	1.523	13.149	3.389	4.683	0.763	2.193	38.15	4.637	1.812	0.677	1.577	27.971	2.975	1.894	3.743	1.913	30.477	3.976	1.782	0.747	1.866	38.992	6.445	1.912	0.728	1.63	15.834	4.424	2.019	1.097	1.862	31.899	3.448	2.385	1.417
335.86	29.025	3.612	1.236	0.934	1.37	30.26	8.961	1.492	1.294	1.571	22.237	5.015	2.305	0.636	1.547	13.212	3.402	4.702	0.764	2.227	38.257	4.659	1.836	0.686	1.603	28.022	2.996	1.925	3.765	1.945	30.528	4.002	1.808	0.758	1.866	39.08	6.462	1.908	0.731	1.668	15.889	4.459	2.025	1.123	1.894	31.95	3.463	2.408	1.453
336.07	29.119	3.605	1.223	0.924	1.37	30.344	8.977	1.492	1.298	1.567	22.336	5.034	2.308	0.605	1.539	13.246	3.408	4.696	0.756	2.215	38.35	4.666	1.854	0.69	1.593	28.093	2.992	1.919	3.791	1.951	30.641	4.011	1.825	0.751	1.867	39.245	6.465	1.912	0.734	1.677	15.94	4.483	2.048	1.139	1.898	32.02	3.475	2.407	1.458
336.29	29.204	3.604	1.227	0.911	1.348	30.448	8.973	1.477	1.294	1.551	22.398	5.024	2.314	0.6	1.531	13.285	3.418	4.687	0.738	2.201	38.401	4.649	1.864	0.691	1.598	28.109	2.981	1.91	3.781	1.927	30.719	3.989	1.813	0.752	1.861	39.334	6.47	1.886	0.734	1.675	15.99	4.47	2.049	1.141	1.875	32.097	3.485	2.398	1.459
336.5	29.276	3.632	1.24	0.896	1.345	30.575	9.002	1.47	1.306	1.556	22.481	5.058	2.33	0.605	1.552	13.334	3.428	4.702	0.754	2.216	38.538	4.675	1.867	0.708	1.608	28.186	2.993	1.913	3.788	1.919	30.785	4.004	1.827	0.768	1.877	39.487	6.498	1.916	0.755	1.678	16.019	4.491	2.067	1.147	1.892	32.175	3.495	2.403	1.478
336.71	29.417	3.661	1.264	0.888	1.353	30.729	9.045	1.462	1.311	1.568	22.55	5.11	2.334	0.616	1.552	13.376	3.451	4.729	0.754	2.242	38.68	4.7	1.895	0.739	1.643	28.306	3.017	1.925	3.794	1.925	30.876	4.002	1.848	0.783	1.888	39.631	6.515	1.912	0.762	1.685	16.083	4.529	2.064	1.159	1.915	32.315	3.501	2.428	1.496
336.93	29.518	3.677	1.253	0.884	1.343	30.868	9.087	1.477	1.339	1.576	22.66	5.134	2.342	0.622	1.575	13.406	3.48	4.734	0.753	2.237	38.808	4.73	1.9	0.717	1.656	28.387	3.018	1.908	3.805	1.931	30.983	4.027	1.834	0.786	1.893	39.788	6.534	1.904	0.749	1.7	16.143	4.544	2.068	1.147	1.91	32.432	3.523	2.431	1.492
337.14	29.644	3.697	1.256	0.883	1.338	30.982	9.13	1.482	1.325	1.575	22.762	5.145	2.337	0.609	1.581	13.446	3.494	4.766	0.751	2.234	38.944	4.74	1.907	0.722	1.654	28.488	3.033	1.91	3.82	1.936	31.147	4.042	1.843	0.781	1.888	39.925	6.539	1.909	0.755	1.716	16.188	4.595	2.074	1.148	1.936	32.558	3.532	2.435	1.501
337.35	29.779	3.725	1.262	0.906	1.352	31.164	9.168	1.505	1.321	1.599	22.897	5.202	2.354	0.615	1.576	13.545	3.522	4.771	0.775	2.245	39.112	4.782	1.912	0.737	1.664	28.628	3.053	1.934	3.822	1.961	31.359	4.076	1.848	0.8	1.903	40.125	6.603	1.922	0.761	1.73	16.261	4.623	2.092	1.171	1.977	32.68	3.575	2.451	1.525
337.57	29.925	3.75	1.268	0.919	1.349	31.34	9.213	1.51	1.339	1.597	23.026	5.235	2.365	0.625	1.588	13.606	3.546	4.775	0.784	2.252	39.248	4.799	1.929	0.751	1.658	28.759	3.055	1.937	3.815	1.96	31.516	4.107	1.848	0.786	1.922	40.302	6.63	1.926	0.767	1.728	16.283	4.638	2.1	1.19	1.995	32.804	3.586	2.468	1.525
337.78	30.077	3.782	1.276	0.918	1.352	31.526	9.241	1.521	1.335	1.588	23.155	5.269	2.375	0.619	1.573	13.689	3.577	4.786	0.776	2.27	39.437	4.82	1.939	0.771	1.65	28.901	3.08	1.952	3.812	1.966	31.675	4.13	1.854	0.799	1.919	40.489	6.647	1.94	0.768	1.741	16.368	4.662	2.117	1.195	2.02	32.999	3.603	2.46	1.541
337.99	30.264	3.812	1.286	0.921	1.374	31.695	9.287	1.534	1.349	1.587	23.277	5.291	2.374	0.635	1.579	13.766	3.594	4.804	0.798	2.258	39.609	4.865	1.94	0.776	1.646	29.012	3.082	1.96	3.783	1.972	31.879	4.148	1.861	0.812	1.909	40.66	6.66	1.967	0.77	1.733	16.433	4.701	2.118	1.196	2.041	33.159	3.625	2.457	1.57
338.21	30.405	3.815	1.287	0.93	1.39	31.87	9.305	1.516	1.341	1.568	23.404	5.305	2.348	0.626	1.587	13.82	3.617	4.791	0.811	2.244	39.797	4.881	1.934	0.774	1.639	29.132	3.091	1.936	3.772	1.953	32.066	4.169	1.844	0.807	1.909	40.839	6.695	1.983	0.767	1.722	16.518	4.704	2.131	1.182	2.021	33.34	3.636	2.447	1.542
338.42	30.583	3.843	1.286	0.937	1.381	32.044	9.359	1.531	1.338	1.561	23.521	5.316	2.336	0.635	1.567	13.885	3.638	4.798	0.793	2.235	39.982	4.894	1.92	0.749	1.627	29.274	3.111	1.926	3.759	1.949	32.25	4.176	1.824	0.818	1.89	41.007	6.711	1.981	0.754	1.708	16.595	4.701	2.129	1.142	2.006	33.475	3.624	2.449	1.533
338.63	30.772	3.872	1.282	0.952	1.394	32.214	9.411	1.559	1.345	1.577	23.657	5.355	2.328	0.636	1.586	13.971	3.671	4.81	0.812	2.26	40.171	4.953	1.922	0.749	1.636	29.442	3.134	1.941	3.763	1.965	32.463	4.216	1.851	0.796	1.897	41.207	6.768	2.01	0.75	1.717	16.679	4.751	2.125	1.147	2.026	33.632	3.65	2.461	1.534
338.85	30.91	3.885	1.268	0.968	1.399	32.415	9.45	1.56	1.338	1.583	23.784	5.377	2.303	0.646	1.579	14.047	3.672	4.823	0.82	2.267	40.361	4.967	1.932	0.739	1.629	29.578	3.156	1.94	3.748	1.977	32.646	4.224	1.853	0.803	1.899	41.405	6.796	2.011	0.756	1.73	16.774	4.759	2.127	1.147	2.029	33.808	3.661	2.456	1.536
339.06	31.09	3.909	1.254	0.985	1.421	32.645	9.46	1.577	1.352	1.593	23.953	5.418	2.329	0.641	1.594	14.136	3.693	4.811	0.83	2.26	40.568	5.003	1.925	0.729	1.617	29.708	3.163	1.947	3.746	1.989	32.827	4.273	1.858	0.808	1.91	41.647	6.823	2.024	0.753	1.751	16.856	4.763	2.138	1.153	2.029	33.968	3.685	2.446	1.544
339.28	31.294	3.908	1.24	0.983	1.415	32.83	9.485	1.56	1.32	1.581	24.096	5.427	2.32	0.634	1.578	14.208	3.711	4.812	0.81	2.259	40.738	5.018	1.913	0.73	1.597	29.86	3.15	1.953	3.747	2.004	33.01	4.279	1.867	0.801	1.903	41.829	6.863	2.013	0.738	1.741	16.936	4.771	2.123	1.148	2.037	34.093	3.683	2.431	1.55
339.49	31.525	3.946	1.253	1.008	1.448	33.029	9.539	1.579	1.343	1.591	24.257	5.473	2.358	0.656	1.601	14.304	3.723	4.812	0.836	2.288	40.941	5.055	1.918	0.753	1.62	29.995	3.178	1.963	3.764	2.003	33.192	4.33	1.88	0.822	1.938	42.061	6.934	2.018	0.768	1.745	17.045	4.779	2.129	1.146	2.03	34.299	3.714	2.433	1.549
339.7	31.705	3.96	1.252	0.996	1.438	33.239	9.577	1.557	1.349	1.565	24.408	5.48	2.362	0.649	1.595	14.362	3.728	4.832	0.82	2.294	41.148	5.082	1.925	0.755	1.613	30.1	3.17	1.95	3.762	1.995	33.381	4.326	1.889	0.803	1.922	42.246	6.936	2.005	0.761	1.73	17.137	4.795	2.119	1.146	2.007	34.478	3.705	2.44	1.524
339.92	31.857	3.982	1.249	0.997	1.449	33.422	9.62	1.553	1.355	1.569	24.533	5.494	2.372	0.645	1.593	14.445	3.737	4.85	0.815	2.291	41.295	5.091	1.929	0.729	1.61	30.195	3.188	1.942	3.757	2.006	33.537	4.345	1.886	0.791	1.918	42.443	6.968	2.003	0.755	1.736	17.223	4.805	2.111	1.126	2.018	34.607	3.718	2.442	1.537
340.13	32.084	4.01	1.236	0.98	1.441	33.625	9.656	1.539	1.33	1.566	24.675	5.515	2.369	0.654	1.589	14.529	3.723	4.854	0.829	2.259	41.489	5.117	1.912	0.725	1.614	30.319	3.189	1.912	3.755	1.993	33.71	4.34	1.87	0.792	1.915	42.693	6.992	1.991	0.763	1.715	17.284	4.832	2.106	1.107	2.013	34.727	3.735	2.417	1.536
340.34	32.253	4.036	1.245	1.004	1.443	33.824	9.703	1.56	1.343	1.577	24.835	5.53	2.383	0.668	1.602	14.615	3.759	4.874	0.851	2.284	41.715	5.153	1.916	0.753	1.632	30.454	3.219	1.926	3.769	2.006	33.824	4.368	1.892	0.791	1.945	42.925	7.049	1.986	0.768	1.729	17.353	4.854	2.121	1.137	2.023	34.857	3.753	2.426	1.519
340.56	32.419	4.057	1.246	0.985	1.414	34.013	9.754	1.579	1.338	1.574	24.993	5.555	2.373	0.655	1.59	14.696	3.762	4.882	0.824	2.282	41.898	5.16	1.91	0.751	1.622	30.585	3.214	1.917	3.767	2.01	33.955	4.376	1.896	0.799	1.943	43.116	7.061	1.967	0.767	1.724	17.404	4.874	2.12	1.13	2.019	34.987	3.739	2.419	1.527
340.77	32.594	4.086	1.258	0.994	1.438	34.207	9.795	1.568	1.341	1.595	25.156	5.597	2.397	0.668	1.62	14.788	3.799	4.887	0.851	2.307	42.114	5.179	1.937	0.782	1.643	30.691	3.241	1.932	3.772	2.033	34.137	4.418	1.914	0.8	1.962	43.308	7.114	1.983	0.788	1.744	17.479	4.94	2.133	1.164	2.034	35.177	3.785	2.431	1.535
340.98	32.754	4.083	1.243	0.966	1.422	34.388	9.813	1.528	1.325	1.575	25.29	5.606	2.388	0.643	1.585	14.831	3.798	4.879	0.828	2.29	42.337	5.18	1.925	0.755	1.615	30.792	3.229	1.901	3.752	2.003	34.279	4.41	1.883	0.804	1.941	43.552	7.134	1.949	0.775	1.735	17.542	4.93	2.106	1.134	2.024	35.303	3.771	2.416	1.517
341.2	32.943	4.101	1.237	0.961	1.42	34.572	9.849	1.537	1.343	1.582	25.454	5.619	2.401	0.63	1.599	14.92	3.832	4.872	0.818	2.295	42.536	5.212	1.936	0.767	1.612	30.932	3.23	1.897	3.777	2.013	34.413	4.432	1.883	0.808	1.942	43.771	7.167	1.938	0.766	1.731	17.618	4.97	2.109	1.156	2.026	35.433	3.793	2.426	1.53
341.41	33.084	4.1	1.222	0.947	1.404	34.724	9.894	1.537	1.337	1.579	25.544	5.641	2.375	0.617	1.605	14.991	3.838	4.879	0.797	2.304	42.743	5.231	1.929	0.746	1.596	31.03	3.227	1.888	3.759	2.013	34.58	4.445	1.865	0.79	1.927	43.973	7.198	1.932	0.766	1.714	17.693	4.991	2.112	1.149	2.027	35.572	3.799	2.429	1.52
341.62	33.211	4.122	1.213	0.952	1.416	34.906	9.918	1.538	1.331	1.571	25.666	5.668	2.374	0.611	1.605	15.067	3.836	4.877	0.789	2.305	42.942	5.254	1.937	0.753	1.584	31.148	3.255	1.888	3.76	1.992	34.693	4.453	1.838	0.783	1.94	44.17	7.218	1.92	0.766	1.716	17.771	5.009	2.123	1.14	2.004	35.709	3.827	2.413	1.514
341.84	33.337	4.12	1.188	0.928	1.386	35.095	9.915	1.522	1.327	1.566	25.773	5.679	2.353	0.6	1.594	15.131	3.862	4.882	0.775	2.286	43.146	5.272	1.928	0.743	1.587	31.253	3.246	1.876	3.741	1.978	34.81	4.444	1.836	0.773	1.925	44.412	7.218	1.915	0.746	1.696	17.824	5.011	2.124	1.119	2.001	35.79	3.822	2.397	1.503
342.05	33.449	4.135	1.165	0.914	1.379	35.245	9.949	1.503	1.302	1.56	25.886	5.697	2.334	0.579	1.593	15.222	3.849	4.879	0.762	2.27	43.345	5.29	1.915	0.727	1.58	31.359	3.24	1.872	3.737	1.958	34.893	4.454	1.817	0.764	1.91	44.602	7.246	1.903	0.733	1.675	17.885	5.002	2.123	1.087	1.995	35.893	3.826	2.383	1.498
342.26	33.58	4.14	1.163	0.911	1.378	35.408	9.982	1.502	1.291	1.579	26.023	5.717	2.342	0.573	1.591	15.274	3.851	4.886	0.764	2.284	43.567	5.32	1.888	0.715	1.591	31.475	3.255	1.868	3.744	1.958	35.027	4.47	1.825	0.771	1.916	44.778	7.27	1.917	0.733	1.661	17.987	5.013	2.137	1.099	1.984	36.016	3.833	2.37	1.496
342.48	33.674	4.123	1.159	0.896	1.382	35.563	10.015	1.489	1.313	1.579	26.144	5.719	2.335	0.576	1.584	15.313	3.872	4.884	0.77	2.295	43.721	5.316	1.883	0.714	1.586	31.541	3.25	1.874	3.74	1.977	35.16	4.497	1.834	0.785	1.926	44.937	7.307	1.928	0.726	1.673	18.04	5.007	2.129	1.102	1.986	36.115	3.828	2.393	1.484
342.69	33.781	4.153	1.164	0.883	1.388	35.738	10.051	1.472	1.307	1.578	26.255	5.759	2.33	0.582	1.579	15.371	3.886	4.879	0.749	2.31	43.887	5.328	1.902	0.72	1.591	31.654	3.257	1.884	3.747	1.984	35.303	4.518	1.839	0.787	1.925	45.143	7.338	1.942	0.728	1.691	18.107	5.018	2.138	1.096	1.989	36.214	3.833	2.399	1.504
342.9	33.975	4.175	1.145	0.873	1.39	35.911	10.072	1.458	1.309	1.561	26.36	5.792	2.308	0.582	1.559	15.433	3.891	4.863	0.753	2.304	44.053	5.343	1.882	0.705	1.597	31.751	3.253	1.899	3.747	1.946	35.442	4.53	1.819	0.768	1.915	45.332	7.37	1.926	0.712	1.671	18.181	5.019	2.129	1.08	1.986	36.311	3.846	2.381	1.485
343.12	34.113	4.194	1.141	0.869	1.377	36.074	10.109	1.471	1.315	1.552	26.502	5.814	2.309	0.581	1.563	15.499	3.894	4.878	0.75	2.308	44.214	5.388	1.857	0.701	1.599	31.849	3.25	1.904	3.767	1.945	35.559	4.537	1.811	0.778	1.94	45.545	7.391	1.928	0.719	1.68	18.261	5.023	2.12	1.09	1.996	36.393	3.863	2.386	1.49
343.33	34.253	4.228	1.16	0.888	1.376	36.258	10.158	1.495	1.33	1.574	26.678	5.844	2.325	0.606	1.591	15.586	3.903	4.886	0.77	2.32	44.389	5.423	1.855	0.708	1.604	31.944	3.267	1.924	3.777	1.963	35.673	4.588	1.828	0.792	1.941	45.677	7.408	1.961	0.729	1.698	18.36	5.049	2.152	1.09	2.004	36.507	3.88	2.39	1.502
343.54	34.364	4.26	1.173	0.886	1.375	36.418	10.191	1.49	1.326	1.567	26.808	5.872	2.323	0.617	1.582	15.653	3.905	4.878	0.777	2.315	44.569	5.46	1.832	0.696	1.614	32.05	3.274	1.928	3.753	1.955	35.843	4.613	1.813	0.774	1.93	45.842	7.436	1.952	0.73	1.687	18.422	5.051	2.157	1.078	2.012	36.621	3.884	2.399	1.49
343.76	34.504	4.29	1.166	0.879	1.387	36.54	10.246	1.484	1.312	1.556	26.944	5.878	2.33	0.613	1.559	15.726	3.925	4.856	0.794	2.308	44.69	5.48	1.833	0.711	1.611	32.154	3.278	1.915	3.755	1.958	35.975	4.598	1.804	0.773	1.934	45.99	7.462	1.94	0.717	1.685	18.509	5.062	2.156	1.077	2.021	36.721	3.869	2.401	1.471
343.97	34.644	4.289	1.168	0.864	1.363	36.679	10.281	1.465	1.312	1.551	27.073	5.908	2.338	0.613	1.546	15.787	3.937	4.857	0.787	2.307	44.872	5.507	1.812	0.7	1.615	32.259	3.268	1.901	3.746	1.948	36.09	4.604	1.808	0.775	1.932	46.126	7.483	1.948	0.715	1.687	18.568	5.071	2.147	1.074	2.029	36.812	3.872	2.401	1.458
344.18	34.721	4.291	1.162	0.855	1.347	36.799	10.315	1.458	1.287	1.544	27.204	5.948	2.32	0.597	1.523	15.844	3.943	4.853	0.772	2.296	44.97	5.524	1.804	0.687	1.594	32.357	3.277	1.891	3.745	1.938	36.209	4.614	1.792	0.766	1.921	46.223	7.498	1.929	0.691	1.686	18.651	5.086	2.118	1.079	2.014	36.931	3.874	2.382	1.449
344.4	34.92	4.311	1.178	0.85	1.361	36.963	10.331	1.464	1.287	1.544	27.341	5.983	2.325	0.604	1.511	15.915	3.984	4.829	0.771	2.295	45.093	5.525	1.802	0.672	1.592	32.48	3.287	1.884	3.729	1.945	36.374	4.641	1.782	0.779	1.92	46.388	7.518	1.929	0.674	1.691	18.745	5.117	2.104	1.082	2.01	37.061	3.868	2.379	1.456
344.61	35.064	4.335	1.159	0.846	1.356	37.1	10.332	1.459	1.292	1.532	27.424	6.017	2.293	0.593	1.502	15.991	3.982	4.812	0.756	2.281	45.169	5.541	1.803	0.7	1.577	32.587	3.282	1.869	3.702	1.937	36.488	4.637	1.766	0.769	1.91	46.508	7.515	1.897	0.661	1.677	18.794	5.146	2.093	1.067	2.003	37.181	3.852	2.366	1.446
344.82	35.228	4.372	1.166	0.876	1.368	37.231	10.359	1.469	1.292	1.519	27.556	6.054	2.308	0.596	1.52	16.067	4.004	4.815	0.741	2.264	45.311	5.574	1.793	0.685	1.576	32.75	3.302	1.87	3.697	1.93	36.627	4.654	1.746	0.75	1.891	46.626	7.532	1.885	0.646	1.681	18.894	5.164	2.086	1.06	1.996	37.275	3.871	2.343	1.44
345.04	35.365	4.389	1.166	0.878	1.355	37.359	10.411	1.49	1.279	1.52	27.68	6.087	2.299	0.592	1.532	16.137	4.015	4.816	0.741	2.244	45.461	5.619	1.788	0.657	1.57	32.851	3.296	1.839	3.708	1.914	36.761	4.662	1.745	0.761	1.884	46.728	7.545	1.864	0.645	1.67	18.982	5.165	2.074	1.049	1.996	37.419	3.877	2.345	1.428
345.25	35.442	4.396	1.155	0.874	1.365	37.455	10.424	1.475	1.264	1.519	27.789	6.106	2.321	0.58	1.518	16.175	4.017	4.826	0.737	2.231	45.578	5.641	1.792	0.655	1.556	32.96	3.304	1.811	3.698	1.945	36.889	4.673	1.729	0.755	1.887	46.818	7.569	1.862	0.645	1.674	19.072	5.181	2.079	1.045	2.005	37.478	3.879	2.355	1.424
345.46	35.528	4.409	1.151	0.866	1.359	37.567	10.428	1.455	1.248	1.526	27.851	6.131	2.31	0.569	1.498	16.218	4.017	4.802	0.726	2.227	45.69	5.659	1.786	0.644	1.541	33.06	3.302	1.79	3.668	1.929	36.96	4.666	1.741	0.735	1.859	46.881	7.588	1.833	0.619	1.654	19.122	5.173	2.06	1.034	1.984	37.541	3.857	2.341	1.422
345.67	35.633	4.433	1.177	0.869	1.384	37.642	10.473	1.466	1.267	1.549	27.947	6.173	2.33	0.591	1.499	16.303	4.06	4.824	0.737	2.232	45.818	5.693	1.796	0.662	1.557	33.179	3.331	1.811	3.68	1.941	37.08	4.683	1.727	0.739	1.88	47.055	7.633	1.834	0.623	1.652	19.203	5.199	2.063	1.062	1.988	37.615	3.869	2.353	1.433
345.89	35.768	4.412	1.161	0.864	1.394	37.722	10.477	1.477	1.252	1.546	28.016	6.207	2.33	0.58	1.484	16.354	4.07	4.828	0.729	2.23	45.91	5.685	1.804	0.662	1.546	33.222	3.315	1.8	3.7	1.945	37.141	4.685	1.728	0.733	1.91	47.146	7.648	1.843	0.611	1.679	19.269	5.213	2.05	1.058	1.985	37.673	3.871	2.333	1.415
346.1	35.869	4.425	1.198	0.88	1.379	37.83	10.504	1.487	1.255	1.554	28.105	6.255	2.325	0.6	1.503	16.415	4.084	4.853	0.734	2.228	46.063	5.698	1.811	0.668	1.568	33.312	3.324	1.819	3.716	1.945	37.234	4.723	1.755	0.744	1.918	47.238	7.68	1.859	0.622	1.696	19.305	5.226	2.052	1.057	1.973	37.756	3.909	2.341	1.442
346.31	35.929	4.46	1.194	0.889	1.384	37.914	10.524	1.497	1.267	1.566	28.158	6.264	2.323	0.613	1.503	16.478	4.097	4.858	0.753	2.227	46.129	5.698	1.813	0.676	1.579	33.374	3.332	1.837	3.71	1.966	37.331	4.75	1.744	0.743	1.918	47.353	7.702	1.854	0.641	1.711	19.356	5.227	2.055	1.073	1.969	37.813	3.896	2.356	1.45
346.53	36.057	4.486	1.212	0.9	1.416	38.006	10.565	1.517	1.292	1.58	28.213	6.292	2.359	0.625	1.528	16.554	4.124	4.867	0.779	2.251	46.232	5.731	1.827	0.692	1.598	33.431	3.336	1.857	3.711	2	37.39	4.787	1.745	0.749	1.949	47.463	7.749	1.879	0.667	1.727	19.426	5.237	2.087	1.085	1.995	37.877	3.902	2.368	1.474
346.74	36.051	4.474	1.201	0.893	1.397	38.033	10.57	1.509	1.307	1.593	28.239	6.281	2.357	0.622	1.537	16.571	4.116	4.875	0.769	2.25	46.305	5.734	1.821	0.697	1.589	33.427	3.334	1.843	3.731	1.996	37.419	4.792	1.754	0.738	1.957	47.508	7.748	1.866	0.679	1.73	19.47	5.231	2.093	1.07	2.011	37.9	3.904	2.342	1.457
346.95	36.116	4.5	1.238	0.895	1.391	38.119	10.629	1.524	1.324	1.598	28.346	6.296	2.39	0.644	1.557	16.644	4.151	4.9	0.803	2.269	46.45	5.758	1.841	0.699	1.624	33.509	3.354	1.862	3.756	2.005	37.49	4.824	1.772	0.774	1.973	47.622	7.799	1.903	0.692	1.766	19.549	5.236	2.112	1.091	2.021	37.959	3.951	2.365	1.47
347.17	36.132	4.522	1.252	0.915	1.402	38.169	10.667	1.533	1.334	1.634	28.401	6.333	2.391	0.666	1.581	16.733	4.182	4.932	0.827	2.304	46.538	5.797	1.864	0.724	1.643	33.537	3.365	1.883	3.779	2.03	37.549	4.86	1.802	0.789	2.013	47.672	7.834	1.912	0.733	1.772	19.613	5.268	2.145	1.121	2.038	38.05	3.987	2.393	1.506
347.38	36.201	4.517	1.233	0.905	1.409	38.226	10.647	1.503	1.351	1.628	28.428	6.329	2.4	0.66	1.572	16.791	4.178	4.929	0.833	2.315	46.563	5.779	1.855	0.714	1.64	33.599	3.377	1.901	3.765	2.048	37.596	4.867	1.788	0.798	2.002	47.726	7.831	1.903	0.732	1.768	19.645	5.274	2.154	1.121	2.028	38.065	3.988	2.394	1.513
347.59	36.275	4.528	1.274	0.908	1.417	38.276	10.702	1.523	1.359	1.648	28.481	6.37	2.407	0.686	1.609	16.868	4.203	4.957	0.829	2.342	46.662	5.811	1.872	0.73	1.659	33.619	3.389	1.917	3.775	2.051	37.617	4.879	1.822	0.813	2.017	47.842	7.868	1.932	0.741	1.786	19.711	5.305	2.163	1.145	2.051	38.116	4.017	2.392	1.532
347.81	36.36	4.549	1.297	0.934	1.433	38.297	10.744	1.537	1.401	1.668	28.523	6.4	2.412	0.71	1.645	16.933	4.224	5.003	0.865	2.365	46.72	5.819	1.89	0.74	1.682	33.652	3.416	1.954	3.79	2.083	37.689	4.938	1.832	0.85	2.042	47.896	7.891	1.988	0.765	1.805	19.786	5.339	2.202	1.176	2.075	38.188	4.046	2.401	1.551
348.02	36.403	4.564	1.266	0.951	1.44	38.368	10.744	1.537	1.391	1.664	28.556	6.401	2.406	0.694	1.661	16.97	4.234	5.003	0.869	2.38	46.735	5.831	1.914	0.74	1.689	33.652	3.419	1.95	3.814	2.073	37.733	4.96	1.858	0.856	2.057	47.878	7.892	1.991	0.785	1.804	19.828	5.358	2.204	1.183	2.101	38.26	4.057	2.398	1.558
348.23	36.435	4.582	1.255	0.949	1.432	38.41	10.776	1.516	1.392	1.656	28.578	6.404	2.408	0.694	1.67	17.006	4.245	5.012	0.857	2.384	46.79	5.83	1.91	0.748	1.695	33.673	3.443	1.964	3.77	2.068	37.756	4.979	1.864	0.874	2.03	47.912	7.896	1.987	0.788	1.803	19.901	5.349	2.206	1.19	2.11	38.287	4.07	2.393	1.575
348.44	36.467	4.589	1.235	0.94	1.427	38.479	10.785	1.498	1.402	1.666	28.585	6.393	2.424	0.683	1.662	17.042	4.253	5.01	0.855	2.379	46.802	5.857	1.907	0.736	1.695	33.69	3.448	1.969	3.764	2.066	37.794	4.989	1.849	0.852	2.011	47.97	7.889	1.978	0.798	1.791	19.964	5.337	2.198	1.18	2.134	38.259	4.061	2.379	1.571
348.66	36.528	4.588	1.241	0.948	1.457	38.512	10.823	1.511	1.397	1.677	28.639	6.434	2.436	0.671	1.692	17.07	4.276	5.037	0.853	2.4	46.85	5.867	1.933	0.744	1.712	33.7	3.449	1.975	3.768	2.069	37.809	5.01	1.867	0.855	2.008	48.009	7.904	2.002	0.805	1.796	20.039	5.372	2.198	1.191	2.165	38.327	4.095	2.38	1.587
348.87	36.533	4.6	1.24	0.938	1.44	38.523	10.822	1.523	1.387	1.66	28.655	6.43	2.423	0.657	1.693	17.107	4.286	5.047	0.847	2.386	46.873	5.847	1.944	0.746	1.711	33.721	3.441	1.977	3.767	2.065	37.856	4.995	1.875	0.854	1.987	48.017	7.894	2.005	0.797	1.814	20.095	5.366	2.194	1.199	2.166	38.335	4.1	2.383	1.583
349.08	36.59	4.637	1.266	0.977	1.442	38.588	10.82	1.531	1.392	1.679	28.682	6.45	2.416	0.674	1.691	17.156	4.307	5.059	0.878	2.412	46.889	5.893	1.953	0.753	1.727	33.766	3.47	1.984	3.764	2.075	37.885	4.998	1.883	0.869	2.001	48.045	7.942	2.044	0.816	1.837	20.159	5.371	2.208	1.219	2.182	38.372	4.126	2.416	1.598
349.3	36.617	4.609	1.217	0.976	1.44	38.564	10.777	1.514	1.362	1.663	28.709	6.459	2.383	0.649	1.679	17.166	4.306	5.054	0.847	2.393	46.893	5.886	1.926	0.734	1.694	33.698	3.46	1.967	3.744	2.066	37.902	4.984	1.873	0.825	1.978	48.032	7.935	2.01	0.79	1.805	20.199	5.368	2.188	1.182	2.177	38.352	4.094	2.394	1.561
349.51	36.657	4.589	1.204	0.948	1.43	38.589	10.762	1.5	1.348	1.647	28.7	6.436	2.362	0.628	1.656	17.143	4.289	5.026	0.829	2.391	46.903	5.861	1.92	0.701	1.683	33.669	3.454	1.962	3.715	2.034	37.876	4.964	1.85	0.817	1.947	48.076	7.917	1.989	0.778	1.804	20.246	5.363	2.172	1.175	2.161	38.369	4.064	2.378	1.533
349.72	36.675	4.6	1.227	0.965	1.436	38.606	10.791	1.498	1.333	1.659	28.73	6.463	2.365	0.634	1.676	17.172	4.291	5.047	0.841	2.402	46.963	5.889	1.912	0.73	1.693	33.672	3.464	1.962	3.726	2.035	37.862	4.977	1.873	0.817	1.967	48.107	7.932	1.999	0.782	1.819	20.332	5.371	2.182	1.181	2.171	38.397	4.073	2.372	1.539
349.94	36.645	4.601	1.202	0.97	1.416	38.611	10.771	1.466	1.321	1.655	28.719	6.448	2.349	0.615	1.671	17.178	4.281	5.027	0.862	2.391	46.977	5.874	1.898	0.72	1.693	33.668	3.45	1.962	3.705	2.022	37.902	4.978	1.841	0.8	1.968	48.136	7.905	1.967	0.786	1.819	20.406	5.362	2.165	1.178	2.154	38.439	4.053	2.372	1.539
350.15	36.642	4.591	1.201	0.968	1.41	38.613	10.784	1.473	1.307	1.656	28.729	6.455	2.367	0.615	1.676	17.187	4.29	5.035	0.849	2.404	47	5.919	1.91	0.745	1.713	33.681	3.445	1.957	3.703	2.021	37.853	4.968	1.835	0.799	1.978	48.163	7.921	1.954	0.787	1.838	20.443	5.345	2.164	1.181	2.185	38.463	4.067	2.381	1.542
350.36	36.623	4.567	1.21	0.946	1.397	38.582	10.784	1.451	1.307	1.647	28.687	6.455	2.349	0.618	1.656	17.205	4.282	5.027	0.846	2.397	46.999	5.892	1.885	0.754	1.712	33.698	3.444	1.94	3.666	2.045	37.797	4.96	1.827	0.793	1.981	48.198	7.913	1.939	0.767	1.845	20.466	5.32	2.156	1.156	2.165	38.438	4.058	2.386	1.535
350.57	36.613	4.566	1.221	0.952	1.398	38.536	10.776	1.467	1.294	1.651	28.695	6.436	2.358	0.608	1.668	17.2	4.277	5.04	0.852	2.4	46.971	5.917	1.876	0.729	1.709	33.702	3.443	1.941	3.689	2.038	37.782	4.946	1.828	0.783	1.996	48.175	7.92	1.938	0.766	1.836	20.494	5.328	2.143	1.141	2.158	38.441	4.064	2.391	1.529
350.79	36.614	4.565	1.213	0.956	1.415	38.503	10.763	1.472	1.291	1.66	28.742	6.439	2.361	0.628	1.677	17.217	4.273	5.045	0.856	2.414	46.969	5.9	1.881	0.73	1.705	33.654	3.423	1.937	3.671	2.039	37.762	4.947	1.825	0.794	2.016	48.174	7.931	1.943	0.752	1.837	20.572	5.34	2.172	1.157	2.136	38.447	4.079	2.403	1.531
351	36.623	4.569	1.21	0.956	1.414	38.481	10.767	1.482	1.29	1.657	28.732	6.426	2.343	0.64	1.659	17.25	4.264	5.047	0.869	2.405	46.961	5.917	1.879	0.726	1.702	33.64	3.447	1.931	3.685	2.05	37.791	4.939	1.847	0.807	2.014	48.163	7.941	1.927	0.749	1.836	20.632	5.331	2.171	1.145	2.113	38.421	4.067	2.395	1.518
351.21	36.647	4.558	1.21	0.971	1.43	38.493	10.795	1.444	1.288	1.69	28.755	6.436	2.345	0.664	1.66	17.274	4.26	5.049	0.869	2.417	47.001	5.934	1.876	0.717	1.703	33.649	3.477	1.919	3.688	2.06	37.809	4.966	1.831	0.822	2.026	48.19	7.964	1.931	0.757	1.828	20.681	5.356	2.173	1.147	2.115	38.464	4.081	2.405	1.528
351.43	36.665	4.549	1.185	0.947	1.445	38.465	10.827	1.462	1.288	1.689	28.796	6.448	2.369	0.673	1.691	17.306	4.272	5.068	0.864	2.421	47.029	5.938	1.895	0.719	1.718	33.657	3.48	1.95	3.698	2.082	37.8	4.98	1.831	0.811	2.045	48.25	7.957	1.926	0.748	1.831	20.728	5.378	2.178	1.153	2.109	38.451	4.085	2.41	1.555
351.64	36.656	4.591	1.221	0.965	1.477	38.482	10.88	1.479	1.331	1.711	28.779	6.48	2.408	0.704	1.714	17.332	4.312	5.095	0.892	2.45	47.049	5.98	1.913	0.742	1.751	33.696	3.485	1.979	3.718	2.115	37.842	5.008	1.861	0.848	2.089	48.31	7.98	1.965	0.806	1.88	20.81	5.399	2.211	1.206	2.128	38.485	4.122	2.422	1.589
351.85	36.657	4.589	1.244	0.996	1.486	38.485	10.913	1.501	1.338	1.735	28.758	6.525	2.442	0.727	1.727	17.365	4.344	5.113	0.897	2.467	47.04	5.996	1.916	0.782	1.777	33.695	3.49	1.978	3.732	2.143	37.853	5.02	1.875	0.868	2.134	48.269	8.009	1.99	0.83	1.893	20.846	5.413	2.235	1.221	2.143	38.474	4.148	2.442	1.603
352.06	36.653	4.571	1.233	0.987	1.485	38.444	10.912	1.505	1.351	1.742	28.749	6.54	2.456	0.724	1.706	17.368	4.367	5.116	0.887	2.462	47.052	5.995	1.913	0.768	1.768	33.684	3.488	1.977	3.72	2.147	37.87	5.026	1.854	0.843	2.14	48.272	8.013	2.001	0.828	1.891	20.891	5.431	2.218	1.225	2.153	38.487	4.155	2.441	1.616
352.28	36.644	4.586	1.225	0.998	1.502	38.441	10.911	1.528	1.348	1.74	28.731	6.506	2.483	0.726	1.696	17.393	4.394	5.127	0.875	2.463	47.016	6.009	1.911	0.77	1.766	33.656	3.499	1.989	3.746	2.161	37.808	5.04	1.877	0.849	2.13	48.233	8.032	2.028	0.83	1.886	20.879	5.42	2.24	1.211	2.17	38.427	4.171	2.46	1.617
352.49	36.599	4.588	1.19	0.976	1.502	38.399	10.896	1.5	1.334	1.719	28.721	6.498	2.462	0.692	1.682	17.414	4.384	5.1	0.858	2.446	46.977	5.969	1.878	0.738	1.737	33.591	3.477	1.978	3.747	2.143	37.807	5.025	1.865	0.815	2.095	48.181	7.992	2.006	0.819	1.866	20.909	5.412	2.227	1.168	2.154	38.378	4.136	2.451	1.594
352.7	36.583	4.611	1.174	0.978	1.489	38.431	10.889	1.489	1.319	1.717	28.691	6.489	2.453	0.673	1.679	17.42	4.374	5.102	0.849	2.433	46.993	5.953	1.875	0.72	1.715	33.534	3.453	1.967	3.753	2.116	37.815	5	1.854	0.825	2.089	48.152	7.975	2.014	0.819	1.864	20.951	5.399	2.225	1.16	2.162	38.337	4.128	2.429	1.589
352.91	36.615	4.618	1.166	0.967	1.507	38.438	10.903	1.456	1.343	1.733	28.69	6.519	2.444	0.684	1.682	17.458	4.387	5.093	0.848	2.447	47.009	5.965	1.892	0.751	1.737	33.512	3.45	1.962	3.774	2.124	37.844	4.996	1.85	0.846	2.094	48.142	7.987	2.026	0.839	1.873	20.992	5.404	2.24	1.174	2.156	38.385	4.108	2.439	1.607
353.13	36.59	4.624	1.165	0.956	1.503	38.371	10.903	1.464	1.337	1.723	28.638	6.504	2.418	0.66	1.664	17.465	4.394	5.084	0.834	2.454	46.957	5.959	1.886	0.737	1.731	33.499	3.464	1.952	3.778	2.114	37.79	4.988	1.85	0.846	2.097	48.067	7.99	2.01	0.852	1.881	21.005	5.409	2.218	1.152	2.169	38.38	4.082	2.424	1.597
353.34	36.556	4.636	1.163	0.971	1.527	38.345	10.902	1.46	1.345	1.733	28.631	6.511	2.45	0.687	1.696	17.488	4.407	5.094	0.834	2.456	46.908	5.967	1.87	0.742	1.745	33.479	3.474	1.95	3.772	2.116	37.746	5.007	1.864	0.861	2.126	48.044	7.993	2.039	0.856	1.887	21.038	5.41	2.242	1.176	2.197	38.375	4.09	2.45	1.622
353.55	36.523	4.635	1.139	0.955	1.522	38.306	10.897	1.46	1.339	1.705	28.621	6.482	2.422	0.667	1.68	17.492	4.386	5.102	0.833	2.444	46.862	5.953	1.841	0.74	1.728	33.429	3.439	1.945	3.763	2.093	37.711	4.98	1.864	0.841	2.13	48.007	7.973	2.027	0.841	1.891	21.038	5.395	2.233	1.151	2.178	38.343	4.078	2.426	1.601
353.77	36.456	4.646	1.138	0.977	1.536	38.269	10.902	1.454	1.348	1.701	28.591	6.468	2.403	0.658	1.664	17.482	4.379	5.099	0.834	2.446	46.849	5.934	1.815	0.741	1.705	33.372	3.44	1.921	3.754	2.096	37.698	4.972	1.856	0.84	2.128	47.911	7.951	2.021	0.839	1.896	21.053	5.395	2.235	1.159	2.19	38.33	4.07	2.402	1.579
353.98	36.435	4.618	1.122	0.955	1.53	38.225	10.866	1.435	1.304	1.695	28.584	6.428	2.388	0.641	1.641	17.495	4.347	5.078	0.818	2.429	46.819	5.918	1.811	0.713	1.687	33.295	3.417	1.908	3.745	2.083	37.609	4.947	1.825	0.827	2.118	47.829	7.932	1.991	0.789	1.879	21.071	5.376	2.215	1.117	2.188	38.295	4.058	2.384	1.576
354.19	36.397	4.64	1.103	0.94	1.536	38.161	10.863	1.439	1.32	1.69	28.61	6.411	2.382	0.634	1.646	17.522	4.329	5.094	0.834	2.432	46.792	5.931	1.84	0.721	1.688	33.296	3.425	1.924	3.769	2.078	37.566	4.95	1.845	0.83	2.131	47.799	7.93	2.012	0.777	1.878	21.114	5.377	2.206	1.122	2.19	38.269	4.051	2.396	1.607
354.4	36.367	4.671	1.101	0.948	1.555	38.164	10.856	1.458	1.317	1.706	28.603	6.39	2.384	0.64	1.656	17.567	4.339	5.098	0.845	2.437	46.755	5.903	1.869	0.718	1.72	33.277	3.439	1.93	3.775	2.065	37.548	4.957	1.86	0.843	2.147	47.74	7.943	2.028	0.776	1.888	21.145	5.367	2.221	1.115	2.194	38.266	4.046	2.409	1.606
354.62	36.349	4.662	1.132	0.931	1.565	38.088	10.881	1.462	1.331	1.741	28.584	6.437	2.388	0.655	1.693	17.567	4.353	5.114	0.883	2.471	46.717	5.904	1.9	0.735	1.732	33.263	3.466	1.953	3.781	2.083	37.522	4.976	1.874	0.867	2.164	47.673	7.949	2.038	0.793	1.936	21.187	5.379	2.238	1.145	2.213	38.289	4.064	2.412	1.637
354.83	36.333	4.653	1.159	0.937	1.572	38.087	10.867	1.48	1.343	1.739	28.582	6.429	2.4	0.697	1.682	17.577	4.357	5.136	0.887	2.468	46.725	5.915	1.916	0.753	1.74	33.275	3.479	1.948	3.798	2.089	37.511	4.997	1.881	0.88	2.192	47.706	7.973	2.031	0.812	1.951	21.226	5.387	2.244	1.177	2.218	38.306	4.068	2.416	1.66
355.04	36.333	4.63	1.14	0.939	1.599	37.999	10.863	1.483	1.349	1.729	28.612	6.441	2.429	0.691	1.708	17.594	4.365	5.153	0.891	2.48	46.733	5.933	1.929	0.755	1.755	33.251	3.488	1.962	3.799	2.116	37.486	5.01	1.901	0.86	2.182	47.689	8.005	2.018	0.812	1.972	21.296	5.402	2.241	1.199	2.216	38.306	4.09	2.415	1.663
355.25	36.315	4.649	1.163	0.968	1.615	37.966	10.877	1.529	1.358	1.759	28.606	6.429	2.465	0.712	1.724	17.652	4.364	5.174	0.918	2.507	46.719	5.941	1.945	0.747	1.762	33.2	3.507	1.978	3.791	2.146	37.448	5.033	1.928	0.853	2.217	47.709	8.016	2.02	0.825	1.991	21.369	5.434	2.251	1.223	2.247	38.253	4.122	2.414	1.678
355.47	36.28	4.631	1.164	0.972	1.623	37.957	10.859	1.516	1.364	1.763	28.591	6.439	2.464	0.741	1.742	17.656	4.346	5.186	0.919	2.515	46.725	5.95	1.944	0.747	1.77	33.135	3.5	1.967	3.783	2.157	37.423	5.026	1.918	0.837	2.225	47.696	7.988	2.031	0.823	1.998	21.394	5.405	2.241	1.226	2.243	38.227	4.144	2.413	1.67
355.68	36.232	4.63	1.153	0.946	1.61	37.907	10.841	1.508	1.368	1.766	28.561	6.429	2.448	0.709	1.745	17.659	4.332	5.179	0.933	2.524	46.73	5.934	1.948	0.737	1.764	33.064	3.488	1.975	3.777	2.156	37.374	5.011	1.888	0.807	2.216	47.635	7.969	2.028	0.801	1.996	21.437	5.398	2.22	1.203	2.243	38.178	4.124	2.383	1.648
355.89	36.168	4.613	1.183	0.954	1.63	37.824	10.825	1.53	1.394	1.804	28.53	6.445	2.495	0.743	1.786	17.675	4.355	5.19	0.947	2.559	46.745	5.955	1.972	0.758	1.795	33.061	3.509	2.002	3.807	2.176	37.346	5.05	1.908	0.835	2.236	47.572	7.979	2.047	0.813	2.016	21.522	5.428	2.241	1.247	2.296	38.158	4.124	2.412	1.692
356.1	36.119	4.608	1.199	0.938	1.604	37.74	10.809	1.516	1.381	1.798	28.482	6.436	2.498	0.735	1.783	17.685	4.345	5.192	0.957	2.537	46.657	5.93	1.982	0.743	1.816	33.009	3.469	1.994	3.795	2.159	37.277	5.043	1.915	0.841	2.214	47.53	7.987	2.044	0.814	2.011	21.513	5.413	2.213	1.241	2.284	38.099	4.122	2.415	1.698
356.32	36.124	4.616	1.225	0.953	1.612	37.722	10.829	1.542	1.41	1.817	28.458	6.459	2.518	0.77	1.8	17.703	4.356	5.236	0.979	2.558	46.641	5.913	1.987	0.768	1.834	33.018	3.494	2.03	3.801	2.184	37.264	5.079	1.927	0.844	2.22	47.539	7.997	2.062	0.86	2.044	21.568	5.418	2.214	1.287	2.313	38.121	4.111	2.441	1.707
356.53	36.116	4.58	1.218	0.926	1.6	37.663	10.805	1.514	1.382	1.809	28.39	6.433	2.498	0.759	1.79	17.692	4.334	5.215	0.958	2.539	46.585	5.894	1.947	0.74	1.815	32.932	3.466	2	3.769	2.177	37.213	5.065	1.9	0.827	2.185	47.538	7.954	2.028	0.846	2.046	21.607	5.398	2.199	1.256	2.322	38.082	4.098	2.407	1.69
356.74	36.078	4.56	1.233	0.907	1.58	37.6	10.787	1.5	1.386	1.796	28.358	6.439	2.472	0.764	1.785	17.666	4.323	5.218	0.951	2.527	46.537	5.918	1.93	0.743	1.792	32.812	3.445	1.989	3.77	2.196	37.133	5.043	1.878	0.831	2.168	47.492	7.917	2.005	0.846	2.051	21.659	5.404	2.197	1.24	2.321	38.022	4.099	2.392	1.685
356.95	36.103	4.561	1.226	0.93	1.59	37.595	10.788	1.511	1.396	1.812	28.382	6.443	2.478	0.783	1.784	17.712	4.326	5.234	0.953	2.529	46.569	5.95	1.916	0.753	1.802	32.801	3.424	1.969	3.751	2.197	37.123	5.033	1.863	0.832	2.202	47.5	7.907	1.992	0.854	2.046	21.732	5.401	2.195	1.241	2.318	38.058	4.1	2.404	1.676
357.17	36.111	4.592	1.207	0.946	1.608	37.539	10.794	1.509	1.385	1.836	28.335	6.433	2.489	0.771	1.809	17.737	4.358	5.23	0.962	2.535	46.525	5.933	1.907	0.759	1.823	32.748	3.436	1.988	3.748	2.194	37.069	5.029	1.879	0.849	2.207	47.448	7.882	1.997	0.841	2.052	21.78	5.391	2.198	1.232	2.32	38.054	4.11	2.408	1.67
357.38	36.084	4.626	1.246	0.971	1.62	37.496	10.809	1.543	1.406	1.884	28.289	6.44	2.5	0.82	1.823	17.763	4.373	5.25	0.975	2.542	46.448	5.939	1.912	0.794	1.841	32.701	3.442	1.998	3.766	2.205	37.044	5.041	1.898	0.864	2.248	47.4	7.864	2.026	0.847	2.037	21.799	5.39	2.213	1.258	2.336	38.032	4.13	2.436	1.699
357.59	36.034	4.612	1.248	0.965	1.614	37.451	10.778	1.517	1.422	1.872	28.261	6.435	2.5	0.814	1.824	17.725	4.391	5.248	0.969	2.531	46.368	5.917	1.903	0.794	1.848	32.656	3.42	2.004	3.756	2.184	37.028	5.04	1.887	0.883	2.23	47.323	7.855	2.018	0.842	2.032	21.816	5.362	2.227	1.235	2.323	38.017	4.103	2.447	1.69
357.8	35.998	4.59	1.242	0.974	1.636	37.362	10.781	1.52	1.427	1.861	28.229	6.428	2.52	0.799	1.828	17.745	4.404	5.254	0.975	2.525	46.339	5.905	1.893	0.802	1.853	32.628	3.416	2.029	3.756	2.181	37.028	5.042	1.893	0.903	2.214	47.269	7.852	2.017	0.827	2.044	21.849	5.408	2.238	1.256	2.327	37.978	4.082	2.43	1.698
358.02	35.966	4.587	1.257	0.983	1.634	37.308	10.78	1.511	1.437	1.87	28.201	6.424	2.521	0.814	1.826	17.76	4.425	5.264	0.971	2.548	46.277	5.911	1.889	0.807	1.836	32.588	3.413	2.031	3.772	2.177	36.972	5.055	1.911	0.905	2.222	47.235	7.832	2.014	0.845	2.056	21.857	5.414	2.25	1.267	2.334	37.977	4.088	2.446	1.703
358.23	35.941	4.614	1.254	0.994	1.629	37.276	10.784	1.513	1.428	1.867	28.166	6.427	2.507	0.815	1.824	17.773	4.416	5.25	0.964	2.561	46.249	5.881	1.888	0.794	1.834	32.486	3.407	2.024	3.753	2.175	36.937	5.026	1.888	0.893	2.207	47.191	7.807	2.005	0.867	2.039	21.871	5.404	2.251	1.252	2.315	37.956	4.09	2.437	1.683
358.44	35.905	4.581	1.244	0.994	1.639	37.24	10.783	1.519	1.442	1.882	28.15	6.447	2.491	0.814	1.832	17.776	4.421	5.25	0.923	2.561	46.252	5.888	1.878	0.818	1.82	32.424	3.417	2.044	3.757	2.178	36.91	5.039	1.868	0.883	2.211	47.153	7.802	2	0.866	2.033	21.966	5.386	2.258	1.255	2.323	37.975	4.069	2.423	1.686
358.65	35.807	4.573	1.209	0.983	1.633	37.148	10.741	1.498	1.432	1.876	28.133	6.422	2.469	0.799	1.834	17.745	4.408	5.209	0.931	2.551	46.176	5.901	1.878	0.81	1.82	32.324	3.393	2.01	3.762	2.161	36.829	5.031	1.868	0.885	2.201	47.049	7.773	1.981	0.852	2.008	21.973	5.378	2.243	1.226	2.303	37.893	4.064	2.411	1.689
358.87	35.776	4.586	1.211	0.988	1.655	37.097	10.744	1.517	1.455	1.903	28.145	6.439	2.505	0.794	1.849	17.767	4.423	5.25	0.934	2.566	46.2	5.904	1.899	0.812	1.835	32.286	3.409	2.043	3.77	2.183	36.821	5.05	1.891	0.895	2.224	47.003	7.81	2.01	0.873	2.015	21.994	5.37	2.265	1.253	2.325	37.895	4.06	2.443	1.695
359.08	35.734	4.554	1.191	0.979	1.665	37.033	10.735	1.494	1.438	1.89	28.106	6.388	2.49	0.779	1.843	17.764	4.412	5.23	0.922	2.569	46.15	5.889	1.874	0.787	1.829	32.284	3.379	2.035	3.757	2.152	36.795	5.03	1.898	0.865	2.222	46.938	7.8	1.997	0.855	2.003	21.987	5.35	2.25	1.263	2.315	37.825	4.041	2.443	1.679
359.29	35.66	4.541	1.184	0.965	1.66	36.952	10.698	1.478	1.44	1.865	28.036	6.349	2.467	0.766	1.841	17.736	4.39	5.201	0.911	2.536	46.028	5.847	1.858	0.759	1.834	32.2	3.377	2.04	3.777	2.158	36.713	5.008	1.895	0.848	2.193	46.847	7.786	1.991	0.823	1.99	21.963	5.335	2.243	1.264	2.3	37.742	4.014	2.407	1.661
359.5	35.622	4.519	1.198	0.947	1.645	36.901	10.668	1.481	1.449	1.855	28.005	6.332	2.442	0.754	1.82	17.736	4.377	5.215	0.905	2.534	46.019	5.832	1.874	0.742	1.814	32.144	3.37	2.02	3.767	2.171	36.676	4.998	1.88	0.842	2.176	46.781	7.778	1.997	0.832	1.976	22.01	5.333	2.242	1.259	2.293	37.689	4.014	2.388	1.66
359.72	35.569	4.495	1.167	0.92	1.633	36.852	10.632	1.455	1.429	1.837	28.005	6.309	2.431	0.718	1.812	17.743	4.355	5.191	0.897	2.53	45.982	5.803	1.845	0.709	1.807	32.104	3.338	2.009	3.737	2.153	36.619	4.964	1.853	0.836	2.155	46.731	7.758	1.96	0.818	1.981	22.032	5.323	2.241	1.231	2.304	37.658	3.962	2.371	1.643
359.93	35.518	4.471	1.149	0.898	1.619	36.77	10.605	1.452	1.409	1.82	27.926	6.292	2.402	0.716	1.789	17.744	4.333	5.189	0.876	2.514	45.916	5.781	1.812	0.718	1.788	32.099	3.325	1.979	3.73	2.158	36.523	4.941	1.852	0.804	2.135	46.628	7.718	1.966	0.801	1.979	22.035	5.316	2.217	1.228	2.313	37.586	3.955	2.374	1.636
360.14	35.488	4.498	1.164	0.913	1.622	36.749	10.59	1.464	1.419	1.852	27.928	6.301	2.423	0.736	1.797	17.74	4.364	5.211	0.881	2.522	45.875	5.806	1.824	0.733	1.811	32.101	3.338	1.982	3.747	2.183	36.496	4.925	1.88	0.829	2.165	46.585	7.723	1.993	0.837	1.986	22.081	5.296	2.246	1.216	2.336	37.607	3.967	2.414	1.672
360.35	35.495	4.516	1.168	0.91	1.644	36.732	10.591	1.498	1.415	1.856	27.883	6.304	2.447	0.745	1.8	17.764	4.364	5.209	0.903	2.522	45.871	5.786	1.848	0.741	1.836	32.107	3.333	1.982	3.742	2.196	36.495	4.921	1.898	0.852	2.176	46.549	7.717	2.005	0.862	1.991	22.112	5.289	2.255	1.226	2.349	37.607	3.964	2.42	1.691
360.57	35.484	4.502	1.164	0.901	1.651	36.64	10.57	1.491	1.417	1.844	27.846	6.296	2.431	0.718	1.82	17.741	4.367	5.225	0.905	2.51	45.794	5.784	1.838	0.749	1.842	32.058	3.333	2.001	3.754	2.208	36.456	4.906	1.928	0.855	2.182	46.498	7.734	2.017	0.847	1.999	22.111	5.275	2.248	1.222	2.356	37.531	3.959	2.417	1.688
360.78	35.463	4.541	1.186	0.909	1.684	36.585	10.551	1.489	1.44	1.866	27.823	6.313	2.464	0.762	1.845	17.765	4.386	5.235	0.975	2.554	45.712	5.811	1.863	0.766	1.867	32.03	3.347	2.021	3.771	2.231	36.393	4.917	1.977	0.89	2.204	46.445	7.708	2.054	0.881	2.033	22.118	5.302	2.294	1.25	2.401	37.513	3.993	2.453	1.717
360.99	35.482	4.546	1.207	0.922	1.706	36.556	10.558	1.505	1.45	1.87	27.766	6.3	2.48	0.765	1.855	17.794	4.405	5.258	0.961	2.574	45.695	5.8	1.869	0.783	1.872	32.017	3.36	2.043	3.776	2.242	36.348	4.886	1.971	0.904	2.213	46.394	7.706	2.077	0.886	2.037	22.124	5.306	2.323	1.264	2.411	37.502	4.003	2.464	1.712
361.2	35.4	4.519	1.183	0.922	1.689	36.49	10.521	1.482	1.418	1.843	27.74	6.251	2.445	0.757	1.837	17.779	4.393	5.216	0.959	2.57	45.599	5.769	1.867	0.781	1.852	31.934	3.326	2.022	3.761	2.209	36.28	4.854	1.937	0.887	2.182	46.278	7.659	2.048	0.85	2.001	22.128	5.269	2.307	1.237	2.39	37.443	3.99	2.425	1.666
361.41	35.367	4.525	1.197	0.957	1.714	36.424	10.508	1.506	1.434	1.847	27.734	6.264	2.494	0.778	1.871	17.785	4.407	5.242	0.982	2.592	45.553	5.774	1.899	0.811	1.894	31.861	3.359	2.044	3.763	2.237	36.223	4.873	1.952	0.932	2.193	46.239	7.663	2.084	0.865	2.032	22.185	5.273	2.323	1.252	2.412	37.464	3.995	2.436	1.695
361.63	35.313	4.551	1.202	0.967	1.717	36.369	10.5	1.542	1.434	1.848	27.722	6.277	2.52	0.789	1.886	17.799	4.422	5.268	0.995	2.628	45.515	5.764	1.933	0.837	1.893	31.861	3.365	2.059	3.755	2.239	36.206	4.881	1.968	0.969	2.223	46.215	7.656	2.089	0.892	2.054	22.228	5.29	2.327	1.276	2.458	37.429	4.022	2.463	1.711
361.84	35.222	4.518	1.195	0.968	1.731	36.312	10.486	1.546	1.433	1.863	27.663	6.286	2.525	0.819	1.907	17.785	4.396	5.261	1.007	2.634	45.425	5.745	1.924	0.839	1.898	31.784	3.341	2.061	3.756	2.244	36.174	4.854	1.97	0.972	2.232	46.153	7.637	2.095	0.858	2.058	22.211	5.276	2.314	1.264	2.461	37.375	3.995	2.471	1.722
362.05	35.155	4.518	1.199	0.994	1.749	36.219	10.479	1.574	1.435	1.869	27.611	6.278	2.53	0.833	1.9	17.772	4.424	5.279	1.021	2.654	45.329	5.746	1.952	0.851	1.932	31.681	3.366	2.079	3.776	2.257	36.119	4.889	1.974	0.984	2.239	46.069	7.628	2.119	0.871	2.079	22.25	5.28	2.322	1.273	2.47	37.345	4.015	2.485	1.733
362.26	35.054	4.518	1.201	1.007	1.746	36.127	10.457	1.579	1.43	1.899	27.579	6.285	2.522	0.818	1.915	17.74	4.41	5.276	1.029	2.643	45.247	5.726	1.951	0.838	1.939	31.568	3.362	2.088	3.792	2.242	36.049	4.885	1.981	0.989	2.252	45.997	7.6	2.091	0.87	2.083	22.247	5.251	2.331	1.259	2.457	37.306	3.999	2.477	1.733
362.48	34.985	4.518	1.206	0.989	1.747	36.048	10.43	1.575	1.425	1.892	27.525	6.242	2.503	0.813	1.916	17.743	4.381	5.281	1.045	2.638	45.173	5.706	1.95	0.825	1.937	31.451	3.349	2.094	3.798	2.258	35.939	4.883	1.976	0.975	2.24	45.881	7.589	2.082	0.87	2.07	22.223	5.236	2.311	1.285	2.459	37.228	4.008	2.467	1.723
362.69	34.9	4.463	1.204	1.006	1.735	35.961	10.389	1.556	1.427	1.888	27.483	6.2	2.469	0.803	1.912	17.696	4.373	5.273	1.018	2.64	45.093	5.695	1.928	0.814	1.925	31.344	3.351	2.079	3.813	2.244	35.814	4.863	1.954	0.954	2.245	45.724	7.594	2.061	0.847	2.077	22.211	5.213	2.318	1.268	2.443	37.125	4.003	2.455	1.721
362.9	34.822	4.439	1.203	1.013	1.761	35.931	10.361	1.548	1.429	1.9	27.4	6.176	2.478	0.819	1.889	17.683	4.356	5.272	1.014	2.632	44.967	5.68	1.94	0.81	1.94	31.279	3.355	2.066	3.803	2.252	35.68	4.866	1.935	0.951	2.257	45.592	7.566	2.059	0.84	2.086	22.208	5.192	2.32	1.262	2.443	37.09	3.99	2.449	1.736
363.11	34.758	4.421	1.188	1.02	1.74	35.845	10.342	1.555	1.416	1.886	27.283	6.114	2.478	0.808	1.879	17.633	4.319	5.256	0.995	2.62	44.83	5.641	1.924	0.792	1.947	31.198	3.339	2.045	3.783	2.233	35.569	4.842	1.916	0.932	2.254	45.44	7.554	2.032	0.815	2.086	22.186	5.162	2.303	1.223	2.412	36.959	3.941	2.446	1.726
363.32	34.647	4.428	1.19	1.021	1.732	35.749	10.325	1.547	1.445	1.89	27.171	6.092	2.482	0.802	1.877	17.589	4.298	5.258	1.001	2.602	44.682	5.609	1.923	0.779	1.946	31.106	3.312	2.04	3.778	2.234	35.486	4.852	1.948	0.925	2.25	45.311	7.538	2.032	0.816	2.104	22.194	5.169	2.317	1.231	2.422	36.873	3.93	2.448	1.735
363.54	34.553	4.439	1.21	1.025	1.744	35.641	10.311	1.578	1.479	1.894	27.012	6.075	2.505	0.83	1.897	17.558	4.293	5.27	1.002	2.614	44.541	5.609	1.91	0.776	1.957	31.018	3.312	2.052	3.784	2.264	35.339	4.846	1.974	0.947	2.264	45.155	7.521	2.04	0.825	2.149	22.17	5.186	2.323	1.243	2.436	36.783	3.919	2.465	1.779
363.75	34.445	4.414	1.188	0.995	1.717	35.514	10.281	1.565	1.471	1.893	26.847	6.042	2.476	0.825	1.879	17.505	4.262	5.246	0.988	2.604	44.381	5.57	1.883	0.759	1.923	30.888	3.268	2.045	3.783	2.253	35.212	4.81	1.939	0.918	2.257	44.934	7.47	1.996	0.821	2.121	22.069	5.162	2.317	1.22	2.421	36.665	3.882	2.455	1.758
363.96	34.359	4.386	1.185	1.001	1.725	35.387	10.257	1.535	1.46	1.903	26.683	5.991	2.454	0.808	1.851	17.422	4.237	5.226	0.971	2.594	44.205	5.538	1.855	0.751	1.929	30.687	3.229	2.012	3.769	2.249	35.056	4.799	1.897	0.895	2.243	44.69	7.42	1.982	0.815	2.102	22.022	5.136	2.297	1.194	2.39	36.531	3.828	2.435	1.757
364.17	34.266	4.357	1.176	0.984	1.696	35.255	10.222	1.53	1.461	1.87	26.563	5.937	2.441	0.769	1.834	17.368	4.227	5.202	0.93	2.584	43.98	5.511	1.837	0.751	1.933	30.543	3.195	2.011	3.75	2.22	34.849	4.77	1.878	0.881	2.243	44.423	7.381	1.96	0.825	2.11	21.936	5.109	2.29	1.182	2.366	36.349	3.806	2.418	1.738
364.39	34.18	4.318	1.195	0.963	1.671	35.172	10.17	1.526	1.455	1.87	26.419	5.891	2.416	0.765	1.83	17.29	4.175	5.161	0.911	2.572	43.784	5.5	1.811	0.733	1.896	30.421	3.177	1.999	3.742	2.215	34.659	4.743	1.863	0.874	2.232	44.199	7.34	1.957	0.826	2.095	21.83	5.081	2.269	1.182	2.33	36.203	3.762	2.398	1.721
364.6	34.092	4.311	1.187	0.963	1.687	35.088	10.174	1.52	1.473	1.857	26.291	5.835	2.429	0.784	1.831	17.267	4.17	5.156	0.911	2.585	43.626	5.483	1.812	0.737	1.906	30.275	3.177	2.007	3.735	2.243	34.542	4.734	1.863	0.876	2.244	44.033	7.331	1.964	0.841	2.094	21.796	5.097	2.275	1.199	2.353	36.071	3.77	2.392	1.724
364.81	33.985	4.289	1.206	0.976	1.698	34.98	10.156	1.529	1.481	1.865	26.174	5.828	2.451	0.789	1.846	17.199	4.157	5.136	0.915	2.609	43.449	5.469	1.81	0.756	1.894	30.174	3.165	2.008	3.741	2.223	34.409	4.744	1.866	0.877	2.251	43.908	7.309	1.965	0.833	2.136	21.772	5.079	2.283	1.191	2.352	35.967	3.732	2.405	1.72
365.02	33.89	4.293	1.178	0.947	1.687	34.851	10.126	1.525	1.476	1.868	26.055	5.817	2.475	0.78	1.841	17.152	4.126	5.14	0.917	2.588	43.272	5.431	1.807	0.778	1.893	30.039	3.137	2.02	3.714	2.232	34.319	4.73	1.859	0.874	2.244	43.757	7.257	1.96	0.835	2.121	21.745	5.07	2.261	1.192	2.349	35.857	3.707	2.394	1.72
365.23	33.78	4.311	1.171	0.947	1.658	34.752	10.085	1.543	1.46	1.858	25.954	5.787	2.487	0.781	1.849	17.106	4.117	5.114	0.927	2.586	43.178	5.428	1.788	0.787	1.869	29.901	3.101	2.01	3.704	2.224	34.217	4.717	1.856	0.866	2.245	43.592	7.209	1.948	0.833	2.109	21.736	5.058	2.26	1.192	2.352	35.747	3.692	2.392	1.711
365.45	33.678	4.273	1.154	0.933	1.653	34.642	10.03	1.529	1.423	1.837	25.887	5.741	2.478	0.75	1.819	17.06	4.096	5.096	0.896	2.557	43.101	5.378	1.762	0.76	1.841	29.763	3.057	1.98	3.7	2.203	34.131	4.68	1.827	0.845	2.208	43.504	7.169	1.923	0.827	2.078	21.69	5.034	2.229	1.175	2.326	35.704	3.67	2.361	1.67
365.66	33.585	4.249	1.143	0.922	1.664	34.525	9.985	1.541	1.378	1.841	25.829	5.724	2.467	0.741	1.799	17.05	4.091	5.094	0.88	2.56	42.983	5.358	1.766	0.767	1.836	29.649	3.065	1.958	3.692	2.184	34.047	4.65	1.801	0.827	2.214	43.372	7.129	1.9	0.809	2.074	21.673	4.987	2.219	1.17	2.308	35.655	3.64	2.334	1.668
365.87	33.497	4.229	1.139	0.932	1.651	34.429	9.966	1.527	1.352	1.847	25.771	5.728	2.472	0.739	1.815	17.032	4.114	5.098	0.896	2.546	42.886	5.326	1.762	0.77	1.857	29.557	3.077	1.955	3.69	2.18	33.975	4.648	1.795	0.82	2.22	43.339	7.114	1.919	0.834	2.079	21.669	4.997	2.231	1.196	2.302	35.589	3.642	2.32	1.666
366.08	33.423	4.243	1.147	0.954	1.676	34.365	9.953	1.541	1.361	1.885	25.75	5.719	2.491	0.722	1.839	17.022	4.121	5.122	0.89	2.536	42.805	5.31	1.783	0.775	1.882	29.5	3.086	1.956	3.7	2.205	33.943	4.665	1.806	0.848	2.235	43.307	7.116	1.937	0.86	2.094	21.726	4.993	2.248	1.226	2.33	35.535	3.649	2.314	1.677
366.29	33.334	4.216	1.133	0.948	1.678	34.296	9.909	1.544	1.366	1.883	25.742	5.713	2.481	0.727	1.839	17.036	4.114	5.121	0.889	2.525	42.767	5.294	1.785	0.748	1.861	29.45	3.094	1.974	3.693	2.208	33.917	4.646	1.838	0.858	2.23	43.278	7.106	1.953	0.858	2.095	21.739	4.985	2.249	1.221	2.329	35.499	3.658	2.314	1.682
366.51	33.257	4.237	1.127	0.957	1.691	34.209	9.894	1.544	1.355	1.908	25.738	5.706	2.488	0.748	1.861	17.034	4.127	5.131	0.935	2.527	42.751	5.301	1.81	0.764	1.876	29.416	3.119	1.981	3.69	2.251	33.907	4.675	1.849	0.862	2.239	43.274	7.106	1.982	0.869	2.094	21.8	4.992	2.274	1.242	2.357	35.553	3.669	2.324	1.711
366.72	33.19	4.222	1.11	0.966	1.707	34.114	9.895	1.525	1.344	1.908	25.699	5.698	2.497	0.752	1.869	17.027	4.125	5.152	0.935	2.522	42.768	5.287	1.825	0.756	1.891	29.388	3.115	1.962	3.681	2.246	33.914	4.659	1.859	0.853	2.244	43.261	7.098	1.972	0.874	2.096	21.862	4.99	2.286	1.233	2.376	35.551	3.656	2.334	1.717
366.93	33.133	4.188	1.115	0.958	1.705	34.028	9.832	1.524	1.321	1.908	25.655	5.699	2.489	0.743	1.864	17	4.124	5.172	0.938	2.525	42.765	5.267	1.845	0.753	1.869	29.366	3.1	1.971	3.671	2.224	33.869	4.646	1.845	0.852	2.234	43.199	7.083	1.974	0.863	2.104	21.887	4.963	2.285	1.228	2.379	35.54	3.64	2.335	1.713
367.14	33.069	4.169	1.079	0.972	1.684	33.916	9.809	1.498	1.296	1.91	25.591	5.682	2.474	0.743	1.848	17.002	4.112	5.187	0.934	2.515	42.742	5.243	1.841	0.74	1.87	29.284	3.094	1.96	3.672	2.238	33.834	4.621	1.832	0.87	2.247	43.148	7.065	1.971	0.858	2.082	21.894	4.967	2.278	1.226	2.378	35.495	3.636	2.336	1.724
367.35	33.002	4.136	1.062	0.97	1.694	33.806	9.795	1.48	1.29	1.906	25.552	5.658	2.434	0.732	1.833	16.994	4.105	5.176	0.907	2.527	42.704	5.241	1.845	0.711	1.869	29.226	3.092	1.94	3.671	2.228	33.784	4.602	1.804	0.87	2.239	43.128	7.052	1.966	0.852	2.078	21.925	4.954	2.278	1.22	2.367	35.49	3.609	2.338	1.726
367.56	32.93	4.109	1.082	0.96	1.687	33.672	9.785	1.468	1.286	1.909	25.534	5.651	2.408	0.717	1.819	17.009	4.075	5.207	0.903	2.524	42.628	5.214	1.847	0.712	1.894	29.194	3.083	1.939	3.678	2.226	33.749	4.587	1.808	0.881	2.236	43.059	7.052	1.966	0.847	2.096	21.93	4.946	2.27	1.249	2.377	35.46	3.622	2.363	1.722
367.78	32.844	4.116	1.104	0.975	1.701	33.546	9.779	1.489	1.337	1.943	25.428	5.665	2.415	0.736	1.857	16.989	4.103	5.248	0.947	2.558	42.574	5.243	1.869	0.728	1.913	29.156	3.103	1.966	3.692	2.273	33.679	4.603	1.82	0.904	2.288	42.978	7.043	2.003	0.861	2.144	21.977	4.93	2.323	1.298	2.421	35.427	3.644	2.39	1.768
367.99	32.743	4.089	1.1	0.992	1.708	33.409	9.762	1.478	1.368	1.937	25.316	5.654	2.418	0.759	1.877	16.972	4.085	5.279	0.963	2.576	42.504	5.238	1.858	0.727	1.917	29.088	3.067	1.975	3.7	2.301	33.6	4.599	1.832	0.931	2.326	42.923	7.058	2.022	0.898	2.157	22.001	4.915	2.317	1.313	2.431	35.342	3.643	2.428	1.786
368.2	32.666	4.088	1.102	1.001	1.728	33.317	9.713	1.478	1.381	1.94	25.224	5.626	2.4	0.757	1.865	16.914	4.029	5.276	0.965	2.584	42.422	5.236	1.86	0.728	1.912	29.003	3.044	1.97	3.719	2.304	33.529	4.583	1.83	0.922	2.324	42.769	7.016	2.004	0.891	2.139	22.007	4.892	2.312	1.299	2.436	35.306	3.643	2.437	1.779
368.41	32.516	4.056	1.093	0.995	1.723	33.166	9.686	1.476	1.378	1.915	25.089	5.606	2.37	0.761	1.877	16.872	4.017	5.277	0.995	2.586	42.343	5.228	1.861	0.741	1.909	28.917	3.036	1.972	3.714	2.279	33.431	4.574	1.835	0.902	2.323	42.664	6.982	2.019	0.884	2.153	21.988	4.876	2.317	1.288	2.428	35.25	3.623	2.449	1.792
368.62	32.406	4.048	1.109	1.001	1.742	33.021	9.679	1.473	1.399	1.922	24.947	5.589	2.385	0.766	1.888	16.816	4	5.305	1.009	2.616	42.234	5.225	1.87	0.76	1.937	28.824	3.034	1.971	3.726	2.269	33.307	4.55	1.854	0.908	2.353	42.553	6.965	2.04	0.892	2.185	22.001	4.859	2.345	1.281	2.443	35.156	3.622	2.455	1.804
368.84	32.271	4.018	1.108	1.005	1.758	32.838	9.637	1.474	1.408	1.917	24.786	5.577	2.376	0.779	1.886	16.755	3.967	5.338	0.998	2.626	42.123	5.215	1.87	0.732	1.945	28.706	3.027	1.984	3.743	2.243	33.204	4.539	1.856	0.918	2.355	42.428	6.947	2.031	0.885	2.19	22.006	4.84	2.351	1.29	2.451	35.042	3.615	2.48	1.791
369.05	32.128	4.012	1.11	1.022	1.781	32.678	9.613	1.479	1.436	1.915	24.696	5.571	2.36	0.795	1.899	16.719	3.976	5.35	1.007	2.636	41.979	5.186	1.867	0.764	1.942	28.609	3	2.027	3.764	2.256	33.082	4.503	1.873	0.902	2.391	42.256	6.933	2.039	0.891	2.207	21.995	4.819	2.371	1.296	2.466	34.943	3.628	2.475	1.802
369.26	31.99	3.978	1.125	1.041	1.785	32.517	9.604	1.479	1.449	1.926	24.589	5.549	2.363	0.801	1.929	16.691	3.958	5.344	1.026	2.634	41.83	5.183	1.875	0.789	1.969	28.477	2.988	2.034	3.773	2.269	32.973	4.494	1.887	0.903	2.395	42.095	6.916	2.06	0.905	2.218	21.958	4.815	2.377	1.305	2.485	34.846	3.608	2.482	1.82
369.47	31.846	3.958	1.125	1	1.802	32.383	9.555	1.491	1.467	1.914	24.488	5.522	2.371	0.806	1.94	16.631	3.959	5.353	1.018	2.626	41.692	5.159	1.884	0.777	1.987	28.373	2.993	2.025	3.775	2.258	32.872	4.471	1.89	0.871	2.414	41.89	6.859	2.068	0.897	2.21	21.912	4.786	2.379	1.285	2.492	34.749	3.604	2.464	1.837
369.68	31.649	3.943	1.161	1.015	1.825	32.213	9.516	1.514	1.471	1.917	24.352	5.507	2.399	0.832	1.961	16.58	3.953	5.381	1.052	2.624	41.542	5.156	1.895	0.804	2.013	28.261	3.011	2.05	3.804	2.269	32.758	4.469	1.929	0.887	2.437	41.755	6.83	2.087	0.888	2.225	21.868	4.78	2.389	1.297	2.535	34.611	3.613	2.481	1.845
369.9	31.532	3.897	1.132	1.02	1.85	32.077	9.465	1.496	1.476	1.916	24.181	5.449	2.402	0.837	1.964	16.477	3.949	5.364	1.039	2.636	41.364	5.129	1.909	0.782	1.99	28.122	3.001	2.045	3.789	2.25	32.619	4.461	1.928	0.876	2.427	41.606	6.763	2.09	0.903	2.203	21.833	4.757	2.4	1.265	2.5	34.473	3.591	2.448	1.866
370.11	31.414	3.858	1.109	1.008	1.867	31.925	9.434	1.487	1.447	1.909	24.069	5.428	2.385	0.838	1.955	16.43	3.915	5.353	1.006	2.62	41.243	5.087	1.918	0.793	2.002	27.982	2.988	2.037	3.782	2.23	32.504	4.453	1.95	0.871	2.425	41.428	6.728	2.064	0.897	2.177	21.811	4.76	2.372	1.245	2.475	34.289	3.567	2.442	1.867
370.32	31.293	3.844	1.086	0.984	1.848	31.777	9.373	1.478	1.426	1.918	23.973	5.387	2.372	0.832	1.961	16.323	3.892	5.334	0.998	2.613	41.111	5.069	1.921	0.778	2.023	27.851	3.012	2.043	3.776	2.242	32.363	4.438	1.932	0.841	2.407	41.251	6.656	2.062	0.879	2.177	21.759	4.753	2.393	1.235	2.478	34.155	3.551	2.425	1.876
370.53	31.16	3.834	1.099	0.983	1.877	31.588	9.373	1.499	1.466	1.945	23.901	5.375	2.392	0.843	2.01	16.268	3.913	5.363	1.01	2.641	40.989	5.052	1.931	0.795	2.032	27.731	3.015	2.062	3.792	2.28	32.282	4.434	1.944	0.872	2.445	41.097	6.637	2.092	0.892	2.219	21.738	4.758	2.413	1.261	2.504	34.048	3.537	2.467	1.921
370.74	31.09	3.823	1.116	0.983	1.894	31.424	9.313	1.504	1.476	1.968	23.821	5.35	2.426	0.873	1.992	16.228	3.879	5.379	0.981	2.663	40.794	5.024	1.953	0.792	2.037	27.582	3.023	2.054	3.801	2.315	32.119	4.416	1.968	0.879	2.482	40.915	6.605	2.09	0.883	2.216	21.704	4.747	2.395	1.259	2.513	33.912	3.547	2.464	1.909
370.95	30.932	3.797	1.111	0.976	1.898	31.231	9.281	1.507	1.455	1.971	23.701	5.322	2.416	0.87	1.997	16.173	3.855	5.379	0.984	2.661	40.635	4.998	1.951	0.802	2.03	27.413	3.007	2.057	3.812	2.325	31.985	4.425	1.947	0.884	2.46	40.685	6.555	2.089	0.861	2.214	21.633	4.724	2.394	1.262	2.51	33.799	3.514	2.474	1.934
371.17	30.837	3.787	1.122	0.994	1.918	31.147	9.256	1.49	1.442	1.982	23.566	5.303	2.456	0.879	2	16.132	3.86	5.384	1.009	2.667	40.504	4.964	1.971	0.823	2.04	27.306	2.997	2.062	3.843	2.342	31.881	4.395	1.952	0.894	2.477	40.508	6.54	2.093	0.889	2.232	21.583	4.712	2.384	1.266	2.525	33.684	3.512	2.471	1.938
371.38	30.746	3.778	1.143	1.001	1.941	30.993	9.198	1.513	1.469	2.011	23.398	5.28	2.493	0.879	2.006	16.086	3.836	5.396	1.021	2.685	40.339	4.959	1.992	0.843	2.08	27.139	3.023	2.055	3.843	2.354	31.754	4.408	1.929	0.927	2.463	40.354	6.504	2.119	0.888	2.245	21.549	4.724	2.387	1.303	2.55	33.578	3.503	2.494	1.954
371.59	30.638	3.8	1.135	0.983	1.953	30.837	9.147	1.519	1.457	2.013	23.262	5.252	2.495	0.879	1.991	16.032	3.852	5.414	1.009	2.697	40.191	4.93	1.987	0.821	2.093	27.018	3.011	2.035	3.851	2.363	31.615	4.402	1.932	0.95	2.482	40.191	6.46	2.116	0.891	2.254	21.563	4.704	2.387	1.31	2.541	33.493	3.48	2.505	1.944
371.8	30.497	3.765	1.144	1.014	1.951	30.689	9.138	1.518	1.444	2.041	23.127	5.252	2.473	0.875	2.005	15.97	3.83	5.402	1.024	2.702	40.014	4.877	1.997	0.833	2.096	26.898	2.98	2.044	3.83	2.37	31.429	4.407	1.935	0.965	2.468	40.057	6.454	2.102	0.904	2.266	21.546	4.696	2.396	1.328	2.523	33.357	3.457	2.519	1.948
372.01	30.367	3.746	1.129	1.007	1.92	30.548	9.085	1.492	1.43	2.032	22.962	5.21	2.459	0.854	1.978	15.873	3.801	5.377	1.023	2.679	39.797	4.825	1.987	0.822	2.08	26.729	2.908	2.027	3.79	2.353	31.243	4.353	1.92	0.956	2.458	39.818	6.391	2.075	0.93	2.249	21.511	4.658	2.394	1.334	2.492	33.202	3.442	2.509	1.939
372.22	30.24	3.767	1.162	1.035	1.939	30.387	9.088	1.533	1.462	2.074	22.878	5.222	2.487	0.892	2.009	15.842	3.826	5.414	1.051	2.69	39.618	4.835	1.999	0.858	2.116	26.654	2.924	2.066	3.835	2.389	31.121	4.347	1.958	0.985	2.512	39.674	6.384	2.084	0.944	2.308	21.485	4.673	2.436	1.363	2.562	33.102	3.435	2.554	1.962
372.44	30.11	3.765	1.168	1.048	1.945	30.248	9.07	1.548	1.474	2.082	22.762	5.184	2.514	0.898	2.032	15.798	3.823	5.429	1.071	2.708	39.424	4.837	2.007	0.856	2.125	26.56	2.935	2.098	3.853	2.407	30.983	4.344	1.941	1.007	2.519	39.513	6.376	2.12	0.967	2.337	21.427	4.663	2.453	1.378	2.576	33.013	3.437	2.58	1.97
372.65	29.924	3.694	1.163	1.05	1.934	30.085	9.038	1.518	1.439	2.057	22.617	5.151	2.489	0.878	2.029	15.736	3.788	5.414	1.06	2.674	39.218	4.774	1.977	0.842	2.105	26.404	2.891	2.071	3.832	2.381	30.837	4.295	1.931	0.993	2.498	39.325	6.339	2.102	0.933	2.317	21.345	4.638	2.421	1.344	2.559	32.894	3.418	2.572	1.936
372.86	29.806	3.663	1.181	1.051	1.938	29.942	8.995	1.514	1.412	2.064	22.482	5.134	2.499	0.883	2.006	15.697	3.788	5.427	1.051	2.673	39.015	4.791	2.003	0.844	2.137	26.224	2.9	2.068	3.847	2.367	30.648	4.289	1.943	0.993	2.492	39.15	6.329	2.112	0.95	2.32	21.302	4.607	2.418	1.347	2.569	32.777	3.404	2.564	1.941
373.07	29.644	3.656	1.156	1.053	1.947	29.788	8.977	1.5	1.41	2.058	22.325	5.095	2.498	0.86	2	15.634	3.789	5.421	1.072	2.665	38.85	4.791	1.966	0.851	2.137	26.113	2.873	2.092	3.857	2.351	30.524	4.264	1.926	1.002	2.483	38.952	6.292	2.115	0.963	2.329	21.259	4.592	2.426	1.343	2.559	32.696	3.392	2.577	1.952
373.28	29.501	3.665	1.162	1.057	1.949	29.63	8.932	1.517	1.429	2.052	22.186	5.059	2.512	0.868	2.026	15.567	3.786	5.425	1.053	2.658	38.666	4.776	1.957	0.85	2.148	26.002	2.871	2.106	3.865	2.355	30.363	4.261	1.935	0.985	2.492	38.774	6.286	2.105	0.983	2.337	21.227	4.593	2.425	1.375	2.568	32.587	3.376	2.582	1.941
373.49	29.324	3.642	1.172	1.054	1.949	29.441	8.886	1.536	1.475	2.051	22.087	5.036	2.517	0.855	2.045	15.505	3.774	5.442	1.04	2.669	38.448	4.76	1.939	0.852	2.143	25.862	2.847	2.106	3.853	2.369	30.188	4.258	1.957	0.976	2.491	38.626	6.237	2.122	0.965	2.354	21.192	4.597	2.444	1.378	2.577	32.429	3.351	2.583	1.963
373.7	29.16	3.628	1.148	1.029	1.927	29.269	8.824	1.508	1.445	2.011	21.975	4.997	2.502	0.853	2.039	15.424	3.746	5.442	1.028	2.641	38.284	4.725	1.914	0.83	2.127	25.734	2.814	2.087	3.85	2.35	30.01	4.245	1.969	0.987	2.49	38.426	6.186	2.103	0.968	2.358	21.123	4.558	2.445	1.347	2.549	32.287	3.326	2.561	1.961
373.92	29.013	3.606	1.134	1.041	1.927	29.13	8.824	1.496	1.45	2.01	21.843	4.976	2.508	0.853	2.035	15.368	3.697	5.424	1.032	2.639	38.126	4.694	1.913	0.835	2.124	25.604	2.82	2.082	3.857	2.354	29.894	4.221	1.955	0.976	2.49	38.308	6.144	2.087	0.947	2.367	21.077	4.538	2.439	1.339	2.538	32.144	3.314	2.563	1.98
374.13	28.855	3.605	1.137	1.039	1.95	28.961	8.773	1.506	1.465	1.998	21.709	4.925	2.519	0.856	2.026	15.294	3.705	5.45	1.024	2.646	37.923	4.726	1.909	0.848	2.146	25.455	2.818	2.094	3.883	2.36	29.784	4.2	1.974	0.991	2.505	38.072	6.095	2.099	0.965	2.39	21.033	4.516	2.439	1.372	2.562	32.031	3.319	2.571	1.964
374.34	28.72	3.615	1.156	1.048	1.981	28.831	8.762	1.53	1.479	2.026	21.621	4.926	2.537	0.868	2.072	15.269	3.701	5.472	1.021	2.677	37.788	4.737	1.921	0.853	2.188	25.341	2.845	2.102	3.909	2.381	29.696	4.215	1.992	1.01	2.505	37.914	6.112	2.13	0.969	2.423	20.995	4.513	2.467	1.374	2.597	31.952	3.32	2.597	1.993
374.55	28.565	3.577	1.115	1.02	1.948	28.671	8.702	1.498	1.457	2.001	21.471	4.884	2.521	0.853	2.04	15.196	3.65	5.443	1.004	2.67	37.646	4.679	1.914	0.833	2.184	25.193	2.815	2.068	3.871	2.358	29.526	4.175	1.967	0.974	2.463	37.745	6.065	2.124	0.947	2.398	20.952	4.458	2.435	1.363	2.54	31.877	3.281	2.571	1.97
374.76	28.407	3.552	1.115	1.018	1.958	28.525	8.654	1.476	1.458	1.984	21.344	4.849	2.5	0.833	2.032	15.104	3.646	5.448	0.999	2.67	37.48	4.634	1.894	0.846	2.188	25.041	2.794	2.054	3.854	2.344	29.403	4.138	1.978	0.962	2.473	37.553	6.032	2.108	0.903	2.399	20.915	4.438	2.443	1.347	2.556	31.793	3.254	2.562	1.978
374.97	28.265	3.566	1.139	1.009	1.978	28.359	8.602	1.489	1.474	2.024	21.2	4.819	2.536	0.842	2.024	15.048	3.676	5.458	0.995	2.678	37.311	4.61	1.895	0.859	2.206	24.914	2.795	2.079	3.872	2.335	29.253	4.132	1.974	0.988	2.482	37.331	6.001	2.13	0.934	2.409	20.875	4.42	2.453	1.369	2.58	31.65	3.255	2.582	2.011
375.19	28.105	3.571	1.123	1.009	1.966	28.23	8.553	1.48	1.488	2.02	21.052	4.778	2.52	0.848	2.027	14.997	3.655	5.466	0.995	2.684	37.183	4.572	1.884	0.866	2.198	24.827	2.775	2.105	3.853	2.342	29.131	4.126	1.979	1.008	2.497	37.192	5.974	2.117	0.937	2.424	20.833	4.412	2.467	1.361	2.566	31.525	3.258	2.594	2.016
375.4	27.947	3.552	1.143	1.009	1.95	28.066	8.516	1.485	1.471	2.035	20.914	4.756	2.513	0.837	2.035	14.918	3.644	5.464	0.986	2.676	37.014	4.53	1.888	0.846	2.209	24.675	2.77	2.065	3.848	2.344	28.962	4.115	1.983	0.982	2.479	37.005	5.962	2.11	0.921	2.427	20.784	4.376	2.473	1.371	2.562	31.384	3.239	2.583	2.018
375.61	27.857	3.535	1.15	1.002	1.975	27.966	8.483	1.479	1.466	2.057	20.846	4.756	2.514	0.868	2.013	14.885	3.637	5.47	1.007	2.7	36.881	4.509	1.895	0.853	2.219	24.564	2.771	2.067	3.866	2.372	28.873	4.078	1.98	1.016	2.505	36.878	5.942	2.126	0.925	2.437	20.761	4.361	2.498	1.36	2.55	31.258	3.256	2.582	2.009
375.82	27.735	3.549	1.152	1.021	2.014	27.808	8.478	1.496	1.463	2.088	20.757	4.743	2.5	0.9	2.02	14.844	3.63	5.433	1.024	2.71	36.745	4.512	1.901	0.868	2.241	24.426	2.796	2.074	3.874	2.36	28.773	4.067	1.961	1.032	2.544	36.685	5.916	2.125	0.952	2.445	20.726	4.359	2.517	1.367	2.565	31.215	3.254	2.6	2.028
376.03	27.614	3.526	1.175	1.03	2.029	27.667	8.471	1.492	1.487	2.106	20.664	4.713	2.508	0.891	2.03	14.832	3.62	5.415	1.041	2.74	36.605	4.475	1.911	0.879	2.238	24.3	2.778	2.089	3.876	2.38	28.686	4.035	1.96	1.017	2.55	36.555	5.904	2.122	0.939	2.447	20.687	4.365	2.516	1.363	2.574	31.115	3.278	2.619	2.046
376.24	27.501	3.503	1.165	1.022	2.037	27.519	8.406	1.509	1.511	2.101	20.553	4.7	2.515	0.884	2.04	14.764	3.626	5.432	1.043	2.737	36.423	4.473	1.93	0.876	2.251	24.189	2.776	2.097	3.879	2.389	28.544	4.031	1.971	1.024	2.552	36.334	5.888	2.14	0.966	2.453	20.615	4.362	2.549	1.378	2.593	30.998	3.284	2.625	2.07
376.45	27.427	3.475	1.17	1.01	2.04	27.405	8.373	1.498	1.512	2.106	20.402	4.667	2.501	0.88	2.034	14.71	3.598	5.415	1.047	2.746	36.337	4.413	1.926	0.864	2.248	24.084	2.768	2.09	3.874	2.395	28.403	4.001	1.952	1.015	2.528	36.237	5.866	2.126	0.93	2.459	20.579	4.362	2.559	1.352	2.61	30.9	3.257	2.605	2.075
376.67	27.335	3.437	1.154	1.003	2.04	27.245	8.319	1.477	1.489	2.104	20.295	4.625	2.51	0.855	2.013	14.644	3.582	5.411	1.06	2.742	36.216	4.364	1.932	0.869	2.232	23.97	2.755	2.09	3.858	2.398	28.244	3.972	1.943	1.009	2.525	36.098	5.819	2.121	0.919	2.459	20.531	4.348	2.538	1.34	2.577	30.805	3.241	2.597	2.071
376.88	27.193	3.389	1.165	0.994	2.054	27.108	8.264	1.474	1.48	2.08	20.177	4.586	2.485	0.828	2.022	14.581	3.576	5.387	1.043	2.715	36.049	4.341	1.908	0.846	2.213	23.821	2.748	2.08	3.888	2.409	28.101	3.942	1.911	1.019	2.514	35.906	5.801	2.108	0.913	2.454	20.498	4.328	2.509	1.329	2.579	30.644	3.246	2.597	2.089
377.09	27.095	3.38	1.185	1.011	2.06	26.977	8.222	1.48	1.477	2.113	20.091	4.581	2.511	0.866	2.032	14.544	3.57	5.388	1.054	2.723	35.889	4.34	1.947	0.858	2.234	23.721	2.758	2.088	3.916	2.425	27.967	3.932	1.925	1.035	2.512	35.747	5.77	2.107	0.94	2.484	20.481	4.326	2.54	1.337	2.581	30.506	3.255	2.613	2.095
377.3	27.012	3.365	1.178	1.049	2.086	26.903	8.227	1.537	1.493	2.102	20.017	4.582	2.509	0.882	2.052	14.493	3.541	5.413	1.059	2.751	35.785	4.357	1.961	0.88	2.255	23.615	2.748	2.093	3.921	2.461	27.867	3.923	1.958	1.029	2.533	35.642	5.768	2.126	0.958	2.507	20.455	4.318	2.568	1.357	2.579	30.426	3.244	2.614	2.104
377.51	26.873	3.315	1.171	1.039	2.089	26.765	8.175	1.506	1.466	2.085	19.921	4.552	2.506	0.867	2.012	14.413	3.51	5.363	1.054	2.717	35.619	4.315	1.931	0.867	2.265	23.486	2.712	2.055	3.93	2.43	27.718	3.901	1.939	1.003	2.516	35.441	5.716	2.104	0.912	2.478	20.394	4.281	2.546	1.341	2.561	30.287	3.208	2.616	2.09
377.72	26.785	3.295	1.163	1.032	2.104	26.662	8.128	1.508	1.464	2.081	19.841	4.51	2.504	0.887	2.007	14.363	3.499	5.343	1.043	2.717	35.506	4.294	1.921	0.877	2.261	23.379	2.687	2.077	3.921	2.431	27.625	3.864	1.922	1.016	2.521	35.337	5.679	2.11	0.927	2.49	20.361	4.267	2.54	1.342	2.565	30.2	3.189	2.62	2.093
377.93	26.643	3.281	1.175	1.054	2.101	26.536	8.097	1.527	1.459	2.081	19.728	4.476	2.517	0.875	2.022	14.346	3.501	5.327	1.034	2.691	35.334	4.285	1.943	0.879	2.281	23.272	2.671	2.077	3.913	2.424	27.514	3.84	1.918	0.998	2.537	35.22	5.646	2.112	0.936	2.504	20.302	4.252	2.523	1.358	2.58	30.133	3.172	2.617	2.131
378.14	26.546	3.255	1.164	1.04	2.077	26.432	8.035	1.496	1.43	2.07	19.62	4.432	2.512	0.847	2.01	14.279	3.482	5.347	1.037	2.664	35.213	4.237	1.912	0.852	2.282	23.17	2.639	2.064	3.902	2.429	27.36	3.803	1.927	0.981	2.497	35.06	5.611	2.077	0.924	2.507	20.246	4.205	2.516	1.351	2.558	30.012	3.151	2.591	2.136
378.36	26.433	3.236	1.15	1.025	2.071	26.33	8.007	1.5	1.415	2.089	19.492	4.408	2.478	0.844	2.011	14.217	3.49	5.373	1.016	2.653	35.1	4.238	1.893	0.844	2.286	23.111	2.637	2.067	3.916	2.41	27.241	3.781	1.921	0.994	2.505	34.903	5.591	2.084	0.931	2.516	20.207	4.18	2.524	1.353	2.549	29.902	3.109	2.599	2.133
378.57	26.302	3.213	1.189	1.028	2.091	26.2	7.965	1.49	1.397	2.099	19.424	4.366	2.46	0.849	2.019	14.158	3.456	5.355	0.993	2.644	34.974	4.219	1.886	0.854	2.292	22.986	2.601	2.077	3.911	2.391	27.105	3.758	1.923	0.992	2.499	34.767	5.562	2.083	0.915	2.521	20.18	4.159	2.522	1.354	2.552	29.824	3.093	2.598	2.112
378.78	26.163	3.205	1.185	1.06	2.096	26.057	7.923	1.505	1.406	2.104	19.382	4.363	2.465	0.829	2.039	14.13	3.434	5.358	0.97	2.626	34.819	4.186	1.875	0.84	2.295	22.846	2.576	2.085	3.912	2.395	26.973	3.755	1.907	0.973	2.5	34.622	5.522	2.092	0.926	2.524	20.163	4.128	2.528	1.348	2.543	29.749	3.08	2.609	2.14
378.99	26.087	3.192	1.213	1.072	2.121	25.967	7.911	1.541	1.439	2.112	19.287	4.349	2.449	0.858	2.058	14.091	3.438	5.359	0.958	2.633	34.663	4.167	1.878	0.833	2.311	22.745	2.587	2.091	3.935	2.401	26.858	3.77	1.92	0.977	2.535	34.464	5.493	2.089	0.93	2.559	20.155	4.126	2.568	1.393	2.569	29.664	3.08	2.61	2.16
379.2	26.032	3.223	1.217	1.113	2.154	25.889	7.905	1.555	1.46	2.15	19.219	4.343	2.463	0.888	2.06	14.036	3.44	5.402	0.975	2.675	34.606	4.176	1.885	0.856	2.335	22.658	2.59	2.126	3.929	2.418	26.826	3.76	1.946	0.985	2.581	34.397	5.485	2.118	0.948	2.6	20.117	4.128	2.62	1.408	2.6	29.624	3.069	2.648	2.161
379.41	25.907	3.202	1.202	1.095	2.167	25.754	7.88	1.567	1.449	2.136	19.111	4.314	2.452	0.862	2.055	14.002	3.423	5.379	0.973	2.665	34.462	4.137	1.856	0.84	2.327	22.559	2.559	2.133	3.906	2.413	26.696	3.73	1.923	0.973	2.601	34.264	5.454	2.123	0.953	2.589	20.056	4.118	2.58	1.417	2.584	29.545	3.056	2.647	2.158
379.62	25.821	3.185	1.216	1.081	2.155	25.621	7.848	1.527	1.443	2.133	19.024	4.285	2.427	0.851	2.039	13.958	3.397	5.353	0.979	2.647	34.344	4.093	1.844	0.815	2.321	22.465	2.54	2.133	3.919	2.392	26.608	3.723	1.9	0.987	2.607	34.135	5.431	2.1	0.937	2.603	20.013	4.115	2.563	1.415	2.572	29.468	3.042	2.641	2.17
379.83	25.701	3.17	1.187	1.076	2.162	25.498	7.83	1.532	1.434	2.134	18.909	4.26	2.415	0.845	2.058	13.911	3.38	5.368	0.97	2.648	34.199	4.067	1.852	0.788	2.313	22.368	2.53	2.132	3.885	2.388	26.539	3.677	1.887	0.98	2.602	33.983	5.417	2.096	0.958	2.589	19.955	4.112	2.562	1.399	2.57	29.387	3.023	2.626	2.18
380.05	25.608	3.187	1.195	1.102	2.189	25.377	7.829	1.527	1.472	2.169	18.845	4.291	2.419	0.871	2.09	13.903	3.401	5.402	1.017	2.672	34.098	4.087	1.888	0.815	2.348	22.312	2.554	2.171	3.927	2.408	26.481	3.696	1.922	1.013	2.631	33.869	5.421	2.107	0.972	2.621	19.929	4.133	2.6	1.436	2.582	29.296	3.046	2.673	2.227
380.26	25.531	3.157	1.172	1.088	2.188	25.261	7.801	1.514	1.467	2.172	18.76	4.264	2.396	0.861	2.099	13.831	3.393	5.402	1.006	2.684	34.002	4.061	1.862	0.816	2.351	22.179	2.533	2.173	3.916	2.397	26.377	3.696	1.926	0.987	2.612	33.752	5.419	2.104	0.963	2.621	19.918	4.115	2.605	1.423	2.588	29.2	3.036	2.669	2.209
380.47	25.454	3.157	1.176	1.095	2.205	25.176	7.809	1.541	1.476	2.177	18.669	4.251	2.389	0.88	2.097	13.784	3.389	5.388	0.992	2.704	33.856	4.056	1.903	0.833	2.358	22.092	2.528	2.171	3.943	2.399	26.324	3.711	1.934	0.999	2.635	33.643	5.426	2.135	0.953	2.631	19.899	4.119	2.625	1.428	2.594	29.095	3.043	2.684	2.201
380.68	25.362	3.152	1.179	1.103	2.229	25.075	7.797	1.572	1.486	2.183	18.599	4.27	2.426	0.896	2.099	13.728	3.384	5.386	1.023	2.723	33.719	4.045	1.932	0.85	2.409	21.981	2.52	2.177	3.945	2.423	26.241	3.73	1.941	1.008	2.663	33.532	5.424	2.137	0.961	2.654	19.893	4.121	2.625	1.458	2.627	29.028	3.053	2.704	2.228
380.89	25.27	3.145	1.147	1.1	2.231	24.975	7.785	1.576	1.483	2.183	18.519	4.259	2.441	0.926	2.091	13.699	3.379	5.423	1.069	2.743	33.605	4.043	1.935	0.86	2.42	21.882	2.518	2.172	3.961	2.445	26.147	3.715	1.945	1.027	2.693	33.396	5.41	2.151	0.969	2.662	19.831	4.13	2.628	1.465	2.633	28.957	3.071	2.685	2.25
381.1	25.176	3.153	1.129	1.075	2.234	24.873	7.778	1.555	1.478	2.186	18.409	4.24	2.449	0.952	2.082	13.648	3.347	5.415	1.094	2.75	33.464	4.048	1.941	0.878	2.415	21.814	2.518	2.171	3.977	2.407	26.105	3.697	1.963	1.053	2.717	33.262	5.416	2.159	0.966	2.663	19.765	4.116	2.614	1.476	2.62	28.848	3.069	2.696	2.236
381.31	25.071	3.159	1.097	1.069	2.241	24.737	7.73	1.534	1.465	2.192	18.314	4.225	2.463	0.959	2.089	13.601	3.327	5.422	1.101	2.749	33.354	4.064	1.928	0.876	2.435	21.733	2.498	2.17	3.998	2.421	26.029	3.665	1.961	1.052	2.704	33.159	5.433	2.175	0.976	2.657	19.703	4.125	2.595	1.45	2.655	28.754	3.042	2.704	2.258
381.52	24.935	3.137	1.102	1.057	2.249	24.609	7.696	1.541	1.469	2.206	18.267	4.203	2.466	0.948	2.125	13.594	3.327	5.415	1.112	2.737	33.217	4.055	1.92	0.885	2.457	21.628	2.475	2.161	4.025	2.396	25.866	3.667	1.978	1.067	2.694	32.981	5.415	2.156	1.009	2.65	19.638	4.14	2.596	1.47	2.662	28.609	3.058	2.689	2.286
381.73	24.845	3.118	1.102	1.05	2.254	24.54	7.668	1.527	1.49	2.211	18.212	4.201	2.474	0.957	2.125	13.554	3.313	5.416	1.114	2.734	33.116	4.049	1.925	0.874	2.456	21.546	2.479	2.157	4.04	2.396	25.795	3.647	1.993	1.074	2.682	32.854	5.402	2.149	1.004	2.65	19.615	4.107	2.61	1.479	2.653	28.558	3.057	2.684	2.291
381.95	24.722	3.127	1.103	1.055	2.28	24.406	7.65	1.525	1.523	2.223	18.1	4.2	2.503	0.96	2.146	13.523	3.328	5.412	1.118	2.742	32.983	4.072	1.938	0.88	2.465	21.454	2.506	2.153	4.035	2.409	25.691	3.652	1.998	1.054	2.68	32.724	5.38	2.151	0.993	2.662	19.57	4.117	2.636	1.489	2.679	28.501	3.046	2.696	2.292
382.16	24.675	3.148	1.137	1.085	2.321	24.299	7.634	1.576	1.568	2.257	18.071	4.196	2.514	0.982	2.163	13.521	3.329	5.438	1.136	2.759	32.942	4.07	1.975	0.924	2.474	21.394	2.512	2.17	4.085	2.433	25.642	3.694	2.034	1.081	2.727	32.643	5.367	2.172	0.999	2.719	19.581	4.139	2.681	1.519	2.724	28.439	3.072	2.705	2.319
382.37	24.6	3.125	1.145	1.086	2.328	24.235	7.629	1.601	1.553	2.245	17.995	4.168	2.512	0.978	2.171	13.475	3.311	5.447	1.118	2.772	32.824	4.031	2.003	0.923	2.477	21.27	2.492	2.145	4.069	2.427	25.537	3.694	2.044	1.065	2.746	32.503	5.347	2.188	1	2.733	19.552	4.145	2.685	1.522	2.764	28.37	3.065	2.714	2.326
382.58	24.487	3.123	1.155	1.095	2.348	24.115	7.607	1.599	1.56	2.253	17.914	4.173	2.513	0.973	2.175	13.399	3.297	5.452	1.132	2.767	32.695	4.016	2.019	0.911	2.494	21.204	2.503	2.132	4.07	2.454	25.415	3.704	2.043	1.09	2.778	32.339	5.304	2.163	0.989	2.741	19.5	4.141	2.679	1.528	2.786	28.299	3.061	2.729	2.354
382.79	24.354	3.105	1.168	1.074	2.349	23.975	7.56	1.587	1.571	2.271	17.834	4.156	2.52	0.956	2.164	13.362	3.259	5.464	1.138	2.769	32.572	4.009	2.014	0.92	2.495	21.121	2.491	2.134	4.072	2.456	25.287	3.677	2.023	1.096	2.766	32.212	5.292	2.159	1.006	2.749	19.446	4.122	2.666	1.533	2.772	28.201	3.052	2.748	2.376
383	24.255	3.105	1.188	1.093	2.353	23.895	7.557	1.576	1.569	2.295	17.796	4.138	2.53	0.968	2.171	13.308	3.253	5.458	1.133	2.77	32.445	4.01	2.02	0.918	2.487	21.038	2.504	2.133	4.079	2.449	25.195	3.676	2.05	1.097	2.759	32.067	5.291	2.176	1.02	2.773	19.408	4.124	2.687	1.549	2.77	28.131	3.087	2.758	2.394
383.21	24.158	3.092	1.191	1.097	2.367	23.781	7.52	1.577	1.572	2.305	17.703	4.124	2.518	0.943	2.152	13.239	3.262	5.445	1.125	2.759	32.324	3.976	2.012	0.893	2.492	20.942	2.519	2.15	4.075	2.432	25.119	3.651	2.055	1.088	2.765	31.964	5.265	2.166	1.017	2.785	19.353	4.108	2.697	1.552	2.784	28.001	3.065	2.785	2.399
383.42	24.066	3.072	1.218	1.124	2.393	23.674	7.485	1.598	1.597	2.314	17.63	4.124	2.543	0.955	2.181	13.21	3.307	5.474	1.134	2.782	32.244	3.975	2.034	0.907	2.501	20.827	2.526	2.169	4.091	2.483	24.997	3.671	2.074	1.095	2.787	31.822	5.286	2.213	1.034	2.817	19.346	4.128	2.722	1.568	2.801	27.922	3.095	2.798	2.436
383.63	23.96	3.062	1.232	1.151	2.404	23.575	7.48	1.619	1.614	2.314	17.582	4.123	2.547	0.97	2.186	13.208	3.314	5.465	1.143	2.789	32.135	3.954	2.048	0.92	2.512	20.737	2.513	2.191	4.099	2.472	24.916	3.673	2.085	1.092	2.802	31.693	5.253	2.219	1.023	2.855	19.341	4.103	2.73	1.594	2.777	27.832	3.125	2.827	2.425
383.84	23.809	3.058	1.216	1.146	2.419	23.469	7.456	1.608	1.605	2.298	17.44	4.142	2.571	0.982	2.173	13.166	3.296	5.457	1.15	2.812	31.974	3.928	2.063	0.894	2.512	20.628	2.524	2.199	4.085	2.495	24.847	3.686	2.104	1.071	2.8	31.558	5.24	2.232	0.98	2.862	19.285	4.075	2.717	1.592	2.772	27.736	3.099	2.814	2.436
384.06	23.714	3.054	1.235	1.17	2.427	23.329	7.458	1.632	1.614	2.313	17.349	4.124	2.559	0.99	2.171	13.135	3.286	5.488	1.159	2.821	31.875	3.928	2.055	0.911	2.535	20.526	2.532	2.22	4.111	2.51	24.775	3.704	2.114	1.088	2.831	31.446	5.231	2.251	0.992	2.889	19.269	4.092	2.738	1.608	2.823	27.634	3.125	2.854	2.446
384.27	23.63	3.051	1.218	1.176	2.432	23.268	7.428	1.65	1.609	2.34	17.292	4.121	2.546	0.979	2.186	13.091	3.288	5.511	1.165	2.845	31.754	3.914	2.078	0.941	2.565	20.427	2.532	2.231	4.116	2.517	24.675	3.688	2.151	1.118	2.854	31.327	5.236	2.289	1.005	2.918	19.235	4.073	2.76	1.612	2.844	27.502	3.162	2.87	2.463
384.48	23.516	3.044	1.236	1.179	2.43	23.18	7.412	1.63	1.603	2.336	17.229	4.117	2.572	0.985	2.198	13.043	3.325	5.525	1.182	2.86	31.57	3.912	2.088	0.954	2.593	20.325	2.534	2.247	4.109	2.535	24.547	3.663	2.172	1.124	2.854	31.191	5.227	2.305	1.028	2.957	19.198	4.046	2.768	1.628	2.842	27.387	3.153	2.876	2.493
384.69	23.376	3.034	1.225	1.178	2.433	23.026	7.355	1.644	1.597	2.339	17.145	4.083	2.577	0.987	2.177	12.991	3.299	5.506	1.173	2.844	31.459	3.9	2.049	0.951	2.615	20.228	2.539	2.269	4.113	2.532	24.422	3.637	2.188	1.124	2.838	31.064	5.209	2.289	1.038	2.959	19.175	4.011	2.763	1.628	2.827	27.276	3.13	2.861	2.497
384.9	23.303	3.034	1.234	1.181	2.446	22.927	7.359	1.665	1.617	2.374	17.048	4.076	2.616	1.008	2.218	12.966	3.303	5.521	1.19	2.876	31.337	3.895	2.063	0.986	2.624	20.147	2.544	2.289	4.151	2.526	24.343	3.647	2.224	1.149	2.861	30.943	5.228	2.352	1.067	2.982	19.154	4.005	2.818	1.646	2.823	27.173	3.152	2.893	2.511
385.11	23.192	3.024	1.225	1.215	2.482	22.826	7.34	1.671	1.634	2.381	16.972	4.053	2.609	1.018	2.246	12.928	3.325	5.524	1.179	2.891	31.224	3.876	2.077	0.994	2.651	20.029	2.561	2.297	4.154	2.526	24.271	3.648	2.241	1.149	2.891	30.797	5.201	2.375	1.062	3.012	19.108	4.028	2.82	1.666	2.83	27.106	3.136	2.884	2.518
385.32	23.069	3.009	1.232	1.215	2.495	22.676	7.281	1.649	1.642	2.377	16.834	4.017	2.599	1.008	2.254	12.886	3.329	5.546	1.195	2.88	31.097	3.867	2.072	0.996	2.637	19.906	2.568	2.32	4.165	2.549	24.141	3.626	2.232	1.143	2.898	30.67	5.174	2.404	1.066	3.018	19.054	4.015	2.818	1.669	2.832	27.017	3.114	2.872	2.507
385.53	22.948	3.012	1.247	1.206	2.509	22.577	7.266	1.654	1.637	2.368	16.722	4.012	2.634	1.002	2.287	12.845	3.307	5.55	1.172	2.887	30.97	3.842	2.062	1.004	2.637	19.817	2.555	2.311	4.168	2.558	24.024	3.65	2.225	1.137	2.888	30.512	5.157	2.401	1.053	3.01	19.045	3.992	2.811	1.674	2.817	26.919	3.106	2.859	2.53
385.74	22.839	3.027	1.263	1.201	2.528	22.479	7.271	1.668	1.639	2.372	16.639	3.987	2.626	0.997	2.281	12.775	3.296	5.547	1.167	2.884	30.797	3.835	2.068	0.996	2.662	19.753	2.558	2.309	4.17	2.544	23.896	3.618	2.233	1.141	2.901	30.377	5.125	2.39	1.069	3.047	18.983	3.976	2.844	1.704	2.825	26.807	3.108	2.872	2.544
385.95	22.74	3.029	1.277	1.155	2.561	22.371	7.256	1.653	1.63	2.397	16.509	3.932	2.615	0.97	2.284	12.678	3.282	5.569	1.154	2.884	30.663	3.822	2.052	0.984	2.661	19.63	2.555	2.291	4.16	2.547	23.772	3.623	2.234	1.158	2.913	30.253	5.117	2.377	1.056	3.046	18.897	3.975	2.851	1.678	2.83	26.685	3.075	2.85	2.557
386.16	22.658	2.995	1.309	1.149	2.558	22.231	7.229	1.667	1.626	2.423	16.41	3.898	2.594	0.969	2.303	12.6	3.277	5.597	1.147	2.869	30.532	3.819	2.096	1.026	2.693	19.551	2.559	2.297	4.163	2.542	23.662	3.608	2.241	1.198	2.935	30.114	5.088	2.383	1.078	3.066	18.887	3.999	2.87	1.662	2.839	26.62	3.092	2.856	2.541
386.38	22.527	2.988	1.298	1.152	2.572	22.102	7.188	1.657	1.605	2.444	16.321	3.875	2.59	0.97	2.297	12.534	3.292	5.593	1.134	2.878	30.353	3.827	2.131	1.011	2.692	19.412	2.555	2.276	4.169	2.541	23.522	3.609	2.263	1.212	2.934	29.975	5.091	2.387	1.081	3.08	18.817	3.989	2.869	1.682	2.823	26.467	3.048	2.84	2.564
386.59	22.397	2.963	1.318	1.153	2.577	21.949	7.144	1.669	1.58	2.444	16.214	3.799	2.602	0.982	2.291	12.479	3.263	5.579	1.121	2.868	30.208	3.806	2.111	0.989	2.688	19.291	2.53	2.276	4.197	2.523	23.355	3.606	2.24	1.215	2.925	29.806	5.06	2.372	1.087	3.094	18.785	3.98	2.854	1.672	2.812	26.411	3.011	2.844	2.577
386.8	22.288	2.932	1.308	1.148	2.581	21.791	7.133	1.669	1.583	2.462	16.06	3.792	2.594	0.982	2.307	12.428	3.213	5.554	1.117	2.863	30.08	3.795	2.084	0.981	2.715	19.17	2.558	2.272	4.222	2.508	23.221	3.586	2.222	1.213	2.943	29.68	5.03	2.39	1.057	3.079	18.73	3.983	2.851	1.668	2.833	26.346	3.022	2.864	2.583
387.01	22.165	2.887	1.331	1.153	2.614	21.696	7.116	1.642	1.584	2.472	15.956	3.769	2.58	0.967	2.316	12.354	3.218	5.58	1.127	2.858	29.929	3.792	2.093	0.984	2.719	19.085	2.542	2.274	4.235	2.528	23.099	3.569	2.208	1.219	2.966	29.489	5.026	2.404	1.062	3.093	18.654	3.973	2.882	1.678	2.855	26.227	3.039	2.863	2.585
387.22	21.991	2.845	1.31	1.133	2.601	21.556	7.05	1.614	1.545	2.447	15.854	3.721	2.548	0.919	2.257	12.289	3.174	5.561	1.118	2.827	29.761	3.751	2.07	0.981	2.699	18.94	2.513	2.247	4.226	2.504	22.973	3.508	2.18	1.197	2.917	29.309	4.966	2.352	1.041	3.086	18.579	3.97	2.83	1.667	2.852	26.123	2.988	2.816	2.583
387.43	21.865	2.799	1.288	1.097	2.595	21.414	7.018	1.618	1.525	2.45	15.746	3.707	2.543	0.917	2.257	12.208	3.155	5.557	1.133	2.821	29.587	3.743	2.056	0.969	2.685	18.816	2.483	2.258	4.237	2.491	22.864	3.492	2.172	1.218	2.908	29.169	4.941	2.346	1.037	3.085	18.566	3.927	2.847	1.663	2.877	25.996	2.999	2.831	2.6
387.64	21.72	2.794	1.289	1.081	2.619	21.307	7	1.655	1.507	2.458	15.659	3.684	2.551	0.947	2.284	12.146	3.136	5.559	1.132	2.83	29.41	3.728	2.071	0.945	2.711	18.707	2.463	2.235	4.263	2.472	22.731	3.495	2.178	1.218	2.9	28.983	4.904	2.328	1.04	3.087	18.513	3.916	2.842	1.675	2.9	25.869	2.992	2.861	2.627
387.85	21.602	2.786	1.307	1.13	2.657	21.188	6.987	1.678	1.527	2.499	15.608	3.662	2.533	0.993	2.302	12.113	3.157	5.586	1.158	2.854	29.257	3.743	2.115	0.986	2.747	18.584	2.482	2.266	4.305	2.507	22.625	3.496	2.214	1.26	2.938	28.865	4.918	2.383	1.073	3.122	18.458	3.925	2.864	1.708	2.932	25.781	3.012	2.91	2.644
388.06	21.455	2.729	1.297	1.139	2.675	20.998	6.937	1.678	1.521	2.51	15.498	3.651	2.528	0.994	2.311	12.073	3.129	5.595	1.161	2.873	29.083	3.724	2.113	0.987	2.775	18.443	2.483	2.281	4.317	2.505	22.515	3.491	2.219	1.263	2.951	28.673	4.881	2.342	1.082	3.119	18.385	3.916	2.847	1.718	2.955	25.663	2.991	2.911	2.651
388.27	21.289	2.702	1.292	1.177	2.665	20.802	6.899	1.687	1.534	2.491	15.401	3.658	2.527	1.026	2.325	12.024	3.115	5.603	1.17	2.881	28.879	3.719	2.151	1.003	2.797	18.331	2.493	2.293	4.337	2.513	22.357	3.466	2.205	1.265	2.965	28.464	4.863	2.368	1.101	3.132	18.324	3.891	2.857	1.755	2.963	25.563	3.025	2.945	2.687
388.48	21.158	2.741	1.307	1.212	2.699	20.682	6.885	1.701	1.571	2.514	15.32	3.668	2.56	1.037	2.317	11.991	3.139	5.623	1.204	2.92	28.704	3.735	2.152	1.003	2.815	18.22	2.497	2.316	4.378	2.567	22.223	3.477	2.206	1.294	2.998	28.273	4.876	2.381	1.123	3.156	18.274	3.888	2.901	1.799	2.996	25.428	3.044	3.002	2.752
388.69	21.022	2.73	1.312	1.201	2.693	20.566	6.849	1.722	1.583	2.517	15.215	3.673	2.572	1.037	2.357	11.931	3.083	5.629	1.208	2.911	28.54	3.712	2.144	1.02	2.832	18.127	2.468	2.334	4.411	2.561	22.078	3.459	2.215	1.268	2.997	28.039	4.84	2.389	1.106	3.175	18.17	3.865	2.924	1.779	3.017	25.345	3.061	3.002	2.781
388.9	20.874	2.694	1.319	1.199	2.731	20.4	6.84	1.718	1.585	2.512	15.128	3.701	2.57	1.048	2.377	11.882	3.101	5.638	1.244	2.916	28.343	3.689	2.166	1.03	2.864	18.012	2.491	2.339	4.43	2.568	22	3.432	2.245	1.281	3.027	27.874	4.833	2.403	1.107	3.174	18.096	3.837	2.929	1.817	3.023	25.179	3.08	3.005	2.789
389.11	20.683	2.655	1.318	1.206	2.764	20.227	6.78	1.727	1.586	2.485	15.002	3.638	2.546	1.039	2.359	11.771	3.066	5.621	1.236	2.905	28.147	3.645	2.17	1.019	2.843	17.879	2.442	2.347	4.417	2.562	21.829	3.42	2.245	1.255	3.004	27.648	4.816	2.381	1.1	3.184	17.992	3.778	2.912	1.828	2.992	24.998	3.052	2.982	2.789
389.33	20.545	2.688	1.323	1.208	2.773	20.063	6.743	1.755	1.626	2.491	14.887	3.665	2.579	1.034	2.403	11.716	3.071	5.616	1.273	2.945	27.93	3.648	2.202	1.039	2.864	17.763	2.436	2.346	4.449	2.55	21.687	3.451	2.267	1.302	3.015	27.499	4.783	2.397	1.098	3.208	17.934	3.79	2.898	1.857	3.002	24.857	3.055	3.017	2.828
389.54	20.4	2.7	1.353	1.217	2.798	19.907	6.726	1.785	1.665	2.514	14.783	3.655	2.59	1.069	2.44	11.642	3.079	5.648	1.292	2.978	27.737	3.658	2.239	1.041	2.912	17.661	2.462	2.389	4.477	2.573	21.518	3.468	2.295	1.321	3.058	27.307	4.778	2.421	1.109	3.253	17.859	3.784	2.953	1.882	3.014	24.699	3.084	3.057	2.863
389.75	20.241	2.695	1.381	1.235	2.814	19.742	6.7	1.779	1.659	2.513	14.661	3.632	2.598	1.057	2.44	11.551	3.062	5.661	1.287	2.978	27.621	3.641	2.225	1.023	2.933	17.556	2.457	2.38	4.481	2.594	21.292	3.459	2.303	1.299	3.077	27.094	4.771	2.42	1.122	3.273	17.757	3.779	2.946	1.881	3	24.567	3.075	3.071	2.888
389.96	20.151	2.673	1.374	1.243	2.813	19.568	6.662	1.755	1.674	2.494	14.543	3.632	2.592	1.032	2.413	11.478	3.045	5.654	1.276	2.983	27.456	3.61	2.217	1.051	2.942	17.432	2.436	2.395	4.471	2.579	21.156	3.439	2.298	1.326	3.089	26.964	4.742	2.425	1.112	3.287	17.682	3.747	2.948	1.867	2.975	24.429	3.038	3.063	2.901
390.17	19.988	2.646	1.355	1.215	2.816	19.384	6.624	1.747	1.678	2.484	14.406	3.605	2.603	0.989	2.43	11.404	2.986	5.634	1.274	2.982	27.259	3.581	2.202	1.021	2.949	17.303	2.389	2.393	4.45	2.555	20.975	3.398	2.283	1.299	3.061	26.74	4.692	2.384	1.108	3.299	17.597	3.705	2.94	1.845	2.946	24.28	3.007	3.048	2.9
390.38	19.835	2.658	1.343	1.202	2.804	19.241	6.583	1.754	1.669	2.495	14.298	3.573	2.588	0.989	2.442	11.33	2.985	5.625	1.291	2.964	27.097	3.56	2.233	1.052	2.958	17.194	2.383	2.402	4.467	2.556	20.814	3.39	2.293	1.309	3.026	26.591	4.687	2.427	1.098	3.324	17.541	3.701	2.958	1.827	2.946	24.142	2.991	3.071	2.91
390.59	19.703	2.64	1.35	1.206	2.839	19.144	6.54	1.772	1.655	2.497	14.178	3.546	2.584	0.971	2.428	11.244	2.958	5.609	1.28	2.965	26.927	3.525	2.226	1.033	2.949	17.077	2.371	2.395	4.488	2.553	20.673	3.355	2.304	1.295	3.037	26.424	4.641	2.421	1.089	3.346	17.482	3.674	2.963	1.819	2.95	23.982	2.95	3.044	2.906
390.8	19.558	2.588	1.314	1.185	2.835	18.975	6.478	1.76	1.628	2.47	14.067	3.497	2.586	0.964	2.421	11.142	2.901	5.56	1.264	2.95	26.758	3.47	2.187	1.036	2.949	16.915	2.338	2.376	4.472	2.503	20.505	3.314	2.3	1.26	3.015	26.249	4.569	2.434	1.072	3.364	17.421	3.629	2.925	1.79	2.934	23.836	2.91	3.016	2.873
391.01	19.425	2.55	1.31	1.177	2.848	18.792	6.441	1.73	1.638	2.461	13.926	3.441	2.545	0.951	2.41	11.045	2.888	5.549	1.256	2.953	26.558	3.416	2.191	1.029	2.943	16.763	2.329	2.359	4.447	2.488	20.337	3.275	2.282	1.265	3.022	26.062	4.527	2.422	1.077	3.375	17.384	3.607	2.9	1.794	2.909	23.664	2.898	3.018	2.861
391.22	19.297	2.547	1.329	1.178	2.857	18.635	6.377	1.72	1.665	2.483	13.786	3.415	2.541	0.935	2.401	10.952	2.856	5.57	1.238	2.957	26.398	3.417	2.19	1.039	2.944	16.631	2.301	2.373	4.441	2.501	20.167	3.262	2.288	1.256	3.015	25.85	4.479	2.415	1.078	3.383	17.318	3.625	2.9	1.79	2.916	23.536	2.896	3.034	2.896
391.43	19.184	2.545	1.335	1.144	2.832	18.498	6.347	1.696	1.62	2.486	13.674	3.394	2.548	0.915	2.382	10.883	2.845	5.589	1.233	2.948	26.185	3.401	2.181	1.038	2.947	16.505	2.284	2.353	4.445	2.496	20.032	3.223	2.278	1.258	3.024	25.662	4.441	2.426	1.066	3.393	17.287	3.627	2.892	1.784	2.92	23.405	2.873	3.051	2.881
391.64	19.063	2.505	1.325	1.133	2.833	18.355	6.304	1.684	1.589	2.474	13.558	3.319	2.517	0.923	2.358	10.809	2.801	5.565	1.207	2.911	26.024	3.326	2.159	1.046	2.928	16.365	2.26	2.362	4.448	2.486	19.905	3.175	2.262	1.215	2.996	25.444	4.401	2.399	1.058	3.369	17.204	3.596	2.894	1.75	2.9	23.27	2.845	3.013	2.895
391.85	18.901	2.46	1.308	1.132	2.862	18.207	6.27	1.662	1.582	2.476	13.433	3.276	2.494	0.926	2.347	10.721	2.783	5.528	1.171	2.887	25.839	3.297	2.158	1.029	2.946	16.27	2.218	2.356	4.458	2.495	19.73	3.15	2.257	1.203	2.989	25.266	4.359	2.395	1.055	3.357	17.138	3.558	2.882	1.76	2.883	23.108	2.815	3.013	2.872
392.06	18.747	2.435	1.293	1.126	2.849	18.06	6.216	1.65	1.582	2.475	13.326	3.254	2.481	0.938	2.343	10.665	2.759	5.516	1.176	2.861	25.609	3.281	2.169	1.044	2.964	16.132	2.209	2.347	4.457	2.471	19.595	3.115	2.275	1.206	2.972	25.117	4.308	2.387	1.042	3.357	17.066	3.529	2.894	1.775	2.896	22.954	2.797	3.008	2.868
392.27	18.562	2.412	1.283	1.135	2.881	17.88	6.169	1.66	1.587	2.481	13.207	3.23	2.477	0.948	2.36	10.62	2.756	5.528	1.184	2.863	25.423	3.252	2.179	1.049	2.991	15.98	2.196	2.348	4.457	2.481	19.453	3.081	2.28	1.197	2.99	24.885	4.303	2.374	1.048	3.376	16.98	3.513	2.92	1.787	2.914	22.808	2.815	2.983	2.888
392.48	18.392	2.4	1.277	1.115	2.854	17.712	6.101	1.635	1.576	2.458	13.061	3.197	2.438	0.958	2.317	10.512	2.735	5.484	1.146	2.833	25.231	3.228	2.173	1.043	2.972	15.859	2.171	2.321	4.469	2.45	19.282	3.051	2.257	1.185	2.992	24.664	4.277	2.369	1.043	3.377	16.889	3.484	2.913	1.783	2.899	22.631	2.795	2.962	2.909
392.69	18.258	2.36	1.278	1.091	2.866	17.567	6.078	1.61	1.577	2.452	12.934	3.174	2.443	0.954	2.293	10.459	2.701	5.471	1.138	2.831	25.069	3.193	2.142	1.028	2.967	15.726	2.128	2.3	4.47	2.44	19.145	3.039	2.248	1.167	3.017	24.446	4.221	2.354	1.009	3.364	16.799	3.451	2.913	1.773	2.89	22.491	2.754	2.918	2.911
392.9	18.089	2.344	1.29	1.091	2.833	17.395	6.04	1.623	1.583	2.493	12.834	3.168	2.45	0.973	2.304	10.395	2.712	5.481	1.152	2.819	24.927	3.174	2.117	1.056	2.97	15.631	2.1	2.31	4.471	2.436	19.025	3.048	2.261	1.191	3.024	24.23	4.223	2.347	1.034	3.363	16.747	3.468	2.926	1.796	2.894	22.337	2.76	2.923	2.929
393.11	17.948	2.337	1.318	1.098	2.838	17.253	6.022	1.645	1.597	2.508	12.733	3.152	2.431	0.979	2.337	10.341	2.706	5.489	1.171	2.801	24.743	3.143	2.148	1.055	2.994	15.562	2.113	2.332	4.492	2.449	18.894	3.023	2.292	1.198	3.053	24.029	4.228	2.358	1.034	3.367	16.661	3.459	2.939	1.838	2.929	22.226	2.752	2.943	2.978
393.32	17.784	2.329	1.351	1.11	2.846	17.114	5.977	1.652	1.581	2.512	12.619	3.164	2.443	0.981	2.347	10.304	2.697	5.505	1.17	2.786	24.6	3.142	2.154	1.06	3.029	15.451	2.125	2.35	4.51	2.456	18.757	3.021	2.307	1.221	3.065	23.864	4.22	2.378	1.032	3.388	16.579	3.457	2.953	1.847	2.936	22.084	2.737	2.939	3.023
393.54	17.643	2.341	1.334	1.105	2.859	16.987	5.958	1.672	1.592	2.517	12.534	3.15	2.443	0.987	2.339	10.226	2.704	5.502	1.198	2.791	24.427	3.12	2.165	1.076	3.042	15.354	2.118	2.355	4.529	2.438	18.612	3.026	2.283	1.232	3.056	23.698	4.205	2.38	1.042	3.423	16.509	3.427	2.967	1.855	2.958	21.95	2.711	2.949	3.04
393.75	17.496	2.329	1.33	1.131	2.887	16.848	5.918	1.698	1.612	2.518	12.438	3.152	2.438	1.01	2.357	10.156	2.715	5.48	1.199	2.804	24.292	3.102	2.183	1.088	3.085	15.262	2.124	2.388	4.526	2.445	18.476	3.02	2.286	1.267	3.068	23.478	4.214	2.355	1.055	3.452	16.41	3.422	3.001	1.882	2.963	21.784	2.714	2.96	3.071
393.96	17.326	2.333	1.345	1.145	2.921	16.69	5.91	1.709	1.644	2.535	12.342	3.179	2.488	1.025	2.359	10.1	2.71	5.487	1.21	2.84	24.117	3.119	2.191	1.082	3.116	15.146	2.134	2.381	4.527	2.483	18.339	3.007	2.284	1.287	3.109	23.333	4.222	2.379	1.05	3.503	16.357	3.412	3.012	1.921	2.988	21.659	2.713	2.978	3.101
394.17	17.195	2.346	1.359	1.161	2.924	16.538	5.854	1.728	1.669	2.533	12.232	3.186	2.501	1.045	2.369	10.044	2.724	5.524	1.247	2.844	24.008	3.085	2.168	1.109	3.107	15.011	2.149	2.389	4.54	2.469	18.271	2.993	2.312	1.312	3.138	23.168	4.226	2.405	1.048	3.533	16.309	3.411	3.029	1.935	3.012	21.573	2.71	3.013	3.152
394.38	17.07	2.343	1.385	1.171	2.96	16.423	5.846	1.752	1.698	2.558	12.131	3.162	2.497	1.046	2.381	10.001	2.735	5.525	1.237	2.864	23.843	3.056	2.165	1.123	3.104	14.884	2.149	2.404	4.545	2.48	18.161	2.983	2.328	1.313	3.15	22.993	4.22	2.415	1.072	3.557	16.227	3.406	3.03	1.955	3.022	21.447	2.698	3.044	3.177
394.59	16.946	2.363	1.421	1.172	2.958	16.336	5.844	1.774	1.703	2.592	12.042	3.154	2.51	1.048	2.387	9.945	2.713	5.54	1.252	2.886	23.734	3.075	2.186	1.13	3.104	14.819	2.163	2.426	4.613	2.499	18.042	2.985	2.35	1.328	3.177	22.867	4.193	2.426	1.096	3.571	16.159	3.417	3.057	2.004	3.032	21.353	2.687	3.104	3.212
394.8	16.865	2.373	1.468	1.215	3.01	16.259	5.84	1.835	1.762	2.632	11.981	3.166	2.555	1.07	2.431	9.916	2.743	5.605	1.315	2.913	23.585	3.071	2.197	1.147	3.168	14.746	2.205	2.472	4.661	2.53	17.957	3.015	2.404	1.36	3.23	22.764	4.191	2.463	1.111	3.622	16.148	3.449	3.101	2.045	3.074	21.276	2.724	3.167	3.25
395.01	16.712	2.378	1.471	1.249	3.013	16.148	5.784	1.838	1.759	2.621	11.87	3.117	2.537	1.056	2.454	9.837	2.736	5.612	1.304	2.897	23.407	3.045	2.197	1.146	3.168	14.645	2.213	2.469	4.674	2.527	17.791	2.989	2.391	1.373	3.241	22.641	4.158	2.454	1.128	3.632	16.079	3.441	3.084	2.069	3.077	21.162	2.741	3.206	3.284
395.22	16.568	2.359	1.464	1.248	3.032	16.031	5.748	1.801	1.762	2.608	11.784	3.109	2.53	1.041	2.462	9.757	2.693	5.584	1.317	2.898	23.233	3.034	2.228	1.141	3.17	14.506	2.21	2.464	4.665	2.531	17.647	2.99	2.403	1.37	3.241	22.506	4.125	2.463	1.111	3.641	16	3.395	3.088	2.069	3.066	21.052	2.727	3.223	3.306
395.43	16.423	2.347	1.461	1.236	3.056	15.91	5.717	1.777	1.761	2.592	11.664	3.095	2.525	1.018	2.418	9.69	2.662	5.586	1.319	2.892	23.056	3.03	2.23	1.161	3.165	14.371	2.187	2.44	4.653	2.529	17.485	2.983	2.369	1.387	3.235	22.342	4.081	2.435	1.11	3.667	15.901	3.379	3.102	2.074	3.034	20.868	2.728	3.22	3.314
395.64	16.305	2.324	1.439	1.256	3.082	15.798	5.698	1.772	1.785	2.619	11.603	3.051	2.549	1.031	2.415	9.616	2.664	5.582	1.339	2.9	22.916	3.024	2.24	1.19	3.189	14.281	2.163	2.444	4.658	2.551	17.349	2.975	2.336	1.379	3.23	22.195	4.045	2.424	1.118	3.684	15.842	3.36	3.132	2.104	3.064	20.763	2.731	3.258	3.332
395.85	16.195	2.279	1.451	1.271	3.09	15.699	5.684	1.794	1.796	2.625	11.512	3.026	2.559	1.041	2.434	9.605	2.632	5.597	1.334	2.899	22.783	2.991	2.246	1.183	3.191	14.18	2.134	2.444	4.703	2.58	17.24	2.969	2.371	1.392	3.277	22.041	4.042	2.449	1.131	3.701	15.817	3.348	3.161	2.106	3.044	20.631	2.732	3.288	3.362
396.06	16.088	2.273	1.475	1.293	3.095	15.625	5.687	1.81	1.817	2.648	11.436	3.017	2.579	1.021	2.457	9.585	2.637	5.628	1.347	2.928	22.653	3.006	2.256	1.209	3.181	14.105	2.143	2.457	4.767	2.599	17.118	2.985	2.389	1.385	3.29	21.966	4.04	2.475	1.159	3.709	15.79	3.327	3.178	2.12	3.079	20.565	2.744	3.309	3.401
396.27	15.964	2.238	1.463	1.263	3.073	15.506	5.618	1.799	1.797	2.628	11.342	2.981	2.538	1.011	2.435	9.507	2.615	5.644	1.333	2.908	22.505	2.996	2.231	1.183	3.171	13.997	2.132	2.463	4.765	2.575	16.989	2.967	2.388	1.364	3.279	21.801	3.997	2.45	1.146	3.699	15.698	3.298	3.168	2.116	3.041	20.462	2.727	3.304	3.39
396.48	15.861	2.224	1.489	1.276	3.059	15.439	5.601	1.786	1.783	2.651	11.276	3	2.545	0.994	2.452	9.466	2.593	5.65	1.332	2.914	22.354	3.003	2.263	1.183	3.195	13.912	2.118	2.466	4.776	2.581	16.845	2.947	2.379	1.352	3.268	21.67	3.979	2.453	1.169	3.694	15.619	3.302	3.171	2.122	3.048	20.339	2.733	3.282	3.411
396.69	15.741	2.222	1.476	1.284	3.062	15.325	5.548	1.779	1.769	2.648	11.228	2.997	2.58	1.002	2.458	9.399	2.583	5.666	1.357	2.933	22.222	2.984	2.293	1.196	3.211	13.811	2.125	2.494	4.817	2.593	16.747	2.942	2.38	1.386	3.288	21.517	3.988	2.457	1.165	3.716	15.574	3.312	3.168	2.144	3.054	20.254	2.747	3.273	3.458
396.9	15.628	2.185	1.46	1.286	3.057	15.182	5.505	1.767	1.758	2.625	11.142	2.952	2.571	0.988	2.452	9.331	2.565	5.647	1.315	2.911	22.01	2.922	2.271	1.183	3.191	13.696	2.088	2.469	4.771	2.595	16.611	2.899	2.373	1.371	3.256	21.343	3.949	2.463	1.12	3.711	15.489	3.28	3.155	2.12	3.042	20.105	2.725	3.254	3.454
397.11	15.499	2.163	1.453	1.268	3.064	15.065	5.479	1.75	1.728	2.641	11.044	2.913	2.547	0.983	2.447	9.283	2.561	5.623	1.311	2.911	21.9	2.906	2.269	1.2	3.171	13.606	2.056	2.452	4.787	2.599	16.511	2.863	2.345	1.384	3.241	21.2	3.929	2.447	1.144	3.705	15.388	3.247	3.148	2.142	3.037	20.008	2.696	3.241	3.49
397.32	15.447	2.149	1.485	1.274	3.072	14.973	5.471	1.78	1.742	2.679	11.03	2.923	2.553	1.015	2.443	9.225	2.54	5.646	1.318	2.938	21.784	2.921	2.282	1.22	3.191	13.522	2.057	2.453	4.813	2.623	16.455	2.849	2.377	1.398	3.243	21.046	3.952	2.48	1.176	3.699	15.362	3.241	3.169	2.154	3.046	19.911	2.712	3.252	3.536
397.53	15.34	2.121	1.469	1.272	3.059	14.883	5.429	1.768	1.74	2.669	10.921	2.887	2.549	1.015	2.425	9.182	2.518	5.642	1.315	2.918	21.675	2.888	2.27	1.218	3.188	13.457	2.047	2.453	4.838	2.599	16.361	2.788	2.373	1.384	3.217	20.92	3.916	2.477	1.17	3.71	15.282	3.224	3.136	2.138	3.067	19.783	2.704	3.245	3.567
397.74	15.27	2.095	1.472	1.288	3.055	14.767	5.406	1.78	1.743	2.7	10.865	2.857	2.558	1.045	2.441	9.148	2.518	5.685	1.299	2.95	21.582	2.883	2.271	1.201	3.188	13.396	2.03	2.46	4.878	2.592	16.319	2.774	2.377	1.387	3.219	20.818	3.903	2.491	1.186	3.701	15.224	3.222	3.128	2.145	3.066	19.726	2.682	3.242	3.599
397.95	15.194	2.101	1.483	1.267	3.042	14.658	5.372	1.801	1.741	2.658	10.775	2.842	2.541	1.055	2.454	9.094	2.517	5.655	1.301	2.947	21.458	2.856	2.258	1.185	3.166	13.321	2.027	2.459	4.9	2.576	16.268	2.759	2.413	1.386	3.242	20.722	3.87	2.502	1.192	3.7	15.159	3.212	3.107	2.137	3.057	19.618	2.654	3.235	3.626
398.16	15.084	2.109	1.499	1.267	3.044	14.596	5.338	1.771	1.727	2.665	10.719	2.842	2.542	1.071	2.445	9.033	2.523	5.652	1.297	2.939	21.31	2.855	2.258	1.194	3.171	13.254	2.032	2.47	4.904	2.545	16.171	2.745	2.403	1.379	3.245	20.625	3.852	2.497	1.183	3.693	15.071	3.206	3.098	2.165	3.053	19.541	2.644	3.217	3.641
398.37	14.977	2.083	1.491	1.232	3.056	14.498	5.259	1.761	1.718	2.665	10.643	2.814	2.52	1.095	2.427	8.973	2.482	5.633	1.313	2.915	21.176	2.81	2.253	1.176	3.164	13.127	1.998	2.432	4.892	2.518	16.086	2.723	2.404	1.36	3.227	20.484	3.806	2.501	1.162	3.698	14.964	3.181	3.092	2.156	3.031	19.415	2.609	3.217	3.671
398.58	14.894	2.064	1.5	1.276	3.043	14.43	5.25	1.761	1.72	2.685	10.591	2.793	2.509	1.074	2.448	8.923	2.467	5.612	1.315	2.918	21.079	2.772	2.264	1.188	3.151	13.065	1.987	2.435	4.922	2.505	15.994	2.705	2.407	1.378	3.22	20.36	3.787	2.521	1.174	3.701	14.9	3.192	3.101	2.168	3.044	19.282	2.59	3.229	3.69
398.79	14.846	2.072	1.491	1.268	3.086	14.343	5.221	1.769	1.746	2.67	10.552	2.746	2.526	1.084	2.436	8.904	2.459	5.614	1.306	2.917	20.978	2.769	2.261	1.196	3.144	12.983	1.982	2.444	4.943	2.509	15.905	2.709	2.423	1.4	3.232	20.259	3.768	2.529	1.167	3.721	14.85	3.169	3.106	2.192	3.054	19.192	2.594	3.25	3.711
399	14.808	2.069	1.524	1.304	3.118	14.279	5.228	1.791	1.772	2.691	10.497	2.761	2.535	1.091	2.459	8.883	2.463	5.629	1.32	2.935	20.911	2.782	2.292	1.219	3.165	12.983	1.983	2.461	4.97	2.53	15.841	2.73	2.438	1.424	3.264	20.173	3.749	2.556	1.165	3.733	14.827	3.162	3.157	2.219	3.078	19.12	2.618	3.277	3.764
399.21	14.737	2.06	1.535	1.314	3.138	14.207	5.198	1.807	1.78	2.729	10.466	2.774	2.527	1.099	2.475	8.849	2.467	5.623	1.365	2.945	20.865	2.801	2.309	1.244	3.209	12.93	1.995	2.505	5.03	2.543	15.799	2.741	2.454	1.444	3.283	20.09	3.736	2.569	1.201	3.754	14.796	3.166	3.167	2.248	3.094	19.055	2.632	3.298	3.808
399.42	14.677	2.021	1.529	1.312	3.127	14.087	5.155	1.798	1.768	2.708	10.421	2.766	2.504	1.089	2.464	8.792	2.441	5.635	1.34	2.944	20.731	2.786	2.317	1.217	3.187	12.841	2.002	2.5	5.004	2.517	15.718	2.729	2.455	1.414	3.259	19.979	3.702	2.574	1.166	3.753	14.77	3.163	3.159	2.246	3.103	18.95	2.616	3.305	3.836
399.63	14.58	2.029	1.512	1.293	3.135	14.034	5.126	1.774	1.773	2.703	10.337	2.753	2.511	1.07	2.463	8.773	2.441	5.602	1.361	2.928	20.639	2.765	2.33	1.215	3.211	12.775	1.989	2.527	5.017	2.502	15.639	2.712	2.45	1.411	3.251	19.889	3.644	2.57	1.154	3.8	14.695	3.138	3.183	2.268	3.096	18.869	2.589	3.318	3.855
399.84	14.574	2.065	1.558	1.342	3.181	13.993	5.164	1.831	1.816	2.779	10.343	2.78	2.553	1.111	2.501	8.769	2.486	5.657	1.398	2.976	20.576	2.792	2.354	1.247	3.283	12.738	2.024	2.585	5.066	2.553	15.616	2.74	2.473	1.47	3.3	19.85	3.659	2.594	1.193	3.825	14.67	3.187	3.26	2.335	3.119	18.839	2.606	3.368	3.934
400.05	14.533	2.082	1.587	1.346	3.199	13.962	5.156	1.855	1.826	2.789	10.333	2.802	2.572	1.119	2.52	8.737	2.497	5.649	1.421	2.973	20.504	2.794	2.381	1.276	3.295	12.667	2.028	2.622	5.108	2.564	15.552	2.748	2.506	1.492	3.322	19.798	3.663	2.612	1.211	3.857	14.635	3.207	3.284	2.378	3.15	18.79	2.638	3.411	3.982
400.26	14.488	2.098	1.642	1.379	3.242	13.954	5.17	1.886	1.858	2.843	10.319	2.839	2.613	1.153	2.533	8.743	2.516	5.693	1.463	3.008	20.476	2.842	2.428	1.314	3.345	12.615	2.058	2.658	5.158	2.578	15.502	2.782	2.543	1.541	3.332	19.742	3.696	2.637	1.267	3.877	14.619	3.218	3.339	2.427	3.173	18.776	2.668	3.451	4.048
400.47	14.448	2.099	1.64	1.37	3.247	13.868	5.158	1.914	1.874	2.845	10.289	2.811	2.6	1.141	2.544	8.698	2.507	5.683	1.496	3.015	20.46	2.821	2.447	1.332	3.373	12.573	2.069	2.664	5.181	2.594	15.447	2.76	2.554	1.548	3.31	19.666	3.689	2.619	1.273	3.904	14.568	3.214	3.345	2.461	3.195	18.705	2.663	3.457	4.111
400.68	14.394	2.112	1.659	1.399	3.244	13.803	5.134	1.923	1.88	2.866	10.27	2.822	2.61	1.153	2.578	8.656	2.51	5.693	1.485	3.037	20.413	2.836	2.454	1.311	3.408	12.534	2.084	2.685	5.223	2.602	15.389	2.743	2.572	1.58	3.332	19.59	3.673	2.637	1.291	3.918	14.553	3.211	3.353	2.48	3.199	18.631	2.68	3.47	4.134
400.89	14.375	2.137	1.693	1.428	3.289	13.792	5.138	1.963	1.926	2.9	10.256	2.872	2.65	1.195	2.613	8.67	2.533	5.75	1.517	3.046	20.37	2.863	2.504	1.35	3.468	12.498	2.12	2.719	5.266	2.643	15.34	2.779	2.618	1.63	3.389	19.598	3.693	2.67	1.325	3.979	14.56	3.236	3.416	2.53	3.241	18.663	2.721	3.523	4.238
401.1	14.301	2.098	1.685	1.422	3.266	13.739	5.088	1.961	1.91	2.891	10.205	2.838	2.642	1.206	2.616	8.632	2.519	5.724	1.537	3.052	20.279	2.843	2.508	1.33	3.471	12.426	2.09	2.695	5.268	2.634	15.303	2.745	2.61	1.629	3.39	19.523	3.671	2.67	1.315	3.973	14.519	3.224	3.423	2.533	3.229	18.596	2.688	3.541	4.28
401.31	14.211	2.083	1.687	1.386	3.237	13.681	5.054	1.968	1.914	2.871	10.139	2.808	2.627	1.189	2.604	8.604	2.505	5.706	1.535	3.012	20.185	2.831	2.472	1.303	3.47	12.357	2.082	2.683	5.28	2.62	15.239	2.717	2.6	1.611	3.373	19.451	3.633	2.658	1.316	3.965	14.439	3.215	3.406	2.543	3.196	18.501	2.654	3.55	4.309
401.52	14.137	2.099	1.686	1.376	3.238	13.656	5.029	1.974	1.927	2.864	10.094	2.794	2.646	1.184	2.594	8.607	2.491	5.697	1.553	3	20.109	2.813	2.465	1.292	3.48	12.292	2.078	2.667	5.293	2.617	15.175	2.715	2.596	1.629	3.38	19.398	3.644	2.64	1.287	3.97	14.405	3.212	3.422	2.547	3.203	18.418	2.649	3.544	4.345
401.73	14.049	2.124	1.694	1.398	3.263	13.633	5.017	2.001	1.939	2.876	10.075	2.784	2.689	1.221	2.605	8.619	2.501	5.693	1.576	3.016	20.067	2.819	2.48	1.343	3.514	12.257	2.06	2.683	5.348	2.652	15.106	2.72	2.627	1.681	3.406	19.335	3.649	2.663	1.306	3.989	14.353	3.208	3.455	2.555	3.208	18.363	2.66	3.571	4.393
401.94	14.026	2.117	1.72	1.428	3.288	13.589	5.007	2.051	1.933	2.876	10.051	2.799	2.703	1.243	2.618	8.575	2.49	5.735	1.589	3.038	20.008	2.817	2.476	1.358	3.51	12.213	2.072	2.688	5.37	2.66	15.068	2.708	2.642	1.693	3.424	19.285	3.677	2.662	1.304	3.991	14.33	3.24	3.459	2.589	3.211	18.304	2.673	3.584	4.463
402.15	13.948	2.102	1.708	1.399	3.278	13.527	4.959	2.041	1.947	2.825	9.998	2.735	2.684	1.208	2.615	8.545	2.458	5.691	1.569	3.009	19.904	2.799	2.47	1.345	3.471	12.1	2.033	2.661	5.386	2.634	14.97	2.688	2.625	1.671	3.4	19.144	3.658	2.673	1.282	3.992	14.28	3.209	3.428	2.583	3.192	18.231	2.658	3.586	4.481
402.36	13.908	2.112	1.725	1.428	3.317	13.48	4.919	2.056	1.983	2.863	9.911	2.716	2.681	1.222	2.635	8.497	2.46	5.688	1.557	3.035	19.838	2.785	2.484	1.365	3.485	12.033	2.045	2.654	5.392	2.646	14.878	2.683	2.628	1.67	3.397	19.06	3.652	2.688	1.265	4.003	14.219	3.191	3.454	2.598	3.209	18.131	2.644	3.599	4.527
402.57	13.83	2.121	1.721	1.44	3.337	13.416	4.901	2.076	1.987	2.881	9.877	2.694	2.679	1.209	2.649	8.439	2.466	5.68	1.556	3.044	19.681	2.735	2.479	1.363	3.48	11.968	2.029	2.646	5.39	2.668	14.769	2.687	2.615	1.668	3.411	18.908	3.628	2.696	1.269	4.018	14.141	3.197	3.464	2.621	3.21	18.008	2.645	3.608	4.542
402.78	13.727	2.097	1.724	1.452	3.327	13.345	4.862	2.078	1.992	2.867	9.786	2.664	2.668	1.194	2.623	8.353	2.419	5.637	1.534	3.023	19.491	2.716	2.472	1.34	3.427	11.839	2.001	2.617	5.349	2.629	14.635	2.644	2.607	1.662	3.412	18.731	3.561	2.717	1.252	3.969	14.042	3.175	3.45	2.598	3.186	17.891	2.6	3.603	4.527
402.99	13.666	2.108	1.756	1.444	3.339	13.277	4.888	2.092	2.013	2.86	9.68	2.634	2.666	1.184	2.595	8.312	2.416	5.619	1.574	3.002	19.285	2.701	2.472	1.383	3.414	11.749	1.989	2.625	5.325	2.623	14.525	2.658	2.586	1.66	3.408	18.551	3.529	2.703	1.265	3.958	13.916	3.208	3.436	2.635	3.196	17.789	2.574	3.603	4.569
403.2	13.55	2.068	1.753	1.404	3.342	13.152	4.826	2.079	1.983	2.838	9.541	2.546	2.635	1.146	2.546	8.203	2.38	5.544	1.544	2.959	19.025	2.673	2.434	1.381	3.367	11.556	1.925	2.575	5.27	2.597	14.373	2.61	2.553	1.621	3.33	18.288	3.453	2.68	1.254	3.894	13.743	3.156	3.399	2.602	3.152	17.566	2.52	3.573	4.532
403.41	13.485	2.095	1.792	1.447	3.35	13.067	4.849	2.135	2.014	2.853	9.429	2.55	2.65	1.145	2.56	8.155	2.366	5.524	1.546	2.957	18.833	2.671	2.45	1.407	3.379	11.451	1.954	2.604	5.285	2.605	14.204	2.607	2.562	1.643	3.316	18.076	3.424	2.659	1.272	3.898	13.579	3.187	3.399	2.629	3.148	17.415	2.536	3.569	4.555
403.62	13.455	2.106	1.827	1.458	3.353	12.995	4.839	2.153	2.022	2.863	9.301	2.517	2.652	1.132	2.534	8.051	2.337	5.491	1.529	2.953	18.616	2.65	2.444	1.425	3.358	11.312	1.92	2.585	5.246	2.584	14.023	2.593	2.555	1.634	3.266	17.855	3.388	2.647	1.283	3.894	13.447	3.168	3.382	2.599	3.146	17.243	2.5	3.545	4.54
403.83	13.384	2.064	1.849	1.473	3.338	12.918	4.829	2.162	2.012	2.848	9.151	2.474	2.629	1.115	2.507	7.938	2.303	5.45	1.501	2.928	18.398	2.637	2.424	1.432	3.301	11.172	1.91	2.574	5.212	2.541	13.844	2.556	2.528	1.605	3.236	17.596	3.344	2.659	1.269	3.86	13.277	3.126	3.345	2.596	3.114	17.068	2.459	3.528	4.542
404.04	13.329	2.038	1.873	1.471	3.322	12.877	4.807	2.153	2.033	2.839	9.024	2.461	2.616	1.086	2.476	7.837	2.265	5.411	1.494	2.894	18.197	2.604	2.408	1.415	3.275	11.04	1.901	2.552	5.179	2.521	13.71	2.544	2.506	1.579	3.216	17.418	3.299	2.647	1.249	3.841	13.143	3.124	3.312	2.614	3.082	16.869	2.418	3.494	4.517
404.25	13.24	2.019	1.888	1.447	3.298	12.804	4.79	2.139	2.052	2.84	8.925	2.428	2.61	1.054	2.456	7.754	2.273	5.356	1.467	2.862	18.004	2.584	2.409	1.402	3.253	10.918	1.884	2.526	5.155	2.51	13.552	2.57	2.477	1.578	3.177	17.23	3.255	2.638	1.253	3.809	13.015	3.089	3.291	2.607	3.066	16.724	2.37	3.478	4.514
404.46	13.159	2.012	1.911	1.448	3.289	12.723	4.774	2.149	2.029	2.846	8.813	2.427	2.602	1.055	2.431	7.682	2.271	5.334	1.471	2.846	17.831	2.563	2.423	1.405	3.229	10.812	1.864	2.506	5.118	2.497	13.434	2.56	2.487	1.577	3.184	17.057	3.211	2.62	1.249	3.782	12.873	3.069	3.281	2.634	3.039	16.592	2.335	3.456	4.497
404.67	13.056	1.994	1.888	1.445	3.255	12.675	4.774	2.177	2.036	2.806	8.739	2.398	2.602	1.022	2.399	7.635	2.251	5.297	1.482	2.809	17.659	2.536	2.406	1.385	3.219	10.723	1.824	2.498	5.097	2.486	13.347	2.557	2.482	1.576	3.155	16.91	3.181	2.615	1.262	3.767	12.789	3.039	3.251	2.635	3.011	16.503	2.287	3.447	4.497
404.88	13.025	1.993	1.891	1.465	3.249	12.648	4.747	2.165	2.037	2.794	8.682	2.396	2.596	1.011	2.381	7.609	2.234	5.29	1.481	2.804	17.585	2.534	2.418	1.396	3.214	10.664	1.829	2.488	5.118	2.468	13.301	2.544	2.484	1.562	3.127	16.859	3.164	2.62	1.233	3.763	12.74	3.026	3.247	2.648	3.012	16.48	2.264	3.442	4.549
405.09	13.017	2.007	1.934	1.49	3.268	12.623	4.75	2.19	2.071	2.827	8.658	2.395	2.622	1.048	2.407	7.637	2.253	5.32	1.505	2.823	17.57	2.551	2.429	1.43	3.261	10.651	1.85	2.537	5.191	2.518	13.314	2.569	2.511	1.601	3.141	16.834	3.189	2.645	1.271	3.808	12.748	3.049	3.284	2.701	3.047	16.476	2.291	3.491	4.63
405.3	13.011	1.995	1.913	1.519	3.284	12.611	4.714	2.214	2.09	2.846	8.685	2.406	2.645	1.06	2.424	7.647	2.262	5.346	1.522	2.847	17.619	2.551	2.455	1.445	3.277	10.661	1.871	2.552	5.257	2.545	13.342	2.563	2.556	1.633	3.153	16.866	3.198	2.667	1.285	3.837	12.786	3.024	3.306	2.729	3.069	16.475	2.309	3.511	4.711
405.51	13.032	2.007	1.922	1.541	3.282	12.62	4.726	2.213	2.107	2.85	8.71	2.442	2.657	1.093	2.447	7.663	2.257	5.369	1.544	2.879	17.712	2.564	2.476	1.45	3.315	10.743	1.877	2.593	5.329	2.529	13.373	2.571	2.57	1.661	3.197	16.915	3.229	2.674	1.29	3.87	12.844	3.047	3.309	2.774	3.086	16.488	2.326	3.549	4.775
405.71	12.997	1.981	1.91	1.509	3.288	12.582	4.698	2.18	2.075	2.834	8.755	2.447	2.643	1.075	2.439	7.645	2.265	5.398	1.565	2.871	17.768	2.544	2.465	1.474	3.297	10.771	1.86	2.593	5.354	2.534	13.394	2.584	2.58	1.666	3.185	16.95	3.212	2.705	1.305	3.891	12.909	3.015	3.305	2.795	3.096	16.536	2.325	3.55	4.836
405.92	12.972	1.986	1.894	1.518	3.307	12.591	4.675	2.159	2.058	2.848	8.819	2.484	2.631	1.123	2.456	7.705	2.275	5.431	1.627	2.902	17.873	2.57	2.504	1.484	3.322	10.816	1.887	2.624	5.431	2.556	13.463	2.58	2.597	1.7	3.237	17.054	3.235	2.753	1.331	3.909	12.984	3.013	3.336	2.863	3.136	16.595	2.364	3.577	4.918
406.13	12.958	1.994	1.88	1.52	3.328	12.591	4.639	2.12	2.081	2.846	8.897	2.523	2.636	1.155	2.481	7.73	2.298	5.5	1.658	2.928	17.964	2.567	2.522	1.479	3.378	10.895	1.895	2.632	5.494	2.567	13.527	2.619	2.647	1.748	3.25	17.173	3.277	2.765	1.352	3.954	13.07	3.032	3.365	2.914	3.166	16.676	2.39	3.625	4.993
406.34	12.998	2.022	1.898	1.546	3.358	12.602	4.671	2.137	2.117	2.894	8.978	2.547	2.651	1.193	2.528	7.77	2.348	5.548	1.728	2.956	18.075	2.619	2.579	1.522	3.442	10.972	1.929	2.678	5.602	2.592	13.6	2.644	2.717	1.79	3.301	17.281	3.332	2.82	1.397	4.021	13.177	3.056	3.434	2.983	3.23	16.799	2.441	3.686	5.102
406.55	12.996	2.037	1.876	1.572	3.368	12.578	4.642	2.165	2.149	2.91	9.018	2.571	2.673	1.246	2.55	7.838	2.342	5.611	1.795	2.994	18.154	2.647	2.598	1.567	3.483	11.027	1.946	2.718	5.672	2.607	13.672	2.648	2.765	1.828	3.34	17.376	3.351	2.857	1.423	4.075	13.245	3.1	3.451	3.045	3.281	16.854	2.482	3.739	5.161
406.76	13.01	2.023	1.891	1.6	3.417	12.596	4.645	2.166	2.173	2.915	9.097	2.61	2.69	1.273	2.58	7.87	2.352	5.687	1.835	3.055	18.253	2.668	2.626	1.609	3.545	11.113	1.999	2.757	5.768	2.662	13.738	2.681	2.799	1.851	3.34	17.495	3.402	2.915	1.472	4.117	13.381	3.153	3.51	3.117	3.343	16.948	2.541	3.801	5.3
406.97	12.987	2.011	1.896	1.595	3.436	12.56	4.618	2.127	2.169	2.933	9.135	2.642	2.678	1.31	2.575	7.915	2.363	5.737	1.863	3.094	18.343	2.7	2.641	1.63	3.551	11.137	2.042	2.772	5.855	2.68	13.766	2.669	2.81	1.883	3.38	17.544	3.406	2.928	1.485	4.126	13.439	3.178	3.533	3.165	3.359	16.974	2.584	3.82	5.393
407.18	12.934	1.985	1.883	1.567	3.438	12.484	4.584	2.119	2.146	2.906	9.096	2.611	2.673	1.312	2.577	7.911	2.34	5.728	1.861	3.074	18.352	2.683	2.606	1.629	3.55	11.103	2.016	2.785	5.884	2.679	13.764	2.614	2.807	1.906	3.384	17.548	3.394	2.894	1.484	4.117	13.444	3.176	3.517	3.187	3.355	16.926	2.588	3.831	5.436
407.39	12.906	1.99	1.873	1.583	3.444	12.476	4.59	2.101	2.117	2.927	9.095	2.647	2.714	1.339	2.592	7.935	2.372	5.774	1.887	3.098	18.38	2.703	2.633	1.636	3.567	11.122	2.039	2.786	5.915	2.676	13.726	2.651	2.839	1.929	3.413	17.587	3.42	2.911	1.477	4.153	13.443	3.196	3.54	3.242	3.375	16.891	2.614	3.847	5.506
407.6	12.83	1.952	1.848	1.562	3.394	12.404	4.561	2.053	2.099	2.883	9.02	2.611	2.663	1.325	2.551	7.872	2.342	5.762	1.853	3.071	18.319	2.675	2.608	1.629	3.533	11.025	2.004	2.759	5.907	2.641	13.635	2.607	2.804	1.912	3.387	17.517	3.403	2.893	1.45	4.151	13.41	3.194	3.545	3.254	3.329	16.844	2.613	3.837	5.515
407.81	12.738	1.949	1.815	1.566	3.4	12.332	4.537	2.04	2.089	2.894	9.004	2.582	2.66	1.316	2.534	7.865	2.348	5.774	1.878	3.069	18.265	2.641	2.602	1.628	3.529	10.967	2.03	2.744	5.953	2.654	13.585	2.601	2.819	1.913	3.378	17.49	3.378	2.91	1.456	4.158	13.376	3.167	3.563	3.272	3.333	16.824	2.609	3.842	5.591
408.02	12.729	1.964	1.821	1.58	3.395	12.328	4.526	2.066	2.117	2.928	8.983	2.591	2.663	1.346	2.553	7.863	2.331	5.786	1.884	3.063	18.212	2.65	2.637	1.641	3.528	10.962	2.02	2.758	6.008	2.654	13.596	2.606	2.828	1.937	3.428	17.5	3.409	2.93	1.507	4.168	13.363	3.17	3.589	3.332	3.356	16.795	2.614	3.887	5.675
408.23	12.654	1.916	1.799	1.568	3.35	12.249	4.465	2.057	2.137	2.894	8.929	2.539	2.652	1.305	2.526	7.804	2.297	5.786	1.862	3.028	18.099	2.601	2.603	1.637	3.498	10.863	2.007	2.716	6.024	2.652	13.507	2.606	2.82	1.929	3.403	17.369	3.372	2.895	1.481	4.148	13.307	3.154	3.58	3.328	3.338	16.745	2.588	3.884	5.723
408.44	12.611	1.903	1.816	1.571	3.319	12.178	4.445	2.113	2.146	2.907	8.872	2.517	2.642	1.311	2.526	7.798	2.278	5.749	1.89	3.018	18.038	2.606	2.627	1.668	3.483	10.808	2.013	2.723	6.079	2.668	13.451	2.58	2.814	1.932	3.415	17.285	3.329	2.934	1.515	4.157	13.292	3.158	3.624	3.364	3.329	16.724	2.595	3.884	5.809
408.65	12.538	1.878	1.795	1.567	3.29	12.103	4.407	2.127	2.131	2.888	8.821	2.507	2.618	1.302	2.516	7.782	2.247	5.775	1.872	3.006	17.976	2.569	2.604	1.67	3.475	10.757	2.007	2.717	6.098	2.655	13.386	2.566	2.8	1.929	3.394	17.207	3.299	2.893	1.517	4.129	13.231	3.133	3.615	3.363	3.308	16.662	2.575	3.872	5.86
408.86	12.468	1.883	1.824	1.59	3.309	12.043	4.397	2.105	2.118	2.894	8.811	2.466	2.605	1.293	2.503	7.757	2.251	5.753	1.898	2.99	17.956	2.571	2.625	1.683	3.469	10.701	2.002	2.711	6.154	2.675	13.343	2.537	2.817	1.924	3.416	17.151	3.305	2.906	1.534	4.122	13.215	3.107	3.643	3.396	3.324	16.625	2.598	3.874	5.943
409.07	12.371	1.866	1.8	1.564	3.242	11.95	4.333	2.053	2.082	2.848	8.729	2.421	2.583	1.27	2.46	7.704	2.231	5.716	1.869	2.933	17.876	2.526	2.591	1.645	3.442	10.643	1.96	2.689	6.14	2.622	13.227	2.5	2.796	1.906	3.39	17.031	3.261	2.86	1.505	4.113	13.121	3.037	3.594	3.367	3.276	16.511	2.543	3.845	5.958
409.28	12.312	1.857	1.806	1.564	3.218	11.875	4.286	2.055	2.071	2.835	8.669	2.39	2.565	1.254	2.471	7.666	2.216	5.713	1.876	2.89	17.792	2.492	2.571	1.633	3.443	10.606	1.941	2.674	6.136	2.608	13.166	2.488	2.801	1.887	3.361	16.932	3.248	2.839	1.488	4.132	13.083	3.018	3.606	3.398	3.271	16.414	2.519	3.841	5.995
409.49	12.257	1.828	1.807	1.576	3.226	11.815	4.281	2.07	2.085	2.831	8.653	2.395	2.552	1.262	2.466	7.654	2.216	5.724	1.918	2.9	17.708	2.486	2.603	1.666	3.447	10.584	1.942	2.666	6.166	2.607	13.102	2.497	2.801	1.877	3.374	16.881	3.267	2.858	1.499	4.169	13.076	3.009	3.642	3.434	3.277	16.356	2.523	3.859	6.056
409.7	12.183	1.826	1.797	1.561	3.195	11.739	4.239	2.064	2.097	2.79	8.613	2.401	2.512	1.264	2.471	7.612	2.182	5.707	1.907	2.887	17.597	2.455	2.597	1.69	3.408	10.521	1.933	2.665	6.198	2.612	13.049	2.47	2.778	1.874	3.336	16.771	3.24	2.836	1.523	4.158	13.048	2.974	3.624	3.455	3.254	16.274	2.505	3.848	6.118
409.9	12.143	1.859	1.852	1.6	3.235	11.727	4.223	2.088	2.127	2.833	8.621	2.412	2.56	1.313	2.517	7.632	2.215	5.727	1.965	2.92	17.524	2.481	2.628	1.726	3.431	10.547	1.941	2.698	6.264	2.645	12.988	2.5	2.82	1.913	3.362	16.743	3.255	2.87	1.59	4.194	13.055	2.992	3.657	3.49	3.298	16.231	2.51	3.888	6.205
410.11	12.089	1.862	1.885	1.618	3.227	11.665	4.204	2.107	2.158	2.808	8.572	2.409	2.558	1.32	2.516	7.619	2.197	5.734	2.011	2.921	17.469	2.472	2.656	1.752	3.426	10.5	1.93	2.711	6.291	2.653	12.925	2.504	2.822	1.928	3.369	16.655	3.27	2.865	1.59	4.202	13.033	2.979	3.668	3.537	3.33	16.145	2.505	3.885	6.244
410.32	11.982	1.84	1.852	1.609	3.226	11.59	4.166	2.087	2.159	2.797	8.5	2.37	2.554	1.322	2.517	7.608	2.183	5.72	2.031	2.917	17.411	2.459	2.65	1.744	3.43	10.405	1.924	2.726	6.317	2.638	12.827	2.471	2.81	1.902	3.344	16.532	3.224	2.85	1.54	4.197	13.003	2.948	3.665	3.548	3.305	16.04	2.473	3.863	6.274
410.53	11.935	1.847	1.865	1.629	3.239	11.511	4.17	2.102	2.156	2.811	8.468	2.367	2.573	1.373	2.542	7.581	2.192	5.724	2.047	2.931	17.376	2.451	2.659	1.776	3.436	10.381	1.894	2.76	6.376	2.632	12.768	2.488	2.825	1.905	3.343	16.493	3.237	2.851	1.563	4.245	12.981	2.943	3.665	3.594	3.299	15.987	2.463	3.878	6.323
410.74	11.866	1.85	1.865	1.654	3.264	11.427	4.153	2.064	2.17	2.801	8.425	2.344	2.584	1.396	2.541	7.514	2.211	5.75	2.061	2.943	17.288	2.449	2.662	1.779	3.438	10.326	1.889	2.76	6.386	2.639	12.716	2.49	2.848	1.912	3.335	16.42	3.224	2.834	1.575	4.243	12.931	2.935	3.651	3.633	3.326	15.877	2.447	3.921	6.369
410.95	11.793	1.86	1.877	1.677	3.275	11.335	4.128	2.052	2.178	2.784	8.364	2.363	2.626	1.413	2.541	7.493	2.23	5.727	2.086	2.972	17.19	2.452	2.668	1.781	3.445	10.253	1.897	2.771	6.398	2.642	12.649	2.494	2.843	1.933	3.332	16.336	3.21	2.87	1.594	4.266	12.897	2.959	3.668	3.683	3.325	15.818	2.475	3.949	6.453
411.16	11.738	1.825	1.874	1.662	3.258	11.272	4.107	2.053	2.171	2.762	8.298	2.405	2.629	1.406	2.548	7.46	2.235	5.728	2.071	2.969	17.094	2.411	2.656	1.793	3.48	10.194	1.904	2.764	6.385	2.625	12.579	2.488	2.822	1.93	3.335	16.239	3.206	2.87	1.603	4.268	12.843	2.953	3.689	3.723	3.292	15.742	2.447	3.95	6.502
411.37	11.7	1.84	1.914	1.697	3.315	11.221	4.144	2.124	2.229	2.821	8.301	2.412	2.668	1.434	2.587	7.49	2.253	5.794	2.136	3.019	17.002	2.449	2.69	1.846	3.514	10.132	1.92	2.823	6.446	2.658	12.555	2.534	2.85	1.995	3.389	16.145	3.226	2.91	1.639	4.307	12.8	3.001	3.75	3.784	3.331	15.693	2.504	4.011	6.601
411.58	11.62	1.82	1.928	1.703	3.309	11.158	4.125	2.105	2.245	2.814	8.27	2.404	2.668	1.426	2.594	7.458	2.248	5.791	2.158	3.034	16.898	2.448	2.694	1.87	3.51	10.059	1.903	2.837	6.487	2.66	12.495	2.535	2.865	2.041	3.391	16.044	3.23	2.936	1.664	4.313	12.753	2.989	3.778	3.821	3.335	15.661	2.507	4.024	6.68
411.79	11.581	1.852	1.958	1.733	3.288	11.127	4.122	2.105	2.304	2.848	8.242	2.429	2.7	1.472	2.606	7.443	2.271	5.848	2.2	3.063	16.817	2.455	2.712	1.879	3.531	10.001	1.908	2.885	6.537	2.67	12.431	2.562	2.912	2.088	3.42	15.962	3.221	2.978	1.71	4.329	12.693	3	3.793	3.882	3.37	15.571	2.511	4.042	6.753
412	11.509	1.844	1.985	1.749	3.31	11.05	4.088	2.122	2.331	2.856	8.16	2.399	2.686	1.465	2.607	7.408	2.268	5.838	2.242	3.05	16.725	2.457	2.709	1.853	3.561	9.905	1.879	2.886	6.51	2.657	12.338	2.559	2.919	2.107	3.409	15.863	3.178	2.985	1.698	4.311	12.633	2.987	3.791	3.886	3.364	15.476	2.5	4.031	6.785
412.21	11.4	1.808	1.977	1.745	3.309	10.93	4.076	2.131	2.338	2.849	8.086	2.404	2.657	1.443	2.595	7.372	2.234	5.826	2.249	3.038	16.625	2.44	2.696	1.86	3.579	9.821	1.882	2.894	6.534	2.63	12.293	2.528	2.919	2.109	3.404	15.731	3.161	2.984	1.687	4.304	12.554	2.979	3.798	3.926	3.363	15.382	2.508	4.032	6.855
412.42	11.319	1.771	1.965	1.709	3.289	10.841	4.028	2.143	2.335	2.867	8.049	2.386	2.661	1.453	2.61	7.324	2.238	5.817	2.238	3.026	16.513	2.43	2.698	1.848	3.569	9.764	1.864	2.889	6.534	2.628	12.226	2.509	2.909	2.125	3.405	15.597	3.106	2.987	1.711	4.309	12.493	3	3.809	3.955	3.327	15.305	2.506	4.044	6.926
412.63	11.254	1.744	2.017	1.754	3.284	10.769	4.02	2.156	2.356	2.86	8.017	2.414	2.686	1.471	2.579	7.263	2.246	5.811	2.264	3.057	16.391	2.428	2.696	1.866	3.586	9.694	1.876	2.875	6.572	2.641	12.148	2.538	2.926	2.143	3.391	15.508	3.115	3.007	1.732	4.318	12.44	3.021	3.831	3.988	3.338	15.208	2.518	4.069	6.995
412.83	11.146	1.76	2.032	1.76	3.315	10.724	4.021	2.165	2.401	2.872	7.996	2.435	2.696	1.495	2.573	7.236	2.27	5.814	2.301	3.065	16.275	2.459	2.722	1.888	3.616	9.665	1.9	2.904	6.565	2.668	12.06	2.517	2.945	2.17	3.416	15.389	3.118	3.055	1.755	4.305	12.401	3.025	3.86	4.062	3.376	15.094	2.552	4.084	7.088
413.04	11.058	1.746	2.04	1.738	3.307	10.67	4.005	2.187	2.405	2.868	7.931	2.43	2.711	1.499	2.575	7.22	2.261	5.804	2.309	3.051	16.158	2.451	2.738	1.907	3.621	9.601	1.88	2.901	6.571	2.651	11.94	2.487	2.928	2.169	3.409	15.274	3.109	3.031	1.753	4.312	12.347	3.017	3.859	4.067	3.353	14.978	2.547	4.063	7.137
413.25	10.971	1.768	2.079	1.754	3.331	10.636	4.01	2.222	2.443	2.894	7.915	2.415	2.716	1.539	2.611	7.188	2.252	5.819	2.362	3.074	16.095	2.461	2.753	1.966	3.622	9.578	1.87	2.926	6.613	2.676	11.859	2.498	2.956	2.207	3.423	15.184	3.121	3.05	1.791	4.318	12.326	3.01	3.88	4.125	3.391	14.892	2.551	4.093	7.204
413.46	10.891	1.799	2.12	1.798	3.375	10.595	3.993	2.259	2.493	2.912	7.882	2.412	2.74	1.602	2.642	7.208	2.263	5.847	2.4	3.131	15.984	2.497	2.788	1.996	3.622	9.553	1.891	2.977	6.695	2.723	11.78	2.541	3.01	2.263	3.447	15.072	3.115	3.085	1.82	4.343	12.305	3.026	3.89	4.182	3.442	14.799	2.567	4.136	7.293
413.67	10.818	1.806	2.104	1.795	3.377	10.519	3.971	2.232	2.507	2.897	7.805	2.39	2.72	1.638	2.647	7.129	2.248	5.777	2.417	3.139	15.876	2.467	2.769	2.028	3.6	9.485	1.87	2.934	6.724	2.703	11.654	2.505	3.012	2.246	3.414	14.999	3.083	3.078	1.826	4.321	12.263	2.962	3.891	4.198	3.439	14.714	2.532	4.099	7.334
413.88	10.762	1.804	2.111	1.824	3.382	10.431	3.977	2.253	2.514	2.89	7.778	2.394	2.733	1.682	2.656	7.081	2.253	5.77	2.438	3.126	15.77	2.448	2.798	2.055	3.608	9.423	1.877	2.941	6.768	2.709	11.531	2.508	3.021	2.242	3.435	14.909	3.054	3.088	1.829	4.313	12.214	2.966	3.894	4.222	3.423	14.596	2.53	4.114	7.359
414.09	10.633	1.775	2.081	1.788	3.374	10.315	3.935	2.25	2.49	2.846	7.695	2.344	2.702	1.667	2.652	7.011	2.226	5.718	2.427	3.078	15.657	2.439	2.801	2.036	3.588	9.36	1.848	2.928	6.766	2.695	11.449	2.47	3.005	2.232	3.395	14.752	3.028	3.079	1.822	4.28	12.146	2.946	3.872	4.238	3.401	14.511	2.497	4.123	7.4
414.3	10.516	1.735	2.035	1.788	3.347	10.207	3.89	2.213	2.476	2.812	7.646	2.316	2.689	1.663	2.62	6.948	2.203	5.68	2.43	3.052	15.493	2.403	2.792	2.03	3.545	9.318	1.813	2.905	6.805	2.678	11.363	2.429	2.962	2.223	3.4	14.64	3.002	3.073	1.831	4.284	12.048	2.916	3.879	4.268	3.414	14.412	2.504	4.115	7.428
414.51	10.474	1.733	2.059	1.81	3.35	10.149	3.884	2.211	2.477	2.812	7.603	2.289	2.713	1.709	2.614	6.903	2.22	5.699	2.441	3.058	15.421	2.388	2.828	2.063	3.538	9.287	1.807	2.913	6.845	2.694	11.265	2.444	2.97	2.259	3.38	14.553	2.983	3.095	1.83	4.299	11.983	2.921	3.885	4.315	3.412	14.337	2.49	4.133	7.466
414.72	10.402	1.758	2.076	1.841	3.365	10.069	3.901	2.209	2.504	2.818	7.555	2.287	2.742	1.745	2.616	6.87	2.224	5.705	2.471	3.066	15.304	2.411	2.849	2.104	3.55	9.237	1.814	2.938	6.908	2.7	11.182	2.445	3.011	2.284	3.379	14.48	3.021	3.124	1.84	4.305	11.928	2.919	3.896	4.382	3.435	14.247	2.496	4.154	7.53
414.93	10.341	1.786	2.079	1.857	3.393	9.991	3.884	2.217	2.512	2.809	7.503	2.264	2.709	1.767	2.645	6.845	2.234	5.725	2.511	3.068	15.224	2.422	2.873	2.121	3.554	9.194	1.812	2.966	6.924	2.694	11.106	2.451	3.027	2.316	3.377	14.371	3.021	3.143	1.877	4.31	11.856	2.919	3.902	4.418	3.45	14.162	2.497	4.183	7.594
415.14	10.249	1.757	2.068	1.889	3.368	9.883	3.84	2.211	2.516	2.8	7.435	2.249	2.69	1.761	2.651	6.799	2.213	5.705	2.523	3.071	15.101	2.398	2.87	2.131	3.558	9.11	1.794	2.939	6.977	2.665	11.052	2.432	3.032	2.321	3.363	14.26	2.988	3.143	1.878	4.293	11.787	2.925	3.904	4.42	3.425	14.09	2.473	4.187	7.651
415.34	10.147	1.767	2.082	1.92	3.357	9.806	3.839	2.241	2.52	2.813	7.431	2.257	2.695	1.801	2.683	6.78	2.201	5.713	2.548	3.08	15.023	2.388	2.865	2.166	3.584	9.049	1.794	2.944	7.007	2.677	11.001	2.451	3.056	2.357	3.385	14.177	2.987	3.185	1.89	4.313	11.76	2.92	3.908	4.493	3.453	14.01	2.461	4.203	7.734
415.55	10.05	1.724	2.077	1.91	3.305	9.705	3.778	2.214	2.513	2.797	7.34	2.223	2.7	1.807	2.662	6.707	2.186	5.685	2.533	3.053	14.899	2.364	2.876	2.138	3.553	8.953	1.775	2.918	7.014	2.668	10.924	2.421	3.054	2.345	3.388	14.031	2.94	3.151	1.874	4.299	11.65	2.909	3.892	4.481	3.406	13.889	2.438	4.2	7.743
415.76	9.943	1.682	2.047	1.898	3.27	9.584	3.753	2.168	2.519	2.803	7.277	2.181	2.668	1.803	2.635	6.601	2.151	5.664	2.557	3.02	14.805	2.322	2.856	2.117	3.492	8.868	1.736	2.883	6.993	2.614	10.81	2.389	3.029	2.348	3.342	13.889	2.924	3.109	1.865	4.269	11.581	2.85	3.889	4.495	3.375	13.796	2.427	4.175	7.762
415.97	9.877	1.678	2.067	1.91	3.284	9.518	3.725	2.22	2.525	2.815	7.229	2.19	2.682	1.817	2.649	6.611	2.157	5.705	2.581	3.006	14.741	2.361	2.896	2.114	3.505	8.84	1.79	2.926	7.024	2.642	10.769	2.404	3.061	2.39	3.371	13.803	2.915	3.131	1.892	4.295	11.562	2.889	3.888	4.573	3.398	13.713	2.439	4.201	7.839
416.18	9.771	1.698	2.091	1.913	3.291	9.47	3.693	2.231	2.544	2.832	7.164	2.183	2.679	1.828	2.638	6.587	2.154	5.707	2.619	2.998	14.649	2.377	2.909	2.156	3.498	8.795	1.797	2.919	7.051	2.649	10.724	2.392	3.064	2.386	3.363	13.722	2.921	3.16	1.928	4.298	11.527	2.878	3.882	4.615	3.416	13.625	2.451	4.212	7.935
416.39	9.671	1.708	2.114	1.961	3.278	9.405	3.672	2.245	2.561	2.869	7.129	2.173	2.707	1.85	2.622	6.56	2.131	5.719	2.641	3.01	14.571	2.365	2.876	2.187	3.494	8.717	1.806	2.89	7.096	2.65	10.628	2.395	3.057	2.39	3.374	13.642	2.899	3.15	1.941	4.302	11.491	2.872	3.891	4.666	3.417	13.535	2.469	4.195	8.005
416.6	9.634	1.726	2.147	1.98	3.307	9.356	3.687	2.28	2.602	2.889	7.095	2.184	2.735	1.896	2.641	6.532	2.14	5.748	2.685	3.035	14.549	2.384	2.89	2.261	3.526	8.669	1.833	2.907	7.141	2.663	10.568	2.394	3.109	2.408	3.382	13.57	2.915	3.186	1.964	4.319	11.491	2.881	3.902	4.695	3.405	13.474	2.44	4.234	8.095
416.81	9.564	1.751	2.168	1.999	3.316	9.291	3.704	2.29	2.649	2.909	7.081	2.212	2.768	1.918	2.674	6.515	2.122	5.759	2.737	3.066	14.484	2.401	2.919	2.261	3.561	8.585	1.862	2.926	7.173	2.685	10.505	2.41	3.151	2.408	3.426	13.489	2.941	3.205	2.01	4.335	11.473	2.868	3.916	4.758	3.434	13.4	2.431	4.241	8.171
417.02	9.473	1.739	2.16	2.015	3.313	9.256	3.672	2.297	2.617	2.88	7.019	2.189	2.745	1.931	2.677	6.477	2.104	5.748	2.747	3.06	14.377	2.365	2.909	2.251	3.565	8.495	1.869	2.921	7.159	2.654	10.422	2.403	3.147	2.4	3.405	13.386	2.902	3.202	2.035	4.335	11.421	2.834	3.911	4.77	3.425	13.325	2.414	4.236	8.224
417.22	9.412	1.745	2.156	2.013	3.288	9.184	3.664	2.312	2.675	2.885	7.007	2.167	2.777	1.961	2.682	6.481	2.111	5.749	2.747	3.047	14.293	2.351	2.904	2.273	3.566	8.447	1.876	2.911	7.198	2.68	10.36	2.377	3.141	2.425	3.44	13.297	2.901	3.214	2.039	4.337	11.4	2.848	3.935	4.843	3.451	13.27	2.418	4.236	8.272
417.43	9.37	1.744	2.188	2.035	3.291	9.137	3.658	2.334	2.681	2.892	6.966	2.182	2.797	1.996	2.707	6.477	2.119	5.786	2.783	3.041	14.245	2.347	2.927	2.283	3.558	8.405	1.885	2.91	7.214	2.71	10.297	2.397	3.175	2.451	3.444	13.231	2.901	3.217	2.061	4.364	11.363	2.871	3.95	4.879	3.49	13.186	2.426	4.259	8.344
417.64	9.343	1.753	2.21	2.067	3.334	9.108	3.63	2.337	2.732	2.89	6.932	2.172	2.797	2.013	2.691	6.461	2.122	5.774	2.837	3.064	14.157	2.347	2.943	2.295	3.547	8.376	1.903	2.937	7.272	2.727	10.242	2.412	3.187	2.45	3.456	13.136	2.91	3.239	2.093	4.372	11.31	2.872	3.962	4.901	3.483	13.124	2.441	4.272	8.395
417.85	9.271	1.742	2.191	2.082	3.353	9.03	3.613	2.343	2.732	2.883	6.918	2.136	2.777	2.024	2.658	6.448	2.106	5.77	2.882	3.042	14.06	2.311	2.924	2.303	3.559	8.308	1.901	2.928	7.307	2.709	10.155	2.4	3.184	2.442	3.448	13.064	2.908	3.27	2.068	4.364	11.296	2.831	3.946	4.95	3.495	13.046	2.405	4.226	8.455
418.06	9.224	1.753	2.202	2.121	3.362	8.98	3.631	2.39	2.754	2.879	6.904	2.145	2.819	2.043	2.657	6.452	2.108	5.767	2.896	3.034	13.959	2.318	2.943	2.332	3.592	8.282	1.905	2.942	7.346	2.728	10.085	2.406	3.187	2.453	3.477	13.004	2.91	3.306	2.09	4.399	11.241	2.871	3.954	4.991	3.501	12.952	2.402	4.253	8.548
418.27	9.105	1.718	2.181	2.133	3.308	8.9	3.593	2.363	2.751	2.84	6.862	2.127	2.797	2.055	2.637	6.393	2.064	5.724	2.907	3.024	13.849	2.27	2.906	2.325	3.576	8.207	1.86	2.922	7.354	2.7	10.03	2.371	3.154	2.451	3.466	12.878	2.882	3.301	2.075	4.386	11.179	2.871	3.954	4.983	3.475	12.818	2.375	4.245	8.57
418.48	9.026	1.672	2.16	2.12	3.29	8.817	3.572	2.345	2.761	2.803	6.807	2.094	2.797	2.068	2.622	6.349	2.037	5.714	2.904	3.016	13.775	2.239	2.876	2.269	3.548	8.135	1.828	2.903	7.32	2.663	9.938	2.349	3.137	2.444	3.465	12.761	2.857	3.252	2.064	4.375	11.102	2.831	3.946	4.994	3.488	12.712	2.347	4.21	8.586
418.69	8.989	1.621	2.139	2.102	3.29	8.755	3.538	2.318	2.766	2.79	6.752	2.097	2.786	2.08	2.618	6.288	2.029	5.691	2.913	3.009	13.678	2.224	2.886	2.251	3.535	8.066	1.812	2.898	7.322	2.672	9.872	2.317	3.128	2.457	3.45	12.664	2.851	3.259	2.063	4.358	11.029	2.829	3.919	4.991	3.467	12.619	2.326	4.217	8.633
418.9	8.938	1.611	2.149	2.137	3.28	8.713	3.516	2.327	2.757	2.797	6.72	2.061	2.787	2.089	2.615	6.29	2.037	5.667	2.937	3.012	13.581	2.227	2.895	2.253	3.527	8.004	1.805	2.903	7.34	2.685	9.83	2.315	3.13	2.452	3.441	12.579	2.864	3.256	2.087	4.342	10.988	2.831	3.947	5.06	3.492	12.553	2.34	4.231	8.686
419.1	8.838	1.57	2.107	2.118	3.239	8.637	3.452	2.322	2.749	2.759	6.664	2.014	2.745	2.101	2.584	6.237	2.015	5.647	2.936	2.942	13.459	2.202	2.855	2.248	3.48	7.954	1.76	2.874	7.316	2.649	9.793	2.273	3.086	2.436	3.39	12.504	2.811	3.24	2.054	4.303	10.904	2.797	3.933	5.067	3.455	12.466	2.336	4.211	8.724
419.31	8.792	1.536	2.141	2.138	3.248	8.563	3.415	2.327	2.79	2.788	6.608	2.039	2.758	2.125	2.58	6.24	2.008	5.655	2.948	2.961	13.424	2.223	2.855	2.293	3.491	7.925	1.735	2.883	7.358	2.674	9.733	2.274	3.082	2.425	3.431	12.419	2.814	3.25	2.061	4.276	10.874	2.814	3.939	5.098	3.445	12.377	2.34	4.218	8.788
419.52	8.671	1.497	2.161	2.136	3.255	8.494	3.386	2.307	2.774	2.799	6.55	2.055	2.752	2.134	2.546	6.194	1.991	5.637	2.984	2.976	13.354	2.209	2.849	2.293	3.503	7.89	1.722	2.858	7.365	2.661	9.673	2.238	3.108	2.427	3.435	12.354	2.771	3.236	2.068	4.257	10.802	2.796	3.922	5.091	3.41	12.3	2.321	4.217	8.856
419.73	8.61	1.497	2.16	2.134	3.261	8.432	3.371	2.303	2.775	2.787	6.516	2.038	2.767	2.132	2.507	6.174	1.972	5.603	2.972	2.965	13.248	2.208	2.839	2.295	3.506	7.821	1.703	2.87	7.385	2.65	9.621	2.216	3.093	2.428	3.442	12.293	2.752	3.226	2.062	4.263	10.748	2.748	3.915	5.14	3.359	12.195	2.313	4.213	8.867
419.94	8.538	1.423	2.139	2.109	3.225	8.331	3.336	2.265	2.746	2.78	6.471	2.004	2.746	2.122	2.492	6.115	1.954	5.588	2.946	2.943	13.162	2.163	2.819	2.281	3.457	7.725	1.664	2.846	7.377	2.624	9.537	2.202	3.059	2.409	3.419	12.208	2.716	3.199	2.066	4.22	10.659	2.737	3.932	5.166	3.352	12.124	2.309	4.194	8.893
420.15	8.472	1.407	2.142	2.111	3.228	8.268	3.326	2.275	2.767	2.737	6.429	2.019	2.72	2.123	2.493	6.1	1.953	5.578	2.923	2.954	13.076	2.161	2.829	2.302	3.425	7.7	1.63	2.843	7.399	2.61	9.504	2.189	3.046	2.41	3.382	12.095	2.691	3.178	2.092	4.205	10.572	2.739	3.923	5.205	3.346	12.022	2.326	4.214	8.968
420.36	8.388	1.363	2.114	2.068	3.177	8.187	3.261	2.21	2.734	2.692	6.351	1.976	2.659	2.111	2.462	6.071	1.924	5.533	2.923	2.91	12.992	2.135	2.801	2.273	3.399	7.628	1.588	2.813	7.393	2.581	9.43	2.146	3.017	2.375	3.34	12.016	2.633	3.133	2.067	4.167	10.5	2.688	3.872	5.158	3.311	11.923	2.283	4.16	8.974
420.57	8.358	1.347	2.101	2.082	3.176	8.131	3.238	2.187	2.735	2.686	6.284	1.951	2.645	2.109	2.436	6.03	1.91	5.536	2.921	2.884	12.903	2.107	2.792	2.288	3.392	7.57	1.571	2.782	7.394	2.561	9.346	2.123	3.004	2.346	3.301	11.959	2.633	3.109	2.066	4.133	10.439	2.653	3.839	5.196	3.309	11.898	2.262	4.146	9.008
420.77	8.335	1.361	2.136	2.12	3.205	8.091	3.248	2.202	2.751	2.707	6.266	1.941	2.668	2.167	2.457	6.023	1.903	5.527	2.952	2.914	12.856	2.114	2.826	2.338	3.41	7.543	1.596	2.799	7.474	2.592	9.308	2.134	3.019	2.373	3.288	11.916	2.624	3.154	2.103	4.15	10.407	2.679	3.869	5.246	3.317	11.906	2.271	4.182	9.089
420.98	8.259	1.363	2.13	2.078	3.193	8.017	3.202	2.192	2.72	2.69	6.208	1.909	2.632	2.149	2.425	5.984	1.855	5.477	2.963	2.883	12.801	2.086	2.805	2.349	3.389	7.501	1.564	2.79	7.473	2.555	9.247	2.124	2.98	2.359	3.262	11.823	2.585	3.128	2.082	4.116	10.354	2.607	3.857	5.235	3.294	11.798	2.229	4.146	9.106
421.19	8.179	1.336	2.107	2.041	3.143	7.978	3.176	2.171	2.727	2.683	6.178	1.916	2.601	2.165	2.404	5.938	1.817	5.491	2.949	2.862	12.697	2.043	2.802	2.329	3.38	7.477	1.576	2.78	7.502	2.521	9.181	2.132	2.951	2.373	3.241	11.74	2.571	3.119	2.082	4.103	10.293	2.593	3.827	5.254	3.278	11.711	2.207	4.105	9.128
421.4	8.175	1.339	2.121	2.046	3.165	7.964	3.161	2.168	2.741	2.704	6.155	1.929	2.595	2.169	2.396	5.929	1.82	5.464	2.975	2.879	12.63	2.033	2.802	2.335	3.376	7.424	1.577	2.756	7.519	2.539	9.11	2.155	2.958	2.387	3.235	11.638	2.555	3.108	2.102	4.085	10.272	2.601	3.829	5.302	3.282	11.655	2.196	4.109	9.182
421.61	8.111	1.347	2.107	2.037	3.127	7.938	3.181	2.163	2.736	2.671	6.142	1.892	2.56	2.168	2.364	5.864	1.819	5.435	3.008	2.846	12.519	1.997	2.769	2.3	3.344	7.378	1.586	2.723	7.529	2.528	9.065	2.14	2.949	2.4	3.188	11.581	2.551	3.077	2.087	4.084	10.208	2.578	3.814	5.33	3.278	11.625	2.188	4.081	9.211
421.82	8.117	1.348	2.105	2.037	3.12	7.91	3.181	2.179	2.735	2.659	6.114	1.864	2.556	2.159	2.371	5.822	1.786	5.439	3	2.827	12.453	2.003	2.749	2.306	3.307	7.342	1.574	2.73	7.554	2.515	9.018	2.158	2.934	2.415	3.151	11.521	2.59	3.06	2.101	4.074	10.168	2.558	3.807	5.359	3.271	11.571	2.199	4.081	9.251
422.03	8.055	1.328	2.089	2.034	3.112	7.879	3.161	2.172	2.738	2.662	6.083	1.827	2.53	2.162	2.39	5.784	1.783	5.437	3.025	2.822	12.429	1.991	2.747	2.33	3.297	7.334	1.589	2.713	7.562	2.496	8.956	2.145	2.921	2.397	3.126	11.436	2.564	3.06	2.114	4.054	10.148	2.578	3.8	5.366	3.261	11.547	2.182	4.075	9.308
422.23	8.054	1.371	2.119	2.07	3.118	7.854	3.173	2.204	2.786	2.668	6.06	1.869	2.532	2.188	2.385	5.795	1.793	5.47	3.071	2.826	12.392	2.027	2.76	2.365	3.312	7.344	1.613	2.73	7.627	2.508	8.945	2.143	2.945	2.436	3.15	11.423	2.573	3.064	2.137	4.074	10.157	2.586	3.788	5.427	3.277	11.534	2.18	4.085	9.361
422.44	8.044	1.363	2.096	2.064	3.096	7.835	3.153	2.183	2.764	2.679	6.024	1.861	2.53	2.173	2.37	5.748	1.765	5.458	3.082	2.797	12.327	2.021	2.731	2.359	3.301	7.288	1.614	2.737	7.635	2.483	8.879	2.119	2.933	2.443	3.16	11.39	2.575	3.039	2.136	4.061	10.129	2.55	3.793	5.428	3.257	11.507	2.163	4.085	9.39
422.65	8.018	1.385	2.125	2.095	3.116	7.842	3.152	2.23	2.794	2.696	6.004	1.87	2.548	2.208	2.392	5.693	1.772	5.473	3.1	2.817	12.304	2.004	2.719	2.38	3.315	7.261	1.632	2.749	7.685	2.506	8.875	2.111	2.952	2.472	3.144	11.348	2.587	3.06	2.17	4.055	10.12	2.556	3.825	5.512	3.263	11.483	2.184	4.097	9.466
422.86	7.995	1.395	2.137	2.09	3.108	7.839	3.128	2.25	2.817	2.724	6.017	1.876	2.55	2.254	2.395	5.713	1.783	5.469	3.144	2.823	12.304	2.03	2.738	2.389	3.315	7.236	1.627	2.769	7.721	2.513	8.874	2.118	2.966	2.501	3.174	11.311	2.575	3.069	2.193	4.057	10.105	2.559	3.853	5.562	3.27	11.441	2.197	4.128	9.505
423.07	7.978	1.371	2.099	2.092	3.075	7.83	3.115	2.254	2.811	2.729	6.004	1.87	2.526	2.245	2.365	5.677	1.793	5.47	3.158	2.805	12.253	2.016	2.709	2.393	3.331	7.185	1.605	2.752	7.721	2.483	8.836	2.113	2.944	2.52	3.175	11.268	2.562	3.048	2.168	4.033	10.083	2.538	3.808	5.599	3.235	11.373	2.195	4.118	9.511
423.28	7.973	1.376	2.115	2.156	3.089	7.854	3.132	2.289	2.868	2.729	6.041	1.881	2.548	2.297	2.394	5.694	1.842	5.514	3.189	2.843	12.229	2.045	2.738	2.449	3.359	7.179	1.629	2.782	7.773	2.498	8.81	2.108	2.986	2.559	3.194	11.262	2.571	3.094	2.207	4.053	10.077	2.592	3.845	5.672	3.27	11.386	2.228	4.138	9.601
423.49	7.976	1.4	2.144	2.192	3.127	7.831	3.127	2.326	2.905	2.723	6.051	1.884	2.554	2.331	2.413	5.69	1.883	5.51	3.224	2.866	12.214	2.067	2.732	2.493	3.359	7.14	1.614	2.799	7.762	2.503	8.785	2.101	3.007	2.572	3.216	11.239	2.556	3.095	2.194	4.067	10.093	2.597	3.849	5.733	3.267	11.375	2.245	4.174	9.673
423.69	7.932	1.413	2.141	2.218	3.135	7.823	3.136	2.357	2.919	2.723	6.045	1.896	2.569	2.37	2.443	5.669	1.885	5.523	3.263	2.875	12.187	2.09	2.755	2.529	3.366	7.132	1.633	2.823	7.809	2.505	8.772	2.091	3.039	2.594	3.253	11.243	2.577	3.096	2.208	4.081	10.091	2.603	3.859	5.778	3.281	11.351	2.237	4.187	9.7
423.9	7.934	1.404	2.144	2.215	3.149	7.803	3.117	2.366	2.954	2.727	6.025	1.921	2.574	2.402	2.461	5.695	1.893	5.552	3.287	2.882	12.17	2.108	2.775	2.553	3.377	7.131	1.623	2.838	7.835	2.502	8.776	2.096	3.055	2.597	3.274	11.215	2.553	3.144	2.248	4.093	10.107	2.596	3.865	5.816	3.296	11.319	2.241	4.203	9.775
424.11	7.864	1.364	2.133	2.203	3.106	7.779	3.074	2.337	2.939	2.707	5.966	1.918	2.545	2.411	2.417	5.658	1.869	5.518	3.296	2.866	12.117	2.062	2.77	2.557	3.377	7.072	1.596	2.798	7.834	2.467	8.722	2.045	3.032	2.551	3.259	11.138	2.512	3.136	2.234	4.071	10.062	2.555	3.858	5.841	3.297	11.267	2.195	4.188	9.818
424.32	7.86	1.366	2.156	2.231	3.113	7.768	3.057	2.345	2.96	2.7	5.939	1.946	2.558	2.452	2.407	5.671	1.861	5.531	3.329	2.87	12.081	2.065	2.793	2.554	3.393	7.068	1.586	2.836	7.862	2.478	8.731	2.057	3.041	2.581	3.283	11.141	2.531	3.15	2.267	4.091	10.025	2.533	3.864	5.881	3.312	11.265	2.206	4.194	9.889
424.53	7.829	1.372	2.15	2.249	3.126	7.758	3.055	2.336	2.961	2.691	5.937	1.925	2.556	2.487	2.402	5.663	1.848	5.51	3.358	2.87	12.046	2.058	2.808	2.561	3.414	7.059	1.561	2.832	7.85	2.457	8.696	2.05	3.065	2.586	3.246	11.114	2.527	3.15	2.253	4.1	9.987	2.523	3.874	5.915	3.315	11.206	2.206	4.21	9.954
424.74	7.791	1.366	2.17	2.257	3.119	7.736	3.037	2.336	2.985	2.694	5.923	1.931	2.564	2.553	2.406	5.7	1.864	5.525	3.396	2.872	12.056	2.046	2.827	2.572	3.44	7.06	1.564	2.822	7.848	2.502	8.682	2.058	3.084	2.594	3.23	11.095	2.516	3.168	2.281	4.13	9.997	2.551	3.881	5.972	3.328	11.173	2.198	4.217	10.025
424.95	7.768	1.35	2.159	2.253	3.104	7.711	3.012	2.293	2.968	2.675	5.91	1.908	2.55	2.548	2.371	5.68	1.841	5.495	3.417	2.843	12.004	2.042	2.832	2.561	3.405	7.018	1.539	2.812	7.861	2.468	8.643	2.04	3.071	2.593	3.224	11.062	2.486	3.163	2.241	4.116	9.96	2.533	3.858	5.994	3.306	11.152	2.182	4.215	10.048
425.15	7.757	1.353	2.189	2.27	3.125	7.697	3.012	2.307	2.995	2.693	5.905	1.929	2.553	2.569	2.391	5.68	1.846	5.498	3.454	2.874	11.957	2.028	2.84	2.59	3.409	7.029	1.558	2.833	7.893	2.485	8.611	2.063	3.084	2.61	3.216	11.05	2.496	3.181	2.254	4.142	9.953	2.546	3.862	6.025	3.313	11.126	2.201	4.206	10.147
425.36	7.751	1.397	2.231	2.312	3.143	7.71	3.012	2.333	3.037	2.711	5.885	1.958	2.583	2.615	2.43	5.688	1.855	5.519	3.506	2.89	11.945	2.035	2.874	2.616	3.375	7.056	1.583	2.881	7.936	2.51	8.621	2.054	3.121	2.616	3.233	11.045	2.51	3.22	2.299	4.169	9.946	2.571	3.906	6.103	3.34	11.139	2.205	4.223	10.238
425.57	7.775	1.394	2.254	2.35	3.143	7.681	3.022	2.319	3.051	2.726	5.859	1.962	2.593	2.651	2.432	5.708	1.851	5.547	3.542	2.879	11.957	2.005	2.88	2.608	3.38	7.037	1.593	2.892	7.963	2.525	8.649	2.097	3.149	2.613	3.233	11.02	2.518	3.217	2.319	4.194	9.932	2.578	3.928	6.174	3.34	11.14	2.205	4.23	10.289
425.78	7.767	1.387	2.255	2.35	3.143	7.668	3.037	2.316	3.04	2.725	5.845	1.976	2.627	2.666	2.429	5.714	1.826	5.547	3.585	2.882	11.961	2.015	2.894	2.614	3.392	7.011	1.591	2.885	8.043	2.548	8.645	2.116	3.16	2.626	3.226	11.022	2.514	3.239	2.357	4.203	9.886	2.584	3.952	6.207	3.34	11.13	2.219	4.229	10.353
425.99	7.759	1.363	2.273	2.348	3.144	7.628	3.012	2.316	3.052	2.708	5.841	1.976	2.645	2.689	2.399	5.734	1.82	5.562	3.591	2.887	11.998	2.008	2.862	2.603	3.383	6.992	1.576	2.881	8.082	2.535	8.623	2.126	3.137	2.632	3.211	11.008	2.522	3.263	2.396	4.202	9.859	2.592	3.95	6.255	3.333	11.138	2.243	4.216	10.458
426.2	7.78	1.365	2.286	2.379	3.144	7.624	3.014	2.326	3.08	2.711	5.842	1.966	2.625	2.719	2.415	5.725	1.829	5.545	3.608	2.887	12.01	2.016	2.866	2.652	3.379	6.981	1.596	2.87	8.086	2.553	8.612	2.136	3.134	2.638	3.193	11.013	2.524	3.248	2.393	4.189	9.859	2.613	3.933	6.293	3.311	11.119	2.254	4.231	10.49
426.4	7.799	1.376	2.294	2.444	3.179	7.649	3.029	2.355	3.113	2.718	5.867	1.972	2.649	2.798	2.449	5.757	1.862	5.554	3.667	2.901	12.013	2.046	2.89	2.673	3.384	7.021	1.619	2.894	8.141	2.578	8.642	2.167	3.158	2.683	3.201	11.069	2.535	3.253	2.408	4.231	9.901	2.647	3.948	6.37	3.295	11.12	2.287	4.229	10.559
426.61	7.808	1.386	2.286	2.451	3.157	7.671	3.047	2.362	3.134	2.713	5.882	1.925	2.632	2.832	2.424	5.73	1.846	5.526	3.678	2.923	12	2.037	2.862	2.671	3.34	6.987	1.627	2.87	8.199	2.57	8.619	2.148	3.155	2.679	3.174	11.047	2.514	3.224	2.417	4.2	9.911	2.641	3.925	6.434	3.285	11.113	2.28	4.231	10.597
426.82	7.793	1.368	2.258	2.439	3.139	7.679	3.034	2.361	3.14	2.706	5.839	1.91	2.631	2.852	2.427	5.683	1.825	5.512	3.682	2.888	12.02	2.028	2.836	2.662	3.336	6.945	1.634	2.857	8.213	2.569	8.605	2.144	3.104	2.68	3.169	11.015	2.484	3.22	2.438	4.171	9.931	2.62	3.909	6.46	3.27	11.123	2.259	4.197	10.661
427.03	7.8	1.402	2.262	2.469	3.142	7.695	3.074	2.38	3.171	2.71	5.87	1.916	2.658	2.873	2.443	5.664	1.826	5.526	3.734	2.91	12.036	2.063	2.848	2.681	3.327	6.944	1.659	2.877	8.28	2.569	8.616	2.156	3.139	2.708	3.182	11.032	2.497	3.277	2.441	4.163	9.938	2.617	3.929	6.5	3.287	11.139	2.278	4.224	10.729
427.24	7.824	1.411	2.28	2.49	3.178	7.706	3.106	2.399	3.18	2.717	5.884	1.937	2.687	2.946	2.46	5.684	1.847	5.541	3.768	2.951	12.056	2.091	2.839	2.723	3.337	6.983	1.689	2.883	8.312	2.582	8.641	2.183	3.14	2.746	3.194	11.039	2.521	3.302	2.482	4.2	9.936	2.663	3.949	6.534	3.308	11.161	2.293	4.231	10.795
427.45	7.828	1.386	2.287	2.512	3.154	7.709	3.133	2.41	3.179	2.678	5.87	1.934	2.692	2.992	2.45	5.682	1.857	5.544	3.77	2.908	12.04	2.092	2.843	2.721	3.33	6.971	1.652	2.866	8.336	2.568	8.653	2.168	3.147	2.75	3.182	11.035	2.502	3.321	2.487	4.182	9.928	2.638	3.973	6.577	3.297	11.146	2.279	4.232	10.863
427.65	7.819	1.356	2.269	2.504	3.136	7.663	3.107	2.373	3.185	2.656	5.884	1.909	2.657	2.991	2.41	5.636	1.822	5.504	3.784	2.879	12.035	2.077	2.807	2.721	3.343	6.937	1.632	2.841	8.342	2.534	8.637	2.158	3.141	2.737	3.161	11.016	2.501	3.274	2.493	4.156	9.937	2.614	3.958	6.571	3.265	11.136	2.246	4.216	10.932
427.86	7.816	1.345	2.259	2.481	3.119	7.667	3.098	2.376	3.191	2.659	5.871	1.878	2.631	3.017	2.396	5.637	1.809	5.471	3.792	2.861	11.993	2.103	2.799	2.705	3.3	6.946	1.616	2.83	8.355	2.515	8.6	2.11	3.121	2.752	3.149	11.039	2.476	3.251	2.494	4.139	9.937	2.598	3.933	6.61	3.233	11.127	2.235	4.244	10.986
428.07	7.847	1.368	2.283	2.509	3.132	7.685	3.092	2.368	3.219	2.647	5.863	1.878	2.64	3.078	2.398	5.63	1.827	5.47	3.804	2.847	12.015	2.093	2.796	2.718	3.297	6.966	1.626	2.855	8.382	2.507	8.609	2.099	3.128	2.773	3.158	11.046	2.457	3.249	2.529	4.125	9.939	2.617	3.915	6.646	3.241	11.136	2.225	4.255	11.056
428.28	7.84	1.367	2.268	2.523	3.107	7.689	3.077	2.347	3.229	2.611	5.829	1.846	2.622	3.081	2.398	5.623	1.793	5.436	3.817	2.803	11.984	2.052	2.801	2.707	3.285	6.943	1.601	2.839	8.373	2.491	8.591	2.064	3.114	2.771	3.155	11.034	2.413	3.199	2.507	4.085	9.89	2.575	3.902	6.661	3.217	11.099	2.187	4.246	11.065
428.49	7.83	1.356	2.27	2.523	3.106	7.711	3.057	2.333	3.219	2.605	5.814	1.842	2.661	3.112	2.356	5.593	1.772	5.422	3.836	2.789	11.969	2.032	2.803	2.676	3.28	6.906	1.585	2.825	8.414	2.472	8.58	2.045	3.094	2.784	3.151	11.035	2.421	3.185	2.502	4.065	9.833	2.545	3.898	6.706	3.201	11.094	2.159	4.242	11.152
428.7	7.812	1.357	2.247	2.523	3.083	7.687	3.03	2.323	3.216	2.599	5.787	1.814	2.633	3.087	2.332	5.552	1.736	5.393	3.839	2.757	11.948	2.007	2.782	2.628	3.27	6.854	1.561	2.818	8.407	2.449	8.55	2.016	3.06	2.749	3.132	11	2.393	3.162	2.484	4.038	9.8	2.508	3.878	6.713	3.177	11.087	2.116	4.222	11.176
428.9	7.823	1.365	2.266	2.53	3.087	7.68	3.034	2.316	3.217	2.579	5.755	1.844	2.642	3.101	2.367	5.539	1.756	5.404	3.871	2.73	11.941	2.008	2.797	2.65	3.285	6.858	1.565	2.822	8.408	2.435	8.543	2.03	3.058	2.766	3.145	10.985	2.398	3.182	2.475	4.026	9.791	2.507	3.894	6.761	3.166	11.106	2.109	4.214	11.271
429.11	7.818	1.345	2.266	2.528	3.066	7.652	3.012	2.289	3.216	2.578	5.762	1.846	2.628	3.105	2.342	5.529	1.756	5.384	3.902	2.723	11.91	1.991	2.773	2.655	3.265	6.835	1.555	2.811	8.441	2.411	8.54	1.995	3.062	2.745	3.119	10.945	2.396	3.171	2.476	4.017	9.75	2.505	3.884	6.772	3.157	11.08	2.092	4.21	11.301
429.32	7.831	1.321	2.262	2.52	3.058	7.675	2.985	2.278	3.21	2.554	5.706	1.819	2.605	3.114	2.333	5.504	1.733	5.351	3.905	2.688	11.888	1.967	2.742	2.651	3.266	6.798	1.527	2.808	8.446	2.39	8.553	1.97	3.017	2.737	3.11	10.94	2.389	3.117	2.49	3.999	9.718	2.506	3.848	6.833	3.122	11.091	2.064	4.165	11.382
429.53	7.836	1.327	2.258	2.543	3.037	7.662	2.963	2.298	3.247	2.571	5.677	1.812	2.585	3.118	2.325	5.5	1.726	5.362	3.922	2.681	11.871	1.932	2.759	2.664	3.251	6.761	1.527	2.821	8.466	2.38	8.529	1.972	3.031	2.729	3.094	10.958	2.37	3.114	2.505	3.985	9.724	2.466	3.838	6.91	3.091	11.088	2.062	4.168	11.454
429.74	7.82	1.339	2.219	2.522	3.027	7.642	2.94	2.265	3.236	2.554	5.649	1.779	2.567	3.102	2.3	5.445	1.701	5.326	3.939	2.67	11.873	1.921	2.717	2.666	3.226	6.717	1.531	2.81	8.473	2.356	8.515	1.922	3.005	2.719	3.083	10.95	2.365	3.092	2.506	3.967	9.693	2.456	3.778	6.937	3.063	11.087	2.025	4.161	11.467
429.94	7.825	1.35	2.199	2.528	3.03	7.658	2.933	2.281	3.262	2.56	5.627	1.769	2.575	3.147	2.308	5.468	1.697	5.337	3.951	2.668	11.848	1.916	2.722	2.678	3.218	6.725	1.529	2.812	8.505	2.351	8.485	1.936	2.988	2.732	3.071	10.943	2.346	3.105	2.502	3.982	9.67	2.46	3.761	6.994	3.046	11.06	2.036	4.165	11.522
430.15	7.81	1.364	2.225	2.563	3.02	7.647	2.925	2.311	3.301	2.545	5.636	1.807	2.614	3.187	2.298	5.458	1.695	5.328	3.978	2.666	11.877	1.908	2.708	2.701	3.221	6.707	1.527	2.779	8.544	2.353	8.495	1.945	2.994	2.744	3.083	10.931	2.37	3.122	2.512	3.97	9.656	2.444	3.77	7.048	3.052	11.052	2.034	4.173	11.58
430.36	7.765	1.326	2.201	2.535	2.994	7.624	2.896	2.305	3.292	2.534	5.646	1.767	2.59	3.2	2.27	5.429	1.667	5.326	4.01	2.652	11.865	1.893	2.697	2.709	3.183	6.66	1.523	2.741	8.554	2.323	8.486	1.936	2.978	2.715	3.066	10.912	2.366	3.084	2.479	3.951	9.642	2.377	3.749	7.08	3.016	11.056	2.001	4.155	11.631
430.57	7.768	1.328	2.201	2.545	2.963	7.614	2.889	2.317	3.291	2.529	5.635	1.756	2.584	3.238	2.256	5.401	1.677	5.309	4.038	2.651	11.83	1.918	2.687	2.735	3.175	6.675	1.513	2.76	8.59	2.319	8.49	1.916	2.956	2.7	3.044	10.907	2.369	3.097	2.498	3.957	9.664	2.392	3.73	7.118	3.013	11.055	2.003	4.141	11.723
430.78	7.777	1.351	2.217	2.597	2.959	7.601	2.9	2.326	3.313	2.544	5.645	1.753	2.599	3.261	2.289	5.431	1.685	5.329	4.078	2.681	11.835	1.932	2.692	2.773	3.178	6.707	1.519	2.791	8.623	2.315	8.47	1.915	2.991	2.725	3.04	10.91	2.371	3.118	2.51	3.986	9.677	2.418	3.738	7.181	3.025	11.078	2.025	4.144	11.82
430.98	7.82	1.381	2.237	2.607	2.951	7.59	2.911	2.327	3.335	2.546	5.653	1.777	2.614	3.339	2.294	5.471	1.704	5.342	4.123	2.706	11.849	1.948	2.7	2.817	3.182	6.713	1.532	2.796	8.673	2.323	8.479	1.949	3.009	2.751	3.052	10.907	2.384	3.149	2.559	4.01	9.688	2.45	3.757	7.252	3.053	11.083	2.047	4.178	11.92
431.19	7.818	1.372	2.252	2.619	2.975	7.573	2.901	2.336	3.358	2.565	5.671	1.778	2.604	3.392	2.286	5.501	1.698	5.337	4.161	2.708	11.85	1.949	2.687	2.828	3.182	6.694	1.522	2.786	8.693	2.32	8.497	1.933	3.013	2.76	3.034	10.935	2.385	3.147	2.557	4.001	9.681	2.439	3.761	7.297	3.067	11.037	2.026	4.177	11.965
431.4	7.845	1.403	2.295	2.663	2.995	7.636	2.931	2.393	3.418	2.581	5.665	1.801	2.637	3.472	2.305	5.536	1.725	5.372	4.208	2.741	11.889	1.994	2.729	2.873	3.188	6.723	1.55	2.832	8.74	2.356	8.514	1.975	3.049	2.814	3.067	10.99	2.413	3.18	2.594	4.033	9.71	2.46	3.796	7.416	3.068	11.083	2.074	4.21	12.096
431.61	7.868	1.428	2.316	2.701	3.02	7.638	2.946	2.414	3.461	2.632	5.717	1.828	2.653	3.547	2.309	5.558	1.748	5.379	4.233	2.744	11.891	1.996	2.76	2.902	3.203	6.75	1.564	2.833	8.792	2.363	8.508	1.989	3.05	2.838	3.091	11.002	2.427	3.223	2.622	4.07	9.706	2.474	3.82	7.477	3.089	11.091	2.107	4.244	12.152
431.82	7.887	1.421	2.323	2.728	3.015	7.653	2.96	2.429	3.499	2.609	5.73	1.824	2.66	3.611	2.307	5.558	1.735	5.359	4.283	2.722	11.878	2.009	2.75	2.911	3.217	6.747	1.544	2.821	8.816	2.364	8.53	1.975	3.058	2.826	3.089	10.98	2.414	3.241	2.645	4.076	9.702	2.481	3.824	7.521	3.099	11.073	2.105	4.239	12.244
432.02	7.914	1.427	2.379	2.772	3.029	7.681	2.961	2.484	3.553	2.623	5.796	1.852	2.698	3.678	2.332	5.605	1.769	5.398	4.333	2.743	11.908	2.03	2.789	2.937	3.253	6.771	1.573	2.868	8.857	2.395	8.529	2.029	3.074	2.874	3.096	10.977	2.449	3.24	2.684	4.102	9.717	2.513	3.861	7.619	3.121	11.092	2.129	4.271	12.358
432.23	7.931	1.411	2.405	2.777	3.013	7.679	2.958	2.471	3.53	2.599	5.793	1.855	2.674	3.705	2.319	5.599	1.78	5.385	4.361	2.731	11.876	2.033	2.789	2.918	3.253	6.754	1.578	2.873	8.889	2.407	8.536	2.011	3.077	2.89	3.08	10.981	2.426	3.224	2.703	4.074	9.705	2.504	3.853	7.645	3.117	11.095	2.12	4.278	12.408
432.44	7.922	1.393	2.394	2.774	3.035	7.703	2.962	2.462	3.535	2.598	5.769	1.858	2.637	3.735	2.314	5.569	1.768	5.385	4.401	2.713	11.83	2.022	2.804	2.909	3.266	6.748	1.576	2.902	8.933	2.403	8.561	2.02	3.052	2.882	3.061	10.97	2.41	3.215	2.708	4.076	9.683	2.5	3.824	7.664	3.119	11.116	2.111	4.251	12.518
432.65	7.93	1.393	2.398	2.809	3.038	7.706	2.973	2.472	3.576	2.611	5.732	1.855	2.627	3.756	2.302	5.589	1.753	5.362	4.417	2.711	11.795	2.01	2.812	2.911	3.274	6.768	1.555	2.909	8.945	2.424	8.526	2.003	3.074	2.899	3.043	10.954	2.412	3.218	2.745	4.08	9.674	2.539	3.822	7.733	3.139	11.102	2.119	4.26	12.591
432.86	7.951	1.417	2.421	2.847	3.089	7.724	3.011	2.484	3.654	2.666	5.738	1.893	2.662	3.797	2.334	5.614	1.769	5.372	4.466	2.743	11.824	1.993	2.846	2.943	3.3	6.778	1.578	2.906	8.985	2.431	8.548	2.038	3.114	2.945	3.029	10.943	2.431	3.259	2.762	4.123	9.677	2.555	3.863	7.804	3.154	11.103	2.136	4.307	12.663
433.06	7.938	1.419	2.41	2.832	3.096	7.729	2.987	2.479	3.664	2.639	5.711	1.897	2.642	3.854	2.293	5.568	1.746	5.345	4.486	2.701	11.785	1.978	2.81	2.939	3.276	6.725	1.553	2.904	9	2.411	8.556	2.02	3.072	2.942	3.026	10.92	2.413	3.237	2.766	4.073	9.637	2.525	3.859	7.823	3.144	11.078	2.092	4.304	12.709
433.27	7.927	1.415	2.429	2.843	3.104	7.708	2.987	2.498	3.698	2.632	5.68	1.888	2.633	3.863	2.294	5.521	1.748	5.325	4.479	2.707	11.724	1.95	2.791	2.963	3.255	6.71	1.551	2.911	8.985	2.399	8.527	1.999	3.085	2.947	3.008	10.87	2.392	3.228	2.763	4.031	9.568	2.513	3.836	7.832	3.132	11.045	2.066	4.28	12.733
433.48	7.952	1.442	2.468	2.881	3.107	7.733	3.002	2.539	3.742	2.648	5.65	1.87	2.671	3.898	2.276	5.475	1.75	5.313	4.498	2.688	11.638	1.937	2.8	2.986	3.247	6.691	1.547	2.94	8.994	2.403	8.471	2.003	3.081	2.951	3.007	10.795	2.381	3.237	2.814	4.047	9.496	2.514	3.832	7.848	3.127	11.002	2.067	4.281	12.745
433.69	7.919	1.436	2.499	2.882	3.073	7.662	2.985	2.567	3.724	2.63	5.572	1.829	2.664	3.861	2.233	5.386	1.702	5.245	4.44	2.649	11.459	1.883	2.76	2.953	3.221	6.61	1.513	2.889	8.914	2.371	8.359	1.963	3.033	2.907	2.965	10.639	2.319	3.197	2.788	4	9.365	2.466	3.755	7.775	3.086	10.872	2.005	4.24	12.622
433.9	7.843	1.434	2.542	2.92	3.035	7.628	2.974	2.611	3.757	2.604	5.445	1.777	2.669	3.814	2.177	5.283	1.688	5.163	4.399	2.642	11.262	1.879	2.725	2.926	3.15	6.496	1.504	2.854	8.769	2.333	8.222	1.939	3.012	2.862	2.888	10.44	2.26	3.161	2.749	3.912	9.237	2.424	3.715	7.724	3.031	10.716	1.954	4.172	12.477
434.1	7.749	1.458	2.604	2.918	3.051	7.591	2.984	2.666	3.755	2.61	5.314	1.759	2.679	3.768	2.153	5.181	1.663	5.063	4.319	2.609	11.037	1.864	2.709	2.902	3.099	6.39	1.492	2.829	8.637	2.294	8.052	1.932	2.956	2.821	2.843	10.217	2.231	3.126	2.708	3.84	9.024	2.381	3.673	7.641	2.998	10.555	1.877	4.117	12.278
434.31	7.656	1.453	2.651	2.925	3.029	7.517	2.994	2.688	3.76	2.613	5.129	1.693	2.65	3.685	2.07	5.056	1.606	4.909	4.219	2.561	10.735	1.808	2.63	2.84	3.013	6.236	1.44	2.737	8.466	2.224	7.847	1.866	2.891	2.727	2.776	9.956	2.122	3.084	2.64	3.73	8.776	2.319	3.578	7.471	2.939	10.359	1.802	3.997	12.028
434.52	7.567	1.476	2.733	2.969	3.015	7.473	3.019	2.774	3.797	2.645	5.001	1.664	2.695	3.646	2.028	4.938	1.57	4.792	4.132	2.529	10.491	1.79	2.591	2.795	2.962	6.089	1.428	2.696	8.271	2.207	7.685	1.846	2.846	2.671	2.739	9.68	2.073	3.072	2.597	3.664	8.529	2.285	3.525	7.373	2.896	10.162	1.761	3.927	11.798
434.73	7.521	1.503	2.816	2.992	2.988	7.424	3.036	2.854	3.835	2.658	4.89	1.622	2.72	3.589	2.015	4.847	1.583	4.68	4.044	2.519	10.217	1.795	2.545	2.78	2.898	5.986	1.442	2.664	8.091	2.19	7.477	1.834	2.817	2.627	2.697	9.405	2.023	3.043	2.572	3.579	8.296	2.266	3.468	7.269	2.856	9.946	1.742	3.869	11.506
434.93	7.469	1.537	2.901	3.022	2.983	7.379	3.036	2.94	3.867	2.666	4.768	1.599	2.739	3.544	1.992	4.735	1.57	4.579	3.953	2.479	9.941	1.79	2.516	2.743	2.854	5.851	1.454	2.622	7.955	2.157	7.303	1.815	2.758	2.584	2.667	9.152	1.958	3.04	2.511	3.512	8.077	2.245	3.395	7.157	2.794	9.74	1.7	3.792	11.237
435.14	7.379	1.522	2.934	3.013	2.942	7.336	3.008	2.979	3.855	2.643	4.616	1.531	2.719	3.484	1.912	4.603	1.521	4.461	3.84	2.431	9.66	1.769	2.454	2.681	2.783	5.689	1.423	2.567	7.763	2.113	7.076	1.769	2.702	2.502	2.636	8.866	1.87	2.978	2.444	3.411	7.839	2.193	3.31	7.012	2.721	9.531	1.609	3.685	10.984
435.35	7.324	1.528	3.017	3.054	2.948	7.298	3.039	3.052	3.902	2.671	4.504	1.493	2.718	3.418	1.89	4.53	1.512	4.364	3.769	2.418	9.448	1.755	2.455	2.644	2.733	5.593	1.425	2.534	7.615	2.099	6.903	1.77	2.684	2.464	2.599	8.635	1.836	2.966	2.424	3.384	7.64	2.189	3.261	6.941	2.677	9.354	1.592	3.638	10.773
435.56	7.259	1.557	3.074	3.078	2.958	7.303	3.051	3.1	3.916	2.684	4.429	1.472	2.737	3.395	1.871	4.464	1.497	4.314	3.726	2.378	9.265	1.76	2.465	2.633	2.698	5.502	1.421	2.502	7.518	2.09	6.77	1.769	2.641	2.432	2.579	8.458	1.8	2.963	2.42	3.345	7.485	2.176	3.213	6.888	2.648	9.227	1.567	3.598	10.603
435.77	7.191	1.555	3.089	3.091	2.939	7.281	3.045	3.118	3.932	2.659	4.338	1.45	2.713	3.375	1.837	4.403	1.481	4.237	3.681	2.361	9.114	1.749	2.438	2.595	2.666	5.409	1.408	2.47	7.427	2.082	6.66	1.763	2.621	2.407	2.531	8.292	1.754	2.946	2.383	3.305	7.37	2.181	3.163	6.822	2.601	9.123	1.533	3.554	10.478
435.97	7.157	1.577	3.106	3.101	2.957	7.278	3.05	3.123	3.948	2.662	4.303	1.437	2.725	3.391	1.834	4.391	1.482	4.215	3.685	2.352	9.044	1.743	2.423	2.604	2.643	5.374	1.418	2.464	7.393	2.076	6.602	1.773	2.617	2.388	2.507	8.208	1.75	2.953	2.388	3.281	7.312	2.192	3.161	6.824	2.587	9.048	1.516	3.529	10.465
436.18	7.159	1.576	3.098	3.112	2.985	7.239	3.037	3.11	3.941	2.684	4.302	1.446	2.726	3.43	1.85	4.395	1.478	4.219	3.708	2.343	9.035	1.732	2.424	2.615	2.649	5.365	1.419	2.467	7.418	2.093	6.588	1.772	2.608	2.396	2.518	8.193	1.746	2.953	2.415	3.295	7.271	2.206	3.16	6.836	2.577	9.027	1.516	3.529	10.534
436.39	7.173	1.577	3.089	3.132	2.97	7.228	3.017	3.111	3.975	2.694	4.345	1.451	2.738	3.485	1.85	4.423	1.505	4.278	3.766	2.356	9.094	1.744	2.426	2.638	2.671	5.384	1.433	2.486	7.49	2.111	6.615	1.766	2.633	2.433	2.55	8.247	1.739	2.962	2.439	3.335	7.337	2.246	3.179	6.891	2.6	9.05	1.566	3.552	10.677
436.6	7.225	1.587	3.07	3.176	3.001	7.26	3.005	3.11	4.024	2.694	4.416	1.488	2.773	3.597	1.909	4.466	1.528	4.389	3.87	2.376	9.217	1.772	2.478	2.692	2.716	5.467	1.474	2.536	7.632	2.152	6.711	1.817	2.678	2.497	2.612	8.364	1.796	3.01	2.501	3.419	7.455	2.287	3.251	7.043	2.631	9.108	1.609	3.63	10.908
436.8	7.252	1.582	3.021	3.181	3.025	7.274	2.984	3.07	4.06	2.672	4.473	1.499	2.761	3.686	1.946	4.538	1.566	4.473	3.986	2.398	9.371	1.777	2.514	2.765	2.738	5.542	1.486	2.581	7.786	2.176	6.794	1.838	2.713	2.558	2.652	8.505	1.827	3.063	2.557	3.477	7.61	2.308	3.31	7.192	2.664	9.205	1.641	3.671	11.185
437.01	7.264	1.576	2.953	3.205	3.045	7.29	2.957	3.012	4.057	2.676	4.531	1.517	2.769	3.815	1.971	4.605	1.571	4.572	4.115	2.397	9.562	1.782	2.559	2.823	2.795	5.604	1.484	2.602	7.965	2.187	6.896	1.847	2.76	2.607	2.693	8.664	1.868	3.109	2.62	3.57	7.786	2.339	3.376	7.363	2.698	9.347	1.661	3.725	11.53
437.22	7.29	1.56	2.879	3.223	3.059	7.311	2.953	2.95	4.081	2.69	4.629	1.557	2.777	3.951	1.991	4.702	1.583	4.684	4.273	2.457	9.808	1.795	2.585	2.892	2.837	5.695	1.495	2.655	8.155	2.218	7.021	1.874	2.82	2.669	2.744	8.863	1.942	3.151	2.712	3.652	7.954	2.37	3.475	7.536	2.742	9.496	1.698	3.802	11.915
437.43	7.338	1.582	2.858	3.284	3.086	7.319	2.957	2.91	4.105	2.709	4.761	1.595	2.777	4.104	2.062	4.815	1.631	4.818	4.437	2.498	10.022	1.811	2.638	2.974	2.91	5.827	1.532	2.72	8.399	2.265	7.199	1.892	2.87	2.758	2.8	9.102	2.02	3.217	2.817	3.757	8.171	2.409	3.563	7.76	2.791	9.655	1.782	3.913	12.323
437.63	7.355	1.569	2.791	3.298	3.093	7.326	2.939	2.842	4.119	2.697	4.876	1.641	2.782	4.266	2.085	4.89	1.66	4.947	4.604	2.536	10.248	1.832	2.671	3.058	2.976	5.93	1.543	2.756	8.647	2.318	7.352	1.907	2.934	2.826	2.85	9.328	2.062	3.252	2.887	3.838	8.393	2.425	3.651	7.954	2.845	9.796	1.838	3.973	12.706
437.84	7.383	1.524	2.716	3.309	3.09	7.318	2.91	2.795	4.151	2.705	4.963	1.653	2.776	4.424	2.112	4.984	1.665	5.051	4.767	2.572	10.461	1.863	2.677	3.127	3.042	6.029	1.546	2.81	8.874	2.348	7.507	1.925	3.022	2.908	2.898	9.551	2.129	3.267	2.945	3.923	8.603	2.446	3.72	8.157	2.887	9.938	1.9	4.036	13.11
438.05	7.402	1.49	2.642	3.316	3.075	7.286	2.879	2.738	4.164	2.698	5.068	1.666	2.767	4.54	2.16	5.065	1.669	5.156	4.904	2.599	10.648	1.878	2.692	3.191	3.096	6.135	1.556	2.837	9.073	2.358	7.608	1.918	3.057	2.977	2.941	9.729	2.168	3.308	2.995	4.007	8.769	2.438	3.793	8.344	2.922	10.049	1.961	4.086	13.463
438.26	7.435	1.474	2.597	3.381	3.079	7.285	2.861	2.708	4.218	2.708	5.138	1.693	2.772	4.678	2.216	5.124	1.692	5.249	5.052	2.644	10.829	1.893	2.748	3.248	3.14	6.204	1.557	2.888	9.271	2.373	7.72	1.911	3.097	3.085	3.002	9.879	2.191	3.335	3.055	4.065	8.924	2.466	3.853	8.549	2.955	10.171	2.006	4.171	13.792
438.47	7.45	1.477	2.591	3.374	3.053	7.3	2.862	2.695	4.266	2.701	5.199	1.707	2.744	4.797	2.23	5.184	1.69	5.323	5.163	2.66	10.959	1.924	2.786	3.303	3.203	6.265	1.549	2.927	9.446	2.394	7.794	1.933	3.145	3.172	3.051	9.993	2.231	3.359	3.099	4.118	9.041	2.473	3.91	8.725	3.01	10.266	2.038	4.244	14.061
438.67	7.447	1.47	2.56	3.402	3.066	7.283	2.881	2.652	4.301	2.727	5.238	1.722	2.725	4.907	2.275	5.223	1.678	5.36	5.261	2.676	11.035	1.926	2.841	3.341	3.237	6.279	1.553	2.933	9.553	2.421	7.854	1.955	3.169	3.212	3.078	10.055	2.287	3.372	3.148	4.161	9.117	2.472	3.947	8.868	3.022	10.317	2.042	4.305	14.272
438.88	7.392	1.457	2.525	3.397	3.053	7.243	2.892	2.618	4.294	2.736	5.275	1.735	2.718	4.996	2.268	5.258	1.686	5.373	5.316	2.687	11.07	1.941	2.854	3.387	3.255	6.276	1.54	2.921	9.634	2.429	7.849	1.933	3.201	3.242	3.051	10.067	2.31	3.358	3.184	4.166	9.147	2.448	3.958	8.956	3.041	10.328	2.057	4.321	14.417
439.09	7.374	1.457	2.524	3.418	3.057	7.18	2.885	2.618	4.305	2.74	5.292	1.759	2.722	5.065	2.272	5.288	1.675	5.392	5.341	2.7	11.05	1.951	2.864	3.425	3.283	6.271	1.536	2.924	9.724	2.419	7.818	1.943	3.233	3.257	3.055	10.084	2.326	3.349	3.203	4.196	9.162	2.465	3.972	9.042	3.073	10.328	2.069	4.341	14.532
439.3	7.355	1.488	2.524	3.419	3.069	7.125	2.893	2.62	4.36	2.736	5.328	1.764	2.724	5.114	2.273	5.279	1.675	5.406	5.381	2.736	11.011	1.926	2.877	3.436	3.29	6.288	1.532	2.933	9.8	2.426	7.809	1.928	3.239	3.302	3.073	10.09	2.32	3.358	3.242	4.19	9.178	2.466	3.992	9.119	3.068	10.289	2.076	4.353	14.619
439.5	7.303	1.475	2.53	3.421	3.076	7.091	2.881	2.611	4.375	2.723	5.329	1.756	2.727	5.161	2.297	5.278	1.689	5.422	5.425	2.73	10.96	1.922	2.892	3.475	3.323	6.274	1.511	2.921	9.847	2.426	7.808	1.915	3.255	3.35	3.071	10.05	2.307	3.359	3.258	4.187	9.184	2.443	3.985	9.195	3.068	10.251	2.085	4.364	14.72
439.71	7.272	1.46	2.518	3.413	3.089	7.072	2.895	2.612	4.388	2.713	5.313	1.78	2.736	5.203	2.282	5.273	1.686	5.434	5.48	2.724	10.942	1.924	2.899	3.498	3.313	6.265	1.498	2.933	9.898	2.419	7.815	1.953	3.27	3.393	3.067	10.024	2.298	3.364	3.247	4.168	9.167	2.459	3.976	9.232	3.091	10.217	2.088	4.375	14.776
439.92	7.229	1.435	2.485	3.409	3.055	6.996	2.871	2.582	4.376	2.694	5.259	1.735	2.72	5.232	2.293	5.258	1.663	5.42	5.474	2.693	10.863	1.888	2.872	3.488	3.318	6.201	1.461	2.914	9.878	2.374	7.744	1.929	3.225	3.378	3.032	9.923	2.265	3.352	3.255	4.152	9.13	2.422	3.939	9.239	3.068	10.16	2.042	4.338	14.828
440.13	7.155	1.43	2.49	3.426	3.065	6.941	2.865	2.567	4.4	2.678	5.253	1.748	2.722	5.267	2.304	5.251	1.673	5.423	5.489	2.682	10.818	1.852	2.862	3.458	3.31	6.172	1.457	2.918	9.886	2.362	7.69	1.906	3.195	3.366	3.012	9.843	2.25	3.36	3.282	4.167	9.106	2.405	3.945	9.259	3.076	10.087	2.027	4.353	14.884
440.33	7.109	1.434	2.499	3.443	3.082	6.872	2.837	2.549	4.406	2.67	5.195	1.758	2.744	5.292	2.298	5.212	1.662	5.428	5.492	2.677	10.792	1.832	2.853	3.475	3.282	6.136	1.429	2.884	9.905	2.333	7.658	1.911	3.174	3.338	3.025	9.777	2.237	3.345	3.315	4.158	9.062	2.402	3.95	9.321	3.084	10.027	2.002	4.37	14.923
440.54	7.036	1.404	2.505	3.443	3.088	6.82	2.824	2.529	4.416	2.681	5.204	1.762	2.735	5.34	2.27	5.205	1.665	5.438	5.498	2.675	10.733	1.852	2.865	3.489	3.303	6.115	1.445	2.871	9.947	2.341	7.603	1.908	3.182	3.326	3.024	9.737	2.241	3.351	3.319	4.186	9.024	2.383	3.945	9.334	3.096	9.97	1.992	4.351	14.963
440.75	6.994	1.381	2.465	3.475	3.119	6.782	2.831	2.528	4.417	2.668	5.198	1.74	2.762	5.391	2.296	5.165	1.664	5.424	5.532	2.679	10.651	1.832	2.854	3.505	3.287	6.079	1.452	2.841	9.969	2.328	7.55	1.91	3.185	3.31	3.017	9.66	2.215	3.351	3.332	4.189	8.994	2.359	3.914	9.356	3.1	9.92	1.974	4.318	14.979
440.95	6.911	1.348	2.448	3.467	3.118	6.723	2.79	2.499	4.371	2.636	5.126	1.705	2.729	5.39	2.273	5.102	1.645	5.4	5.526	2.671	10.564	1.809	2.802	3.497	3.257	6.039	1.425	2.854	9.98	2.304	7.473	1.869	3.169	3.311	2.992	9.582	2.171	3.331	3.321	4.144	8.928	2.319	3.899	9.388	3.072	9.828	1.934	4.274	14.988
441.16	6.893	1.352	2.47	3.488	3.131	6.678	2.752	2.501	4.411	2.638	5.085	1.684	2.732	5.423	2.273	5.063	1.645	5.388	5.556	2.681	10.536	1.791	2.797	3.507	3.239	5.995	1.415	2.859	9.99	2.294	7.443	1.861	3.175	3.311	3.005	9.546	2.129	3.346	3.356	4.146	8.92	2.331	3.882	9.413	3.059	9.78	1.92	4.267	15.027
441.37	6.831	1.355	2.465	3.496	3.143	6.676	2.745	2.47	4.421	2.642	5.071	1.677	2.718	5.438	2.287	5.026	1.634	5.411	5.599	2.67	10.49	1.786	2.771	3.504	3.231	5.965	1.416	2.852	10.012	2.291	7.417	1.827	3.134	3.312	3.01	9.476	2.11	3.34	3.38	4.128	8.892	2.329	3.885	9.404	3.042	9.694	1.903	4.279	15.066
441.58	6.744	1.306	2.458	3.499	3.136	6.65	2.715	2.448	4.4	2.617	5.006	1.641	2.71	5.472	2.261	4.991	1.6	5.375	5.603	2.644	10.439	1.775	2.736	3.503	3.215	5.9	1.389	2.85	9.971	2.256	7.353	1.811	3.122	3.294	2.974	9.37	2.088	3.313	3.348	4.124	8.844	2.292	3.856	9.418	3.029	9.595	1.88	4.279	15.075
441.78	6.694	1.299	2.445	3.52	3.129	6.591	2.694	2.45	4.39	2.607	4.965	1.622	2.684	5.496	2.241	4.938	1.589	5.37	5.603	2.628	10.364	1.744	2.7	3.48	3.19	5.871	1.38	2.85	9.939	2.224	7.283	1.783	3.073	3.269	2.958	9.279	2.064	3.287	3.335	4.142	8.792	2.256	3.84	9.426	3.02	9.513	1.866	4.244	15.059
441.99	6.628	1.285	2.46	3.526	3.15	6.559	2.677	2.44	4.413	2.61	4.961	1.616	2.692	5.551	2.252	4.896	1.598	5.383	5.588	2.613	10.308	1.744	2.686	3.486	3.202	5.807	1.398	2.839	9.958	2.226	7.218	1.761	3.064	3.262	2.976	9.251	2.057	3.295	3.363	4.166	8.749	2.229	3.86	9.46	3.019	9.441	1.849	4.241	15.108
442.2	6.586	1.29	2.466	3.545	3.187	6.539	2.665	2.439	4.433	2.625	4.965	1.639	2.695	5.597	2.253	4.88	1.598	5.402	5.602	2.637	10.275	1.749	2.697	3.522	3.206	5.81	1.423	2.833	10.021	2.254	7.208	1.757	3.096	3.292	2.997	9.226	2.063	3.314	3.381	4.192	8.733	2.239	3.897	9.512	3.044	9.372	1.842	4.268	15.118
442.41	6.563	1.28	2.472	3.56	3.204	6.495	2.654	2.425	4.446	2.635	4.913	1.616	2.692	5.617	2.244	4.849	1.591	5.396	5.61	2.624	10.214	1.74	2.702	3.547	3.205	5.777	1.431	2.816	10.04	2.245	7.151	1.756	3.082	3.305	2.992	9.176	2.031	3.327	3.375	4.183	8.702	2.228	3.904	9.55	3.04	9.311	1.843	4.259	15.144
442.61	6.533	1.273	2.473	3.577	3.199	6.472	2.661	2.435	4.473	2.645	4.897	1.61	2.695	5.671	2.251	4.834	1.603	5.397	5.638	2.625	10.154	1.744	2.713	3.542	3.245	5.724	1.445	2.829	10.059	2.241	7.105	1.746	3.11	3.35	3.003	9.142	2.038	3.337	3.387	4.176	8.679	2.219	3.895	9.586	3.061	9.255	1.86	4.268	15.193
442.82	6.491	1.264	2.435	3.551	3.184	6.413	2.649	2.429	4.455	2.629	4.843	1.58	2.672	5.695	2.25	4.792	1.596	5.385	5.634	2.602	10.08	1.704	2.679	3.543	3.226	5.667	1.408	2.805	10.055	2.241	7.059	1.727	3.077	3.343	2.985	9.057	2.006	3.321	3.394	4.159	8.634	2.197	3.894	9.579	3.047	9.151	1.836	4.253	15.204
443.03	6.425	1.258	2.45	3.545	3.18	6.386	2.619	2.418	4.482	2.611	4.799	1.575	2.664	5.709	2.224	4.779	1.578	5.398	5.643	2.611	10.045	1.696	2.696	3.549	3.233	5.661	1.394	2.819	10.045	2.238	7.005	1.708	3.074	3.356	2.986	8.998	1.999	3.313	3.409	4.173	8.619	2.2	3.916	9.588	3.039	9.09	1.845	4.284	15.226
443.24	6.415	1.277	2.476	3.588	3.199	6.356	2.626	2.442	4.528	2.603	4.824	1.595	2.685	5.763	2.232	4.8	1.599	5.43	5.676	2.607	10.013	1.715	2.72	3.593	3.263	5.646	1.416	2.806	10.079	2.247	6.987	1.723	3.075	3.384	2.996	8.962	2.01	3.328	3.465	4.218	8.609	2.225	3.916	9.628	3.075	9.073	1.862	4.327	15.271
443.44	6.351	1.254	2.479	3.597	3.2	6.313	2.62	2.44	4.532	2.574	4.789	1.587	2.674	5.799	2.226	4.777	1.584	5.42	5.66	2.592	9.934	1.706	2.708	3.581	3.291	5.634	1.408	2.806	10.096	2.232	6.923	1.708	3.037	3.4	2.981	8.871	2.007	3.326	3.431	4.208	8.557	2.213	3.914	9.653	3.067	9.004	1.856	4.331	15.267
443.65	6.315	1.226	2.481	3.601	3.217	6.257	2.604	2.461	4.556	2.579	4.752	1.569	2.688	5.869	2.216	4.75	1.577	5.406	5.662	2.599	9.91	1.712	2.729	3.596	3.31	5.601	1.405	2.793	10.102	2.213	6.886	1.707	3.062	3.417	2.973	8.826	2.015	3.314	3.446	4.241	8.525	2.201	3.9	9.717	3.07	8.938	1.864	4.305	15.289
443.86	6.289	1.231	2.488	3.627	3.225	6.22	2.607	2.464	4.574	2.589	4.739	1.569	2.677	5.915	2.215	4.738	1.579	5.449	5.67	2.6	9.863	1.704	2.735	3.617	3.307	5.578	1.408	2.804	10.151	2.226	6.868	1.732	3.054	3.444	2.988	8.79	2.019	3.308	3.447	4.249	8.497	2.221	3.906	9.739	3.065	8.911	1.867	4.309	15.328
444.06	6.277	1.225	2.506	3.638	3.24	6.187	2.601	2.452	4.607	2.61	4.713	1.569	2.685	5.963	2.212	4.743	1.574	5.458	5.664	2.597	9.819	1.712	2.771	3.643	3.319	5.549	1.402	2.795	10.19	2.238	6.836	1.737	3.088	3.455	2.993	8.773	2.003	3.328	3.483	4.262	8.485	2.237	3.925	9.756	3.111	8.875	1.864	4.333	15.341
444.27	6.257	1.225	2.481	3.65	3.222	6.144	2.572	2.457	4.609	2.595	4.682	1.525	2.673	5.981	2.206	4.732	1.548	5.435	5.674	2.597	9.751	1.692	2.763	3.648	3.312	5.512	1.375	2.783	10.172	2.233	6.764	1.716	3.079	3.448	2.97	8.686	1.979	3.313	3.513	4.261	8.459	2.229	3.898	9.772	3.107	8.827	1.853	4.321	15.338
444.48	6.222	1.212	2.493	3.674	3.222	6.102	2.566	2.464	4.644	2.601	4.666	1.513	2.686	6.016	2.213	4.72	1.536	5.422	5.682	2.58	9.701	1.676	2.778	3.656	3.32	5.488	1.367	2.813	10.17	2.223	6.704	1.712	3.09	3.458	2.975	8.653	1.978	3.304	3.556	4.263	8.41	2.218	3.877	9.803	3.113	8.788	1.844	4.329	15.401
444.69	6.187	1.207	2.476	3.681	3.207	6.077	2.561	2.474	4.653	2.577	4.68	1.502	2.677	6.036	2.21	4.696	1.52	5.411	5.674	2.58	9.643	1.666	2.782	3.687	3.321	5.46	1.35	2.807	10.171	2.217	6.673	1.687	3.1	3.464	2.984	8.594	1.953	3.274	3.558	4.265	8.379	2.209	3.854	9.821	3.102	8.751	1.82	4.317	15.396
444.89	6.15	1.21	2.501	3.69	3.25	6.067	2.573	2.495	4.665	2.608	4.697	1.517	2.691	6.079	2.231	4.697	1.527	5.424	5.7	2.595	9.622	1.691	2.798	3.742	3.336	5.463	1.367	2.82	10.19	2.251	6.664	1.694	3.112	3.482	2.985	8.572	1.965	3.274	3.615	4.275	8.354	2.208	3.89	9.827	3.111	8.718	1.811	4.339	15.439
445.1	6.131	1.205	2.528	3.729	3.274	6.04	2.6	2.513	4.713	2.609	4.702	1.532	2.72	6.13	2.257	4.71	1.53	5.42	5.736	2.62	9.587	1.717	2.812	3.751	3.348	5.44	1.376	2.835	10.202	2.255	6.667	1.707	3.129	3.502	3.009	8.556	1.977	3.297	3.637	4.314	8.33	2.23	3.915	9.907	3.127	8.707	1.832	4.364	15.491
445.31	6.092	1.192	2.543	3.761	3.268	6.003	2.61	2.513	4.711	2.627	4.676	1.547	2.731	6.167	2.268	4.706	1.559	5.426	5.752	2.583	9.525	1.711	2.795	3.769	3.35	5.384	1.395	2.823	10.236	2.258	6.648	1.695	3.124	3.522	3.023	8.534	1.992	3.319	3.657	4.307	8.298	2.231	3.886	9.939	3.127	8.637	1.811	4.355	15.513
445.51	6.063	1.159	2.522	3.762	3.267	5.972	2.605	2.501	4.727	2.639	4.633	1.534	2.751	6.2	2.261	4.677	1.538	5.428	5.736	2.586	9.488	1.698	2.808	3.741	3.334	5.365	1.374	2.81	10.257	2.253	6.616	1.681	3.129	3.511	3.025	8.496	1.991	3.325	3.652	4.304	8.278	2.21	3.893	9.951	3.121	8.58	1.788	4.315	15.538
445.72	6.021	1.161	2.505	3.775	3.299	5.971	2.619	2.504	4.737	2.678	4.64	1.53	2.759	6.229	2.274	4.693	1.545	5.454	5.779	2.583	9.441	1.699	2.82	3.773	3.341	5.345	1.378	2.816	10.281	2.259	6.591	1.706	3.139	3.537	3.051	8.466	1.979	3.333	3.692	4.334	8.252	2.214	3.917	9.977	3.161	8.559	1.792	4.354	15.589
445.93	6.001	1.18	2.508	3.803	3.302	5.972	2.618	2.518	4.763	2.697	4.642	1.55	2.781	6.256	2.293	4.709	1.554	5.462	5.8	2.599	9.404	1.697	2.822	3.794	3.342	5.348	1.382	2.841	10.317	2.292	6.597	1.704	3.158	3.566	3.064	8.442	1.988	3.345	3.718	4.348	8.232	2.203	3.929	10.009	3.163	8.532	1.795	4.39	15.635
446.14	5.98	1.177	2.52	3.841	3.319	5.941	2.612	2.525	4.771	2.7	4.639	1.552	2.799	6.292	2.313	4.712	1.56	5.447	5.804	2.598	9.36	1.731	2.827	3.815	3.39	5.332	1.39	2.832	10.329	2.317	6.554	1.693	3.167	3.58	3.058	8.436	1.984	3.371	3.77	4.376	8.206	2.195	3.925	10.055	3.197	8.498	1.799	4.394	15.645
446.34	5.939	1.17	2.517	3.861	3.335	5.931	2.619	2.525	4.79	2.698	4.648	1.556	2.803	6.32	2.321	4.692	1.555	5.44	5.821	2.583	9.336	1.734	2.808	3.805	3.391	5.304	1.39	2.853	10.34	2.326	6.512	1.701	3.15	3.584	3.051	8.403	1.992	3.374	3.763	4.371	8.166	2.201	3.937	10.069	3.169	8.47	1.801	4.396	15.709
446.55	5.885	1.141	2.516	3.854	3.355	5.891	2.612	2.502	4.79	2.714	4.616	1.556	2.807	6.34	2.325	4.685	1.532	5.433	5.827	2.574	9.335	1.732	2.837	3.841	3.392	5.29	1.384	2.833	10.353	2.319	6.517	1.686	3.15	3.609	3.043	8.363	1.995	3.375	3.759	4.357	8.126	2.187	3.92	10.09	3.167	8.427	1.792	4.384	15.739
446.76	5.864	1.16	2.516	3.864	3.378	5.889	2.624	2.523	4.807	2.739	4.617	1.58	2.822	6.394	2.336	4.705	1.54	5.471	5.913	2.595	9.318	1.749	2.833	3.861	3.414	5.262	1.403	2.829	10.385	2.323	6.505	1.69	3.13	3.635	3.063	8.352	2.007	3.378	3.761	4.381	8.145	2.21	3.931	10.105	3.192	8.425	1.834	4.413	15.768
446.96	5.854	1.161	2.535	3.891	3.408	5.887	2.621	2.534	4.824	2.79	4.589	1.6	2.842	6.438	2.343	4.706	1.548	5.48	5.959	2.582	9.308	1.762	2.849	3.859	3.439	5.226	1.408	2.843	10.419	2.32	6.503	1.707	3.12	3.66	3.079	8.338	2.056	3.409	3.798	4.418	8.107	2.229	3.952	10.147	3.203	8.409	1.847	4.44	15.8
447.17	5.808	1.145	2.505	3.899	3.409	5.859	2.595	2.527	4.843	2.793	4.566	1.577	2.817	6.475	2.327	4.703	1.536	5.488	5.976	2.57	9.269	1.74	2.84	3.861	3.421	5.198	1.393	2.839	10.457	2.302	6.483	1.697	3.116	3.646	3.098	8.302	2.038	3.405	3.778	4.455	8.117	2.227	3.909	10.167	3.197	8.375	1.846	4.404	15.838
447.38	5.801	1.16	2.525	3.939	3.447	5.878	2.563	2.546	4.866	2.801	4.562	1.591	2.837	6.516	2.349	4.7	1.541	5.501	6	2.557	9.272	1.726	2.848	3.904	3.472	5.226	1.406	2.871	10.506	2.301	6.46	1.701	3.148	3.686	3.115	8.276	2.047	3.428	3.829	4.479	8.1	2.235	3.882	10.186	3.209	8.396	1.859	4.429	15.859
447.58	5.808	1.17	2.529	3.96	3.494	5.867	2.555	2.566	4.904	2.832	4.557	1.588	2.833	6.572	2.368	4.702	1.528	5.535	6.022	2.605	9.258	1.75	2.853	3.925	3.5	5.232	1.414	2.894	10.527	2.295	6.45	1.735	3.178	3.695	3.12	8.29	2.045	3.434	3.851	4.528	8.098	2.23	3.919	10.226	3.238	8.406	1.888	4.455	15.937
447.79	5.794	1.182	2.554	3.971	3.512	5.86	2.566	2.576	4.949	2.847	4.562	1.577	2.839	6.612	2.401	4.713	1.527	5.563	6.06	2.606	9.237	1.747	2.818	3.967	3.523	5.203	1.436	2.906	10.538	2.301	6.439	1.754	3.2	3.71	3.12	8.259	2.039	3.46	3.876	4.529	8.083	2.239	3.908	10.247	3.253	8.378	1.903	4.469	15.996
448	5.787	1.184	2.599	3.988	3.514	5.83	2.571	2.586	4.966	2.858	4.542	1.61	2.847	6.657	2.42	4.689	1.523	5.583	6.073	2.607	9.253	1.751	2.832	3.986	3.512	5.182	1.448	2.9	10.576	2.326	6.432	1.762	3.22	3.701	3.13	8.276	2.061	3.481	3.891	4.531	8.077	2.248	3.911	10.266	3.251	8.346	1.924	4.434	16.05
448.21	5.76	1.174	2.61	3.99	3.525	5.806	2.568	2.577	4.944	2.86	4.523	1.588	2.841	6.709	2.424	4.673	1.515	5.568	6.084	2.592	9.213	1.731	2.823	3.994	3.524	5.172	1.445	2.895	10.59	2.311	6.39	1.767	3.208	3.695	3.138	8.249	2.046	3.478	3.906	4.519	8.04	2.254	3.909	10.288	3.264	8.331	1.922	4.436	16.092
448.41	5.761	1.16	2.617	3.981	3.549	5.805	2.553	2.579	4.987	2.882	4.523	1.6	2.856	6.746	2.445	4.686	1.517	5.588	6.135	2.612	9.245	1.727	2.831	4.011	3.522	5.143	1.459	2.896	10.61	2.295	6.392	1.772	3.211	3.698	3.17	8.223	2.055	3.507	3.906	4.531	8.025	2.252	3.942	10.282	3.254	8.307	1.908	4.461	16.177
448.62	5.765	1.178	2.621	3.995	3.563	5.79	2.553	2.585	5.008	2.887	4.501	1.609	2.85	6.798	2.471	4.702	1.512	5.59	6.17	2.633	9.238	1.727	2.848	4.054	3.542	5.176	1.458	2.9	10.645	2.314	6.401	1.794	3.227	3.729	3.2	8.201	2.072	3.522	3.95	4.567	8.053	2.257	3.914	10.325	3.262	8.281	1.908	4.467	16.214
448.83	5.812	1.2	2.664	4.053	3.588	5.818	2.567	2.628	5.063	2.906	4.541	1.641	2.881	6.87	2.497	4.713	1.55	5.636	6.225	2.673	9.244	1.759	2.854	4.095	3.576	5.19	1.481	2.964	10.702	2.342	6.405	1.827	3.259	3.77	3.257	8.213	2.088	3.562	3.998	4.649	8.079	2.3	3.963	10.406	3.283	8.296	1.946	4.51	16.291
449.03	5.8	1.21	2.692	4.048	3.608	5.797	2.553	2.634	5.09	2.898	4.523	1.632	2.905	6.934	2.511	4.707	1.568	5.649	6.227	2.684	9.227	1.772	2.864	4.114	3.57	5.202	1.476	2.978	10.724	2.351	6.405	1.847	3.281	3.802	3.273	8.195	2.088	3.569	4.029	4.681	8.038	2.288	3.975	10.466	3.282	8.268	1.949	4.499	16.349
449.24	5.758	1.191	2.668	4.038	3.617	5.761	2.535	2.615	5.085	2.856	4.514	1.616	2.903	6.982	2.492	4.699	1.543	5.64	6.204	2.711	9.225	1.741	2.837	4.127	3.548	5.164	1.467	2.957	10.744	2.342	6.387	1.82	3.277	3.8	3.253	8.165	2.057	3.566	4.021	4.68	8.039	2.273	3.951	10.479	3.272	8.242	1.927	4.479	16.427
449.45	5.756	1.199	2.676	4.073	3.643	5.752	2.544	2.626	5.111	2.853	4.499	1.626	2.939	7.028	2.492	4.712	1.549	5.653	6.222	2.719	9.222	1.75	2.851	4.156	3.574	5.165	1.475	2.956	10.765	2.373	6.381	1.838	3.272	3.825	3.27	8.149	2.074	3.589	4.046	4.677	8.021	2.294	3.959	10.537	3.279	8.237	1.926	4.496	16.465
449.65	5.722	1.193	2.674	4.067	3.648	5.752	2.541	2.595	5.113	2.861	4.477	1.595	2.92	7.071	2.474	4.7	1.521	5.656	6.225	2.71	9.219	1.758	2.85	4.161	3.537	5.134	1.456	2.93	10.766	2.381	6.373	1.822	3.248	3.798	3.279	8.138	2.06	3.573	4.03	4.681	8.031	2.28	3.959	10.553	3.289	8.192	1.912	4.473	16.523
449.86	5.694	1.2	2.668	4.074	3.638	5.745	2.536	2.581	5.134	2.863	4.476	1.6	2.922	7.091	2.482	4.694	1.502	5.64	6.255	2.685	9.22	1.736	2.821	4.181	3.519	5.123	1.431	2.921	10.791	2.387	6.367	1.823	3.232	3.805	3.275	8.112	2.037	3.586	4.038	4.666	8.018	2.266	3.954	10.576	3.287	8.148	1.901	4.455	16.55
450.07	5.686	1.208	2.657	4.104	3.634	5.75	2.498	2.588	5.149	2.854	4.49	1.618	2.927	7.154	2.472	4.701	1.514	5.626	6.293	2.696	9.217	1.763	2.852	4.227	3.518	5.146	1.423	2.937	10.847	2.38	6.359	1.811	3.2	3.837	3.279	8.108	2.03	3.568	4.068	4.703	8.009	2.255	3.975	10.629	3.296	8.153	1.889	4.488	16.599
450.27	5.692	1.235	2.649	4.127	3.669	5.767	2.505	2.592	5.188	2.86	4.511	1.597	2.928	7.212	2.493	4.725	1.527	5.65	6.32	2.704	9.197	1.775	2.871	4.268	3.562	5.152	1.431	2.952	10.865	2.403	6.379	1.807	3.211	3.855	3.3	8.095	2.017	3.561	4.102	4.742	8.013	2.266	3.975	10.706	3.299	8.179	1.89	4.511	16.652
450.48	5.694	1.218	2.64	4.14	3.698	5.763	2.491	2.606	5.222	2.867	4.525	1.615	2.94	7.26	2.483	4.741	1.547	5.658	6.359	2.705	9.191	1.785	2.889	4.289	3.572	5.129	1.435	2.941	10.881	2.416	6.368	1.827	3.219	3.887	3.308	8.072	2.035	3.586	4.145	4.781	8.047	2.267	3.967	10.741	3.306	8.2	1.886	4.526	16.705
450.69	5.714	1.228	2.633	4.175	3.723	5.766	2.505	2.616	5.247	2.879	4.529	1.61	2.945	7.33	2.498	4.747	1.556	5.684	6.387	2.713	9.173	1.79	2.918	4.33	3.572	5.16	1.446	2.949	10.912	2.418	6.39	1.83	3.247	3.925	3.315	8.112	2.039	3.588	4.197	4.824	8.069	2.282	3.977	10.788	3.323	8.205	1.9	4.501	16.762
450.89	5.72	1.217	2.645	4.199	3.729	5.76	2.498	2.608	5.274	2.875	4.535	1.602	2.967	7.368	2.493	4.751	1.555	5.689	6.416	2.707	9.163	1.797	2.907	4.35	3.584	5.118	1.454	2.933	10.936	2.387	6.407	1.828	3.235	3.924	3.314	8.101	1.998	3.588	4.214	4.824	8.053	2.291	3.988	10.811	3.333	8.209	1.897	4.509	16.824
451.1	5.677	1.221	2.638	4.22	3.751	5.715	2.494	2.587	5.269	2.879	4.512	1.605	2.961	7.416	2.489	4.745	1.557	5.696	6.447	2.695	9.14	1.775	2.887	4.35	3.591	5.119	1.464	2.897	10.962	2.389	6.371	1.826	3.213	3.925	3.29	8.106	2.01	3.584	4.235	4.811	8.073	2.263	3.991	10.827	3.36	8.227	1.899	4.518	16.901
451.31	5.691	1.214	2.624	4.29	3.764	5.737	2.507	2.609	5.292	2.885	4.519	1.609	2.965	7.443	2.5	4.751	1.535	5.701	6.472	2.677	9.164	1.784	2.902	4.384	3.63	5.121	1.471	2.909	10.983	2.383	6.397	1.831	3.23	3.93	3.283	8.097	1.992	3.619	4.249	4.812	8.101	2.294	4.01	10.869	3.358	8.252	1.891	4.541	16.942
451.51	5.753	1.254	2.643	4.342	3.801	5.758	2.52	2.644	5.352	2.909	4.525	1.648	2.975	7.515	2.545	4.763	1.577	5.751	6.559	2.681	9.178	1.821	2.939	4.426	3.686	5.175	1.497	2.953	11.023	2.431	6.408	1.874	3.267	3.959	3.303	8.142	2.02	3.665	4.306	4.841	8.115	2.326	4.066	10.907	3.404	8.272	1.917	4.581	17.017
451.72	5.781	1.255	2.658	4.352	3.811	5.747	2.508	2.64	5.366	2.913	4.536	1.645	2.964	7.564	2.569	4.751	1.574	5.756	6.607	2.691	9.197	1.815	2.945	4.439	3.696	5.169	1.492	2.972	11.025	2.408	6.405	1.873	3.277	3.973	3.284	8.13	2.005	3.678	4.342	4.885	8.11	2.317	4.088	10.927	3.407	8.275	1.937	4.583	17.081
451.93	5.824	1.276	2.669	4.396	3.85	5.755	2.545	2.672	5.41	2.951	4.573	1.69	3.013	7.62	2.602	4.802	1.609	5.793	6.682	2.728	9.211	1.838	2.99	4.474	3.741	5.197	1.54	3.012	11.088	2.411	6.421	1.918	3.321	4.044	3.306	8.194	2.038	3.717	4.412	4.923	8.15	2.345	4.134	11.017	3.427	8.322	1.966	4.625	17.206
452.13	5.827	1.274	2.681	4.413	3.905	5.731	2.528	2.686	5.422	2.955	4.556	1.687	3.015	7.686	2.618	4.802	1.617	5.8	6.704	2.741	9.201	1.823	3.008	4.478	3.772	5.196	1.559	3.032	11.121	2.392	6.423	1.888	3.334	4.058	3.312	8.189	2.036	3.698	4.442	4.96	8.161	2.368	4.129	11.068	3.428	8.37	1.958	4.622	17.279
452.34	5.853	1.311	2.716	4.441	3.974	5.736	2.578	2.698	5.463	2.998	4.567	1.718	3.061	7.77	2.646	4.825	1.635	5.828	6.763	2.765	9.244	1.851	3.028	4.51	3.833	5.19	1.568	3.044	11.152	2.451	6.456	1.944	3.411	4.074	3.363	8.227	2.065	3.743	4.491	5.003	8.178	2.406	4.158	11.106	3.454	8.403	2.006	4.654	17.359
452.55	5.86	1.291	2.689	4.452	3.976	5.736	2.543	2.687	5.466	3.011	4.539	1.717	3.079	7.828	2.633	4.808	1.621	5.806	6.799	2.756	9.249	1.835	3.022	4.499	3.816	5.199	1.561	3.056	11.154	2.435	6.419	1.943	3.378	4.075	3.352	8.253	2.079	3.762	4.493	5.024	8.18	2.385	4.161	11.132	3.446	8.396	1.995	4.649	17.408
452.75	5.881	1.314	2.719	4.508	3.995	5.758	2.568	2.667	5.52	3.027	4.569	1.743	3.103	7.913	2.663	4.829	1.609	5.864	6.856	2.776	9.301	1.878	3.032	4.532	3.848	5.247	1.574	3.083	11.199	2.455	6.473	1.956	3.401	4.087	3.356	8.292	2.099	3.775	4.51	5.065	8.186	2.404	4.204	11.176	3.491	8.422	2	4.647	17.503
452.96	5.872	1.326	2.731	4.527	4.015	5.765	2.57	2.666	5.536	3.044	4.552	1.754	3.113	7.926	2.661	4.816	1.62	5.858	6.888	2.782	9.295	1.859	3.033	4.532	3.886	5.242	1.585	3.077	11.237	2.457	6.486	1.969	3.41	4.085	3.366	8.274	2.115	3.769	4.544	5.059	8.189	2.392	4.181	11.206	3.503	8.426	2.021	4.663	17.559
453.17	5.858	1.34	2.736	4.563	4.053	5.781	2.598	2.702	5.55	3.09	4.573	1.77	3.147	7.984	2.694	4.822	1.626	5.895	6.95	2.82	9.334	1.864	3.054	4.573	3.919	5.265	1.58	3.098	11.264	2.488	6.503	1.961	3.458	4.135	3.374	8.292	2.172	3.788	4.599	5.093	8.206	2.392	4.226	11.249	3.52	8.459	2.051	4.679	17.635
453.37	5.882	1.351	2.728	4.573	4.057	5.811	2.607	2.74	5.599	3.085	4.587	1.767	3.143	8.054	2.693	4.837	1.636	5.898	6.991	2.828	9.344	1.89	3.103	4.587	3.942	5.264	1.577	3.123	11.287	2.504	6.546	1.983	3.497	4.152	3.399	8.293	2.151	3.781	4.615	5.142	8.194	2.41	4.224	11.278	3.523	8.458	2.054	4.667	17.688
453.58	5.884	1.34	2.713	4.529	4.05	5.806	2.584	2.714	5.611	3.092	4.589	1.771	3.135	8.089	2.698	4.805	1.638	5.881	7.011	2.821	9.331	1.872	3.108	4.57	3.935	5.258	1.561	3.098	11.321	2.516	6.532	1.97	3.488	4.157	3.401	8.295	2.156	3.77	4.641	5.163	8.191	2.395	4.209	11.305	3.524	8.473	2.058	4.663	17.792
453.79	5.875	1.339	2.711	4.542	4.048	5.821	2.6	2.703	5.626	3.125	4.604	1.738	3.145	8.152	2.69	4.811	1.629	5.885	7.048	2.827	9.337	1.885	3.107	4.576	3.952	5.256	1.561	3.092	11.354	2.517	6.532	1.961	3.484	4.17	3.447	8.303	2.142	3.732	4.648	5.198	8.206	2.377	4.198	11.391	3.525	8.506	2.059	4.662	17.877
453.99	5.871	1.353	2.718	4.572	4.06	5.831	2.607	2.692	5.646	3.142	4.614	1.745	3.157	8.215	2.679	4.811	1.622	5.9	7.069	2.813	9.324	1.879	3.116	4.602	3.96	5.27	1.55	3.097	11.398	2.513	6.535	1.968	3.481	4.187	3.466	8.342	2.171	3.731	4.665	5.191	8.233	2.383	4.203	11.465	3.541	8.548	2.046	4.675	17.934
454.2	5.854	1.368	2.718	4.574	4.062	5.826	2.597	2.689	5.647	3.118	4.607	1.738	3.13	8.266	2.658	4.775	1.618	5.908	7.077	2.801	9.315	1.866	3.101	4.61	3.946	5.266	1.525	3.081	11.391	2.51	6.533	1.957	3.454	4.18	3.476	8.303	2.172	3.719	4.659	5.186	8.201	2.384	4.209	11.467	3.565	8.534	2.053	4.647	17.996
454.41	5.898	1.371	2.725	4.617	4.079	5.85	2.625	2.699	5.683	3.119	4.651	1.748	3.163	8.327	2.639	4.814	1.627	5.926	7.14	2.811	9.38	1.889	3.135	4.648	3.941	5.298	1.549	3.097	11.413	2.546	6.55	2.002	3.468	4.207	3.507	8.338	2.208	3.763	4.686	5.224	8.194	2.381	4.229	11.499	3.566	8.536	2.073	4.672	18.078
454.61	5.894	1.324	2.689	4.621	4.07	5.857	2.599	2.675	5.685	3.103	4.641	1.72	3.133	8.344	2.631	4.815	1.597	5.914	7.139	2.787	9.363	1.832	3.102	4.654	3.921	5.337	1.563	3.09	11.432	2.49	6.557	1.944	3.427	4.207	3.484	8.339	2.209	3.751	4.651	5.2	8.212	2.355	4.208	11.533	3.546	8.541	2.05	4.628	18.125
454.82	5.938	1.362	2.737	4.672	4.094	5.871	2.63	2.693	5.737	3.098	4.67	1.743	3.134	8.392	2.636	4.849	1.627	5.937	7.206	2.82	9.393	1.845	3.113	4.709	3.942	5.318	1.577	3.093	11.476	2.487	6.626	1.962	3.461	4.242	3.495	8.341	2.234	3.762	4.704	5.224	8.255	2.363	4.227	11.578	3.552	8.569	2.074	4.64	18.228
455.03	5.96	1.355	2.71	4.677	4.109	5.867	2.626	2.736	5.735	3.106	4.642	1.743	3.134	8.405	2.621	4.833	1.628	5.934	7.215	2.821	9.374	1.822	3.114	4.737	3.928	5.295	1.562	3.105	11.499	2.459	6.608	1.951	3.465	4.265	3.51	8.349	2.21	3.778	4.705	5.226	8.263	2.363	4.221	11.619	3.525	8.581	2.076	4.646	18.268
455.23	5.988	1.349	2.712	4.691	4.11	5.877	2.661	2.774	5.787	3.086	4.687	1.77	3.15	8.485	2.63	4.882	1.619	5.948	7.266	2.813	9.391	1.844	3.104	4.767	3.934	5.306	1.549	3.136	11.535	2.475	6.638	1.961	3.467	4.293	3.525	8.396	2.214	3.799	4.708	5.267	8.289	2.381	4.242	11.697	3.53	8.611	2.067	4.633	18.335
455.44	5.996	1.325	2.711	4.698	4.119	5.884	2.633	2.737	5.806	3.063	4.649	1.754	3.135	8.541	2.602	4.87	1.611	5.924	7.299	2.779	9.393	1.854	3.103	4.774	3.936	5.314	1.56	3.124	11.577	2.457	6.634	1.947	3.437	4.276	3.531	8.432	2.216	3.798	4.717	5.273	8.311	2.375	4.201	11.764	3.516	8.62	2.053	4.643	18.405
455.65	5.993	1.311	2.692	4.703	4.14	5.888	2.629	2.71	5.854	3.066	4.657	1.736	3.131	8.582	2.633	4.885	1.599	5.941	7.35	2.751	9.426	1.83	3.076	4.768	3.943	5.328	1.555	3.105	11.615	2.427	6.63	1.934	3.402	4.264	3.525	8.47	2.213	3.8	4.742	5.27	8.341	2.363	4.174	11.818	3.507	8.652	2.031	4.642	18.486
455.85	6.018	1.303	2.699	4.76	4.162	5.903	2.631	2.704	5.869	3.059	4.641	1.727	3.123	8.633	2.631	4.921	1.613	5.984	7.386	2.745	9.475	1.836	3.045	4.789	3.934	5.346	1.558	3.109	11.616	2.415	6.672	1.93	3.398	4.277	3.522	8.495	2.208	3.817	4.774	5.283	8.361	2.357	4.176	11.855	3.505	8.686	2.05	4.667	18.528
456.06	6.005	1.286	2.719	4.787	4.157	5.921	2.62	2.689	5.876	3.053	4.647	1.738	3.137	8.666	2.639	4.936	1.59	5.992	7.407	2.725	9.493	1.83	3.049	4.83	3.911	5.37	1.559	3.094	11.62	2.394	6.684	1.924	3.398	4.298	3.508	8.529	2.194	3.791	4.789	5.274	8.379	2.364	4.163	11.853	3.47	8.689	2.039	4.65	18.589
456.27	6.037	1.266	2.726	4.797	4.171	5.981	2.614	2.705	5.937	3.079	4.664	1.751	3.138	8.714	2.635	4.965	1.607	5.993	7.443	2.733	9.554	1.859	3.04	4.838	3.919	5.384	1.572	3.09	11.669	2.399	6.764	1.925	3.421	4.315	3.512	8.566	2.187	3.796	4.799	5.316	8.369	2.348	4.183	11.879	3.47	8.725	2.041	4.665	18.701
456.47	6.094	1.233	2.725	4.827	4.196	6.014	2.615	2.71	5.996	3.098	4.687	1.768	3.194	8.782	2.637	5.011	1.615	6.015	7.514	2.744	9.595	1.866	3.055	4.891	3.975	5.398	1.595	3.102	11.743	2.411	6.804	1.922	3.45	4.339	3.507	8.665	2.196	3.804	4.841	5.347	8.429	2.358	4.185	11.94	3.454	8.789	2.046	4.678	18.74
456.68	6.105	1.238	2.733	4.853	4.184	6.058	2.621	2.696	6.029	3.105	4.685	1.767	3.174	8.83	2.658	5.004	1.622	6.011	7.547	2.712	9.614	1.858	3.059	4.904	4.023	5.388	1.566	3.072	11.81	2.395	6.822	1.887	3.452	4.336	3.487	8.684	2.182	3.796	4.872	5.348	8.475	2.368	4.191	12.012	3.466	8.848	2.049	4.67	18.844
456.88	6.166	1.273	2.756	4.901	4.219	6.13	2.635	2.726	6.082	3.139	4.713	1.774	3.19	8.89	2.657	5.022	1.638	6.055	7.649	2.737	9.678	1.884	3.097	4.916	4.033	5.389	1.569	3.097	11.852	2.409	6.86	1.914	3.462	4.377	3.49	8.742	2.185	3.813	4.936	5.392	8.528	2.417	4.212	12.086	3.481	8.914	2.067	4.69	18.962
457.09	6.191	1.232	2.724	4.907	4.225	6.168	2.646	2.73	6.103	3.159	4.745	1.779	3.204	8.948	2.666	5.049	1.609	6.07	7.675	2.732	9.694	1.901	3.108	4.907	4.061	5.445	1.583	3.102	11.888	2.417	6.878	1.901	3.465	4.41	3.503	8.799	2.17	3.796	4.942	5.406	8.529	2.431	4.216	12.153	3.506	8.965	2.065	4.688	19.072
457.3	6.221	1.22	2.752	4.952	4.227	6.199	2.658	2.715	6.15	3.154	4.765	1.759	3.201	9.008	2.687	5.071	1.627	6.1	7.733	2.74	9.749	1.896	3.117	4.923	4.081	5.484	1.588	3.101	11.97	2.436	6.924	1.917	3.443	4.417	3.513	8.836	2.184	3.78	4.976	5.436	8.571	2.419	4.23	12.211	3.507	9.014	2.066	4.708	19.189
457.5	6.252	1.237	2.754	4.969	4.241	6.241	2.64	2.681	6.174	3.157	4.79	1.75	3.177	9.07	2.684	5.063	1.636	6.115	7.788	2.734	9.78	1.888	3.131	4.953	4.091	5.482	1.572	3.092	12.018	2.435	6.923	1.902	3.433	4.417	3.504	8.868	2.175	3.755	5.014	5.417	8.592	2.428	4.219	12.258	3.515	9.069	2.068	4.739	19.291
457.71	6.309	1.264	2.74	4.991	4.249	6.27	2.642	2.686	6.213	3.162	4.83	1.747	3.188	9.124	2.696	5.083	1.667	6.157	7.84	2.738	9.816	1.878	3.14	4.963	4.094	5.494	1.583	3.099	12.078	2.434	6.942	1.936	3.448	4.446	3.511	8.892	2.158	3.753	5.023	5.417	8.597	2.445	4.222	12.307	3.53	9.107	2.084	4.736	19.391
457.92	6.376	1.28	2.757	5.043	4.248	6.312	2.666	2.708	6.21	3.167	4.829	1.765	3.206	9.192	2.658	5.092	1.661	6.171	7.892	2.766	9.865	1.875	3.128	5.003	4.094	5.503	1.588	3.101	12.122	2.434	6.98	1.941	3.451	4.474	3.505	8.914	2.188	3.755	5.042	5.411	8.605	2.45	4.254	12.367	3.527	9.155	2.094	4.719	19.457
458.12	6.423	1.304	2.765	5.068	4.269	6.342	2.67	2.738	6.246	3.175	4.877	1.767	3.224	9.269	2.643	5.092	1.654	6.169	7.96	2.778	9.882	1.89	3.157	5.044	4.123	5.519	1.6	3.128	12.207	2.411	6.979	1.934	3.433	4.481	3.527	8.969	2.2	3.751	5.051	5.398	8.652	2.465	4.257	12.414	3.524	9.203	2.081	4.689	19.593
458.33	6.491	1.307	2.763	5.1	4.313	6.371	2.681	2.736	6.31	3.178	4.895	1.768	3.227	9.341	2.665	5.123	1.675	6.188	8.039	2.776	9.905	1.888	3.15	5.067	4.148	5.522	1.586	3.139	12.264	2.425	7.038	1.95	3.445	4.486	3.521	9	2.215	3.789	5.084	5.413	8.694	2.476	4.261	12.49	3.555	9.26	2.089	4.717	19.686
458.53	6.537	1.316	2.77	5.119	4.331	6.385	2.682	2.749	6.318	3.181	4.911	1.785	3.236	9.385	2.692	5.141	1.668	6.216	8.117	2.784	9.927	1.883	3.162	5.083	4.15	5.568	1.607	3.161	12.307	2.418	7.04	1.95	3.436	4.51	3.541	9.035	2.216	3.796	5.112	5.418	8.759	2.51	4.244	12.526	3.565	9.295	2.094	4.692	19.738
458.74	6.526	1.308	2.745	5.112	4.283	6.393	2.657	2.714	6.311	3.158	4.897	1.753	3.176	9.411	2.691	5.117	1.636	6.184	8.148	2.751	9.93	1.856	3.107	5.055	4.115	5.559	1.554	3.15	12.289	2.384	7.042	1.919	3.389	4.487	3.514	9.02	2.185	3.764	5.096	5.389	8.743	2.484	4.213	12.547	3.544	9.316	2.064	4.678	19.799
458.95	6.559	1.304	2.73	5.109	4.269	6.398	2.634	2.715	6.308	3.157	4.918	1.747	3.178	9.451	2.687	5.108	1.619	6.203	8.191	2.761	9.943	1.856	3.085	5.059	4.094	5.573	1.559	3.14	12.287	2.36	7.049	1.908	3.367	4.49	3.52	9.059	2.157	3.755	5.11	5.382	8.778	2.464	4.191	12.55	3.535	9.36	2.059	4.659	19.88
459.15	6.592	1.308	2.748	5.128	4.245	6.4	2.632	2.718	6.297	3.133	4.926	1.756	3.197	9.526	2.685	5.137	1.65	6.231	8.224	2.751	9.972	1.875	3.074	5.074	4.108	5.597	1.553	3.15	12.317	2.367	7.074	1.917	3.384	4.494	3.558	9.092	2.166	3.743	5.133	5.403	8.796	2.459	4.194	12.576	3.529	9.422	2.075	4.663	19.978
459.36	6.622	1.333	2.758	5.143	4.249	6.419	2.623	2.714	6.32	3.127	4.936	1.739	3.184	9.582	2.679	5.138	1.657	6.235	8.29	2.737	10.057	1.843	3.058	5.115	4.099	5.613	1.535	3.131	12.391	2.349	7.103	1.914	3.393	4.494	3.572	9.103	2.162	3.755	5.173	5.413	8.829	2.442	4.183	12.599	3.523	9.462	2.078	4.661	20.051
459.57	6.633	1.348	2.73	5.1	4.235	6.447	2.609	2.705	6.343	3.108	4.94	1.73	3.166	9.623	2.659	5.136	1.64	6.211	8.347	2.699	10.071	1.831	3.042	5.1	4.087	5.609	1.52	3.109	12.386	2.326	7.119	1.889	3.398	4.487	3.557	9.139	2.149	3.757	5.183	5.397	8.812	2.432	4.144	12.617	3.508	9.508	2.084	4.625	20.09
459.77	6.672	1.347	2.727	5.127	4.254	6.442	2.605	2.718	6.338	3.121	4.932	1.721	3.179	9.663	2.652	5.149	1.616	6.222	8.423	2.689	10.129	1.846	3.044	5.124	4.099	5.645	1.546	3.13	12.411	2.322	7.183	1.898	3.405	4.495	3.564	9.174	2.16	3.777	5.188	5.439	8.858	2.417	4.144	12.672	3.506	9.578	2.089	4.627	20.159
459.98	6.709	1.339	2.734	5.176	4.283	6.505	2.641	2.742	6.368	3.133	4.958	1.753	3.178	9.739	2.654	5.179	1.607	6.227	8.473	2.698	10.17	1.865	3.04	5.145	4.112	5.684	1.54	3.163	12.438	2.325	7.234	1.879	3.407	4.515	3.573	9.247	2.163	3.775	5.208	5.48	8.901	2.408	4.154	12.7	3.51	9.639	2.085	4.617	20.272
460.18	6.74	1.331	2.748	5.209	4.303	6.54	2.62	2.739	6.421	3.144	4.985	1.748	3.176	9.789	2.677	5.202	1.621	6.25	8.544	2.689	10.196	1.875	3.051	5.164	4.127	5.7	1.525	3.182	12.48	2.32	7.28	1.877	3.422	4.53	3.579	9.324	2.158	3.78	5.237	5.504	8.935	2.439	4.157	12.727	3.508	9.686	2.095	4.633	20.369
460.39	6.758	1.318	2.746	5.22	4.309	6.565	2.647	2.732	6.475	3.157	5.012	1.773	3.176	9.847	2.698	5.241	1.634	6.257	8.615	2.697	10.242	1.874	3.056	5.167	4.128	5.737	1.538	3.187	12.517	2.335	7.361	1.903	3.454	4.55	3.591	9.367	2.179	3.791	5.271	5.571	8.963	2.43	4.163	12.79	3.518	9.751	2.11	4.647	20.422
460.6	6.774	1.335	2.743	5.21	4.283	6.574	2.649	2.751	6.489	3.149	5.018	1.777	3.164	9.91	2.675	5.236	1.631	6.266	8.652	2.685	10.307	1.874	3.055	5.148	4.097	5.767	1.56	3.192	12.549	2.32	7.364	1.888	3.412	4.585	3.592	9.406	2.177	3.797	5.298	5.573	8.967	2.42	4.162	12.823	3.498	9.794	2.109	4.641	20.507
460.8	6.788	1.349	2.725	5.248	4.29	6.608	2.691	2.743	6.51	3.127	5.029	1.776	3.189	9.992	2.674	5.255	1.639	6.271	8.723	2.687	10.358	1.869	3.054	5.188	4.11	5.766	1.545	3.19	12.596	2.338	7.398	1.882	3.402	4.585	3.584	9.449	2.175	3.792	5.352	5.595	8.968	2.42	4.172	12.91	3.504	9.855	2.108	4.665	20.608
461.01	6.845	1.349	2.731	5.284	4.308	6.626	2.702	2.758	6.553	3.132	5.052	1.774	3.196	10.058	2.673	5.267	1.653	6.297	8.781	2.708	10.404	1.876	3.071	5.206	4.103	5.809	1.559	3.19	12.642	2.352	7.447	1.893	3.423	4.614	3.569	9.485	2.188	3.805	5.385	5.631	9.004	2.414	4.157	12.97	3.503	9.938	2.108	4.691	20.73
461.21	6.882	1.345	2.723	5.301	4.323	6.665	2.715	2.769	6.594	3.139	5.069	1.791	3.218	10.14	2.685	5.314	1.666	6.329	8.851	2.698	10.459	1.881	3.084	5.229	4.092	5.837	1.569	3.236	12.702	2.361	7.515	1.905	3.424	4.641	3.576	9.544	2.227	3.809	5.419	5.65	9.035	2.447	4.166	13.03	3.515	9.995	2.096	4.717	20.846
461.42	6.924	1.34	2.72	5.338	4.362	6.694	2.751	2.773	6.655	3.164	5.087	1.794	3.2	10.204	2.69	5.322	1.651	6.309	8.917	2.702	10.524	1.867	3.08	5.254	4.096	5.847	1.58	3.217	12.774	2.366	7.541	1.907	3.43	4.658	3.553	9.597	2.239	3.842	5.429	5.655	9.071	2.452	4.155	13.102	3.543	10.041	2.083	4.716	20.963
461.63	6.949	1.327	2.745	5.373	4.375	6.726	2.75	2.769	6.664	3.155	5.067	1.817	3.224	10.282	2.684	5.334	1.665	6.321	8.966	2.704	10.542	1.883	3.09	5.242	4.097	5.845	1.575	3.239	12.787	2.368	7.575	1.914	3.409	4.651	3.532	9.67	2.242	3.849	5.458	5.655	9.1	2.469	4.142	13.158	3.532	10.112	2.063	4.698	21.028
461.83	7.021	1.321	2.771	5.448	4.405	6.774	2.753	2.767	6.683	3.162	5.099	1.834	3.243	10.358	2.679	5.363	1.645	6.342	9.032	2.733	10.592	1.911	3.095	5.297	4.123	5.874	1.597	3.254	12.869	2.365	7.628	1.923	3.397	4.668	3.538	9.709	2.24	3.857	5.487	5.682	9.176	2.499	4.172	13.215	3.551	10.177	2.079	4.726	21.181
462.04	7.038	1.309	2.766	5.477	4.389	6.821	2.753	2.773	6.716	3.147	5.112	1.818	3.239	10.433	2.669	5.388	1.653	6.348	9.068	2.733	10.633	1.91	3.085	5.315	4.091	5.885	1.584	3.242	12.896	2.352	7.645	1.901	3.374	4.688	3.545	9.771	2.225	3.851	5.51	5.674	9.183	2.501	4.169	13.277	3.552	10.225	2.08	4.695	21.316
462.24	7.095	1.321	2.796	5.489	4.384	6.837	2.758	2.804	6.752	3.135	5.14	1.825	3.257	10.497	2.707	5.424	1.675	6.385	9.147	2.749	10.735	1.924	3.1	5.349	4.088	5.92	1.623	3.258	12.954	2.358	7.715	1.915	3.384	4.72	3.568	9.812	2.256	3.883	5.566	5.691	9.226	2.525	4.185	13.373	3.562	10.295	2.085	4.735	21.421
462.45	7.128	1.328	2.782	5.499	4.386	6.862	2.767	2.794	6.779	3.148	5.169	1.855	3.265	10.55	2.722	5.453	1.692	6.39	9.189	2.736	10.825	1.943	3.102	5.377	4.079	5.969	1.63	3.281	13.002	2.36	7.743	1.912	3.395	4.727	3.556	9.85	2.249	3.897	5.586	5.702	9.275	2.506	4.181	13.449	3.58	10.359	2.088	4.736	21.561
462.66	7.186	1.344	2.801	5.53	4.397	6.931	2.785	2.792	6.789	3.153	5.165	1.852	3.266	10.626	2.724	5.472	1.687	6.408	9.26	2.718	10.895	1.956	3.117	5.424	4.089	5.993	1.628	3.269	13.044	2.368	7.764	1.909	3.379	4.763	3.544	9.918	2.243	3.896	5.61	5.693	9.283	2.527	4.184	13.521	3.588	10.425	2.073	4.732	21.699
462.86	7.254	1.354	2.816	5.586	4.434	6.983	2.788	2.819	6.804	3.169	5.175	1.874	3.293	10.673	2.727	5.491	1.689	6.431	9.353	2.734	10.95	1.974	3.126	5.474	4.121	6.025	1.637	3.292	13.103	2.365	7.837	1.917	3.422	4.774	3.557	9.967	2.245	3.913	5.633	5.724	9.333	2.546	4.215	13.608	3.603	10.49	2.094	4.753	21.803
463.07	7.292	1.365	2.846	5.599	4.425	7	2.779	2.816	6.857	3.162	5.199	1.865	3.257	10.721	2.717	5.508	1.678	6.446	9.391	2.713	11.008	1.963	3.124	5.478	4.125	6.051	1.648	3.287	13.167	2.34	7.867	1.92	3.416	4.791	3.544	10.044	2.262	3.924	5.619	5.727	9.38	2.524	4.226	13.656	3.593	10.528	2.091	4.741	21.931
463.27	7.354	1.379	2.855	5.631	4.456	7.061	2.784	2.835	6.884	3.17	5.209	1.85	3.25	10.774	2.702	5.516	1.664	6.457	9.46	2.674	11.072	1.975	3.121	5.51	4.116	6.052	1.64	3.278	13.197	2.331	7.91	1.909	3.426	4.819	3.554	10.108	2.262	3.923	5.64	5.744	9.42	2.526	4.254	13.708	3.568	10.555	2.09	4.72	22.034
463.48	7.421	1.399	2.892	5.686	4.486	7.12	2.831	2.856	6.937	3.164	5.256	1.867	3.272	10.872	2.69	5.531	1.684	6.48	9.55	2.697	11.148	2	3.145	5.566	4.134	6.113	1.632	3.271	13.272	2.35	7.952	1.935	3.46	4.875	3.557	10.159	2.278	3.965	5.685	5.778	9.458	2.528	4.291	13.802	3.573	10.64	2.128	4.734	22.1
463.69	7.435	1.386	2.871	5.693	4.47	7.155	2.804	2.833	6.956	3.143	5.262	1.866	3.281	10.921	2.661	5.515	1.663	6.488	9.602	2.668	11.161	1.988	3.145	5.577	4.115	6.129	1.602	3.263	13.291	2.327	7.983	1.929	3.421	4.875	3.534	10.202	2.254	3.933	5.729	5.781	9.475	2.515	4.3	13.835	3.542	10.685	2.095	4.741	22.17
463.89	7.494	1.394	2.845	5.72	4.461	7.175	2.805	2.839	6.997	3.16	5.304	1.862	3.285	10.979	2.655	5.524	1.645	6.517	9.665	2.664	11.209	1.974	3.125	5.621	4.109	6.153	1.598	3.265	13.337	2.302	8.028	1.909	3.43	4.902	3.534	10.232	2.26	3.917	5.75	5.807	9.509	2.502	4.314	13.896	3.553	10.751	2.101	4.753	22.277
464.1	7.495	1.371	2.818	5.724	4.447	7.176	2.809	2.828	7.043	3.143	5.265	1.841	3.275	11.052	2.672	5.52	1.641	6.518	9.723	2.626	11.264	1.959	3.11	5.624	4.089	6.178	1.563	3.266	13.337	2.284	8.033	1.887	3.415	4.899	3.498	10.31	2.257	3.904	5.758	5.793	9.507	2.464	4.287	13.941	3.534	10.779	2.085	4.733	22.333
464.3	7.539	1.389	2.843	5.77	4.455	7.206	2.821	2.808	7.069	3.171	5.269	1.854	3.276	11.113	2.683	5.516	1.633	6.536	9.775	2.636	11.31	1.949	3.11	5.63	4.104	6.217	1.55	3.262	13.406	2.294	8.059	1.901	3.426	4.899	3.485	10.339	2.266	3.892	5.78	5.815	9.53	2.474	4.285	13.974	3.524	10.808	2.078	4.743	22.381
464.51	7.55	1.394	2.828	5.784	4.448	7.262	2.791	2.766	7.093	3.169	5.258	1.843	3.264	11.163	2.641	5.523	1.616	6.52	9.82	2.583	11.297	1.931	3.101	5.639	4.108	6.221	1.513	3.232	13.438	2.287	8.066	1.902	3.428	4.899	3.461	10.376	2.239	3.873	5.79	5.796	9.571	2.473	4.299	14.008	3.491	10.84	2.055	4.729	22.446
464.72	7.596	1.388	2.842	5.808	4.459	7.284	2.797	2.773	7.134	3.168	5.269	1.808	3.255	11.244	2.615	5.534	1.591	6.539	9.892	2.584	11.307	1.926	3.105	5.665	4.105	6.228	1.51	3.214	13.454	2.274	8.089	1.905	3.416	4.916	3.457	10.425	2.247	3.877	5.824	5.812	9.607	2.487	4.293	14.085	3.475	10.871	2.049	4.741	22.494
464.92	7.631	1.408	2.838	5.863	4.452	7.285	2.787	2.787	7.177	3.169	5.294	1.81	3.265	11.32	2.611	5.551	1.582	6.549	9.917	2.585	11.335	1.918	3.093	5.681	4.083	6.251	1.508	3.234	13.515	2.256	8.106	1.904	3.427	4.909	3.469	10.466	2.282	3.892	5.862	5.824	9.659	2.488	4.31	14.146	3.483	10.91	2.061	4.762	22.518
465.13	7.666	1.398	2.841	5.9	4.437	7.325	2.785	2.785	7.209	3.166	5.336	1.799	3.267	11.393	2.601	5.57	1.592	6.549	9.955	2.587	11.364	1.915	3.096	5.722	4.091	6.267	1.494	3.236	13.549	2.279	8.147	1.91	3.421	4.956	3.467	10.525	2.308	3.902	5.9	5.826	9.697	2.486	4.314	14.204	3.493	10.96	2.044	4.761	22.583
465.33	7.691	1.366	2.818	5.921	4.441	7.337	2.788	2.779	7.202	3.167	5.326	1.779	3.27	11.426	2.588	5.551	1.588	6.546	10.019	2.557	11.349	1.903	3.092	5.732	4.076	6.263	1.481	3.224	13.548	2.283	8.17	1.901	3.419	4.96	3.45	10.519	2.283	3.899	5.912	5.814	9.717	2.489	4.3	14.258	3.465	11.014	2.042	4.761	22.681
465.54	7.692	1.365	2.807	5.952	4.453	7.358	2.784	2.789	7.237	3.174	5.344	1.775	3.31	11.507	2.596	5.567	1.605	6.565	10.07	2.585	11.382	1.899	3.116	5.765	4.091	6.298	1.489	3.224	13.617	2.28	8.188	1.928	3.413	4.958	3.47	10.548	2.292	3.932	5.955	5.808	9.732	2.492	4.318	14.288	3.48	11.05	2.055	4.778	22.735
465.74	7.677	1.344	2.788	5.973	4.442	7.326	2.75	2.747	7.242	3.152	5.324	1.756	3.279	11.546	2.567	5.56	1.563	6.555	10.119	2.546	11.379	1.887	3.084	5.756	4.094	6.276	1.484	3.226	13.645	2.261	8.193	1.892	3.386	4.907	3.455	10.548	2.274	3.896	5.944	5.8	9.721	2.469	4.287	14.34	3.467	11.047	2.009	4.784	22.79
465.95	7.717	1.352	2.819	6.006	4.472	7.332	2.757	2.773	7.29	3.164	5.368	1.762	3.304	11.627	2.591	5.602	1.586	6.581	10.19	2.566	11.407	1.903	3.11	5.806	4.116	6.31	1.496	3.25	13.691	2.26	8.211	1.889	3.435	4.944	3.466	10.58	2.292	3.922	5.968	5.811	9.78	2.461	4.3	14.395	3.473	11.081	2.045	4.815	22.853
466.16	7.711	1.336	2.819	6.032	4.454	7.335	2.744	2.76	7.304	3.126	5.353	1.731	3.281	11.651	2.563	5.592	1.58	6.537	10.226	2.55	11.398	1.91	3.11	5.809	4.103	6.323	1.489	3.243	13.72	2.25	8.2	1.905	3.432	4.936	3.46	10.612	2.276	3.924	5.973	5.8	9.781	2.452	4.312	14.439	3.442	11.058	2.037	4.823	22.955
466.36	7.755	1.364	2.84	6.085	4.483	7.369	2.772	2.779	7.336	3.145	5.414	1.743	3.306	11.696	2.558	5.636	1.602	6.584	10.284	2.558	11.452	1.922	3.139	5.841	4.116	6.362	1.513	3.259	13.78	2.26	8.233	1.92	3.476	4.973	3.511	10.633	2.295	3.956	6.045	5.848	9.821	2.49	4.343	14.509	3.464	11.089	2.042	4.849	23.053
466.57	7.784	1.356	2.838	6.088	4.488	7.382	2.774	2.805	7.409	3.121	5.41	1.74	3.315	11.771	2.548	5.662	1.608	6.586	10.356	2.56	11.458	1.931	3.149	5.873	4.108	6.364	1.527	3.279	13.808	2.24	8.257	1.908	3.488	4.987	3.509	10.647	2.296	3.988	6.092	5.849	9.848	2.494	4.366	14.555	3.467	11.123	2.028	4.881	23.168
[truncated: 2,381 more rows]
[truncated: 101 more columns]

## Sheet: 4a.METADATA
Metadata of the dataset "4b.Dataset_colour"
Column A (index) = Author control numbers.
Column B (plant) = ID number for each plant.
[truncated: 9 more rows]

## Sheet: 4b.Dataset_colour
index	plant	floral.parts	s	m	l	x	y	intensity	r.vec	green.contrast
[truncated: 75 more rows]

[truncated: 6 more sheets: 5a.METADATA, 5b.Dataset_exclusionexperiment, 6a.METADATA, 6b.Dataset_pollengermination, 7a.METADATA, 7b.Dataset_pollenreserve]
